# Supplementary material for: Sniper: improved SNP discovery by multiply mapping deep sequenced reads
Source: Genome Biol. 2011 Jun 20;12(6):R55. doi: 10.1186/gb-2011-12-6-r55 (PMC3218843; doi:10.1186/gb-2011-12-6-r55)
Supplement: Additional file 3 — Table S1 - redundancy structure analysis for human NGS data. This Excel file describes the number of reads and number of alignments for each read map type (unique (UNI), best-guess (BEST), and total max-d (ALL)) associated with the human genome. [file gb-2011-12-6-r55-S3.XLS]

## Sheet: Perfect resequencing (Fig 2A)
	Human perfect resequencing table				Mapping to human chromosome 1 (NCBI v36)
	Corresponding to Figure 2A									Number of mismatches used for mapping
	Summary of read maps for analysis of human genome redundancy structure
									Template length
		Raw coverage	Template length						S: 250	M: 500	L: 750	X: 1000
		Read length	S: 250	M: 500	L: 750	X: 1000		PE bounds	100 vs 400	350 vs 650	500 vs 1000	750 vs 1250
		S: 30	0.46875	0.46875	0.46875	0.46875			S: 250	M: 500	L: 750	X: 1000
		M: 60	0.9375	0.9375	0.9375	0.9375		S: 30	1	1	1	1
		L: 90	1.40625	1.40625	1.40625	1.40625		M: 60	2	2	2	2
		X: 120	1.875	1.875	1.875	1.875		L: 90	3	3	3	3
								X: 120	3	3	3	3
		Unique read mapping							All read mapping
		Mapped read coverage							Mapped read coverage
			Template length							Template length
		Read length	S: 250	M: 500	L: 750	XL: 1000			Read length	S: 250	M: 500	L: 750	X: 1000
		S: 30	42520230	37967911	44609016	44469024			S: 30	60870494	58381712	57868334	58662452
		M: 60	81528224	81788980	81954179	82080408			M: 60	93391763	93428008	92946722	94051891
		L: 90	110608577	111560822	111071185	111330319			L: 90	121371077	120733131	121160661	121916559
		X: 120	134047493	134543140	134438783	134720450			X: 120	143099085	143326465	142956061	143264505
		Average	9.24524e+07						Average	1.04214e+08
		% of chrom 1 positions mapped							% of chrom 1 positions mapped
			S: 250	M: 500	L: 750	X: 1000				S: 250	M: 500	L: 750	X: 1000
		S: 30	0.171973	0.153561	0.180421	0.179855			S: 30	0.24619	0.236124	0.234048	0.23726
		M: 60	0.32974	0.330795	0.331463	0.331974			M: 60	0.377722	0.377869	0.375922	0.380392
		L: 90	0.447356	0.451207	0.449227	0.450275			L: 90	0.490885	0.488304	0.490034	0.493091
		X: 120	0.542154	0.544159	0.543737	0.544876			X: 120	0.578763	0.579683	0.578185	0.579432
		Average	0.373923						Average	0.421494
		All - Uni difference %							Uni / All average read depth
			Template length						Template length
		Read length	S: 250	M: 500	L: 750	X: 1000		Read length	S: 250		M: 500		L: 750		X: 1000
		S: 30	0.0742175	0.0825635	0.0536272	0.0574052		S: 30	1.122	1.63	1.123	1.579	1.226	1.553	1.222	1.544
		M: 60	0.047982	0.047074	0.0444593	0.0484186		M: 60	1.26	1.828	1.259	1.799	1.259	1.777	1.26	1.769
		L: 90	0.0435289	0.0370973	0.0408068	0.042816		L: 90	1.403	2.024	1.403	1.909	1.403	1.971	1.403	1.966
		X: 120	0.0366091	0.0355241	0.0344481	0.0345564		X: 120	1.55	2.19	1.558	2.125	1.556	2.084	1.556	2.081
		Average	0.0505844	0.0505647	0.0433354	0.045799		Average	1.33375	1.918	1.33575	1.853	1.361	1.84625	1.36025	1.84
								Uni/All	1.43805		1.38724		1.35654		1.35269
	Additional statistics
	Read length	Template length	Allowed mismatches	Insert size bounds	Raw reads	Raw coverage	Mapped reads	Unique mapped reads	% unique mapped reads	Non-unique mapped reads (d ≤ 50)	% non-unique mapped reads	Total % mapped	Unmapped reads	% non-unique among mapped reads
	30	250	1	100–400	50000000	0.46875	43845278	39777432	0.795549	4067846	0.0927773	0.876906	0.123094	0.105801
	30	500	1	350–650	50000000	0.46875	43804418	40100824	0.802016	3703594	0.0845484	0.876088	0.123912	0.0965067
	30	750	1	500–1000	50000000	0.46875	43851410	40268999	0.80538	3582411	0.0816943	0.877028	0.122972	0.093149
	30	1000	1	750–1250	50000000	0.46875	43747639	40195847	0.803917	3551792	0.0811882	0.874953	0.125047	0.0927915
	60	250	2	100–400	50000000	0.9375	44604458	41449600	0.828992	3154858	0.0707297	0.892089	0.107911	0.0792854
	60	500	2	350–650	50000000	0.9375	44602480	41569022	0.83138	3033458	0.068011	0.89205	0.10795	0.0762412
	60	750	2	500–1000	50000000	0.9375	44616269	41687580	0.833752	2928689	0.0656417	0.892325	0.107675	0.0735625
	60	1000	2	750–1250	50000000	0.9375	44561701	41671330	0.833427	2890371	0.0648622	0.891234	0.108766	0.072778
	90	250	3	100–400	50000000	1.40625	44732684	41863335	0.837267	2869349	0.0641444	0.894654	0.105346	0.0716974
	90	500	3	350–650	50000000	1.40625	44839176	42505055	0.850101	2334121	0.0520554	0.896784	0.103216	0.0580468
	90	750	3	500–1000	50000000	1.40625	44762830	42080146	0.841603	2682684	0.0599311	0.895257	0.104743	0.0669429
	90	1000	3	750–1250	50000000	1.40625	44733918	42103671	0.842073	2630247	0.0587976	0.894678	0.105322	0.0657193
	120	250	3	100–400	50000000	1.875	44878727	42511382	0.850228	2367345	0.0527498	0.897575	0.102425	0.0587693
	120	500	3	350–650	50000000	1.875	44873844	42574360	0.851487	2299484	0.0512433	0.897477	0.102523	0.0570971
	120	750	3	500–1000	50000000	1.875	44866760	42649925	0.852998	2216835	0.0494093	0.897335	0.102665	0.0550623
	120	1000	3	750–1250	50000000	1.875	44842019	42668067	0.853361	2173952	0.0484802	0.89684	0.10316	0.0540567
				Average	50000000	0.669643	4.45102e+07	4.16048e+07	0.832096	2.90544e+06	0.0653915	0.890205	0.109795	0.088191
	continued...				Alignments	Average alignments per read	% unique alignments	% non-unique alignments	Loci covered by unique alignments	% uniquely covered	Loci covered by all alignments	Total % covered	Coverage increase	Relative coverage increase	Uni read depth	All read depth	Relative increase in depth
	30	250	1	100–400	63096303	1.439	0.630424	0.369576	42520230	0.171973	60870494	0.24619	0.0742175	1.43157	1.122	1.63	1.45276
	30	500	1	350–650	59888148	1.367	0.669595	0.330405	37967911	0.153561	58381712	0.236124	0.0825635	1.53766	1.123	1.579	1.40606
	30	750	1	500–1000	58860750	1.342	0.68414	0.31586	44609016	0.180421	57868334	0.234048	0.0536272	1.29723	1.226	1.553	1.26672
	30	1000	1	750–1250	58753121	1.343	0.684148	0.315852	44469024	0.179855	58662452	0.23726	0.0574052	1.31918	1.222	1.544	1.2635
	60	250	2	100–400	56812950	1.274	0.72958	0.27042	81528224	0.32974	93391763	0.377722	0.047982	1.14551	1.26	1.828	1.45079
	60	500	2	350–650	55891741	1.253	0.743742	0.256258	81788980	0.330795	93428008	0.377869	0.047074	1.14231	1.259	1.799	1.42891
	60	750	2	500–1000	55283516	1.239	0.754069	0.245931	81954179	0.331463	92946722	0.375922	0.0444593	1.13413	1.259	1.777	1.41144
	60	1000	2	750–1250	55109854	1.237	0.75615	0.24385	82080408	0.331974	94051891	0.380392	0.0484186	1.14585	1.26	1.769	1.40397
	90	250	3	100–400	55042246	1.23	0.760567	0.239433	110608577	0.447356	121371077	0.490885	0.0435289	1.0973	1.403	2.024	1.44262
	90	500	3	350–650	52612925	1.173	0.807882	0.192118	111560822	0.451207	120733131	0.488304	0.0370973	1.08222	1.403	1.909	1.36066
	90	750	3	500–1000	53774822	1.201	0.782525	0.217475	111071185	0.449227	121160661	0.490034	0.0408068	1.09084	1.403	1.971	1.40485
	90	1000	3	750–1250	53517270	1.196	0.786731	0.213269	111330319	0.450275	121916559	0.493091	0.042816	1.09509	1.403	1.966	1.40128
	120	250	3	100–400	52627943	1.173	0.807772	0.192228	134047493	0.542154	143099085	0.578763	0.0366091	1.06753	1.55	2.19	1.4129
	120	500	3	350–650	52097774	1.161	0.817201	0.182799	134543140	0.544159	143326465	0.579683	0.0355241	1.06528	1.558	2.125	1.36393
	120	750	3	500–1000	51622920	1.151	0.826182	0.173818	134438783	0.543737	142956061	0.578185	0.0344481	1.06335	1.556	2.084	1.33933
	120	1000	3	750–1250	51340013	1.145	0.831088	0.168912	134720450	0.544876	143264505	0.579432	0.0345564	1.06342	1.556	2.081	1.3374

## Sheet: Error-prone sequencing (Fig 2B)
	Human error-prone sequencing
	Corresponding to Figure 2B
																Non-unique		Read multiplicity distribution								Alignments
		Individual	Ancestry	Sample ID	Read length	Template size	PE bounds	Total reads	Mapped reads	Num. unique	% unique	Num. non-unique	% non-unique	Alignments	Alignments/read	alignment %	1	2	3	5	10	50	100	200		d = 1	2 ≤ d ≤ 50	% 2 ≤ d ≤ 50	% d >50
	Experimental	NA12892	CEU	ERR001827	36	175	25–325	34337256	7936404	6854696	0.1996	1081708	0.0315	32354503	4.077	0.7881	86.37	3.37	1.53	1.84	2.11	2.88	0.84	1.06		0.21	8174584	25.27	53.55
		NA12892	CEU	SRR010943	76	200	50–350	53534048	1784343	1656046	0.0309	128297	0.0024	3374183	1.891	0.5092	92.81	2.95	0.86	0.95	0.89	1.05	0.25	0.24		0.49	770634	22.84	28.08
		NA12892	CEU	SRR003450	44	332	182–482	34944904	3433260	2965541	0.0849	467719	0.0134	12562757	3.659	0.7639	86.38	3.58	1.47	1.79	2.12	3.02	0.88	0.76		0.24	3684911	29.33	47.06
		NA19238	YRI	ERR000296	36	212	62–362	41235200	8131218	7095933	0.1721	1035285	0.0251	32483537	3.995	0.7816	87.27	3.13	1.43	1.69	1.95	2.64	0.84	1.06		0.22	7752766	23.87	54.29
		NA19238	YRI	SRR002968	36	260	110–410	24229872	4894178	4278269	0.1766	615909	0.0254	18635402	3.808	0.7704	87.42	3.34	1.45	1.6	1.84	2.61	0.79	0.96		0.23	4584603	24.6	52.44
		NA19238	YRI	ERR000030	45	458	308–608	61542496	12554063	11210291	0.1822	1343772	0.0218	42347403	3.373	0.7353	89.3	2.9	1.29	1.46	1.5	2.05	0.66	0.84		0.26	9500023	22.43	51.09
																												AVG=24.72
	Simulation	Small	NA	NA	30	250	100–400	180332272	43847372	37869433	0.21	5977939	0.0331	154123014	3.515	0.7543	86.37	5.33	1.91	1.62	1.39	1.8	0.65	0.94		0.25	33723382	21.88	53.55
		Medium	NA	NA	60	250	100–400	182116360	44922753	41509986	0.2279	3412767	0.0187	93052508	2.071	0.5539	92.4	3.95	0.93	0.81	0.61	0.61	0.28	0.41		0.45	15040374	16.16	39.23
		Large	NA	NA	90	250	100–400	180328968	45019173	42509190	0.2357	2509983	0.0139	71071213	1.579	0.4019	94.42	3.16	0.66	0.61	0.41	0.38	0.16	0.19		0.6	10452573	14.71	25.48
		Extra large	NA	NA	120	250	100–400	180314312	45038148	43040898	0.2387	1997250	0.0111	60417925	1.341	0.2876	95.57	2.65	0.55	0.5	0.3	0.24	0.09	0.1		0.71	7695951	12.74	16.02
																												AVG=16.37
									Uni alignments
		chr1length	247249719	NCBIv36 length		3080436051			Template length
								Read length	S: 250	M: 500	L: 750	X: 1000
		Unique mapping						S: 30	39777432	40100824	40268999	40195847
		1000genomes pool k=2, d=200			Simulation pool k=2, d=200			M: 60	41449600	41569022	41687580	41671330
		chr1	74248457			183545637		L: 90	41863335	42505055	42080146	42103671
		chr1 %	0.300297			0.742349		X: 120	42511382	42574360	42649925	42668067
		Genome-wide	921275050			2595857526		Average	4.16048e+07
		Genome-wide %	0.299073			0.842692
									All alignments
			Scaled coverage: Mapped coverage / Raw coverage						Template length
			Template length					Read length	S: 250	M: 500	L: 750	X: 1000
		Read length	S: 250	M: 500	L: 750	X: 1000		S: 30	63096303	59888148	58860750	58753121
		S: 30	0.366875	0.327597	0.384898	0.38369		M: 60	56812950	55891741	55283516	55109854
		M: 60	0.351723	0.352848	0.353561	0.354105		L: 90	55042246	52612925	53774822	53517270
		L: 90	0.31812	0.320858	0.31945	0.320195		X: 120	52627943	52097774	51622920	51340013
		X: 120	0.289149	0.290218	0.289993	0.290601		Average	5.53958e+07
		Average	0.332118
									Diff
									Template length
								Read length	S: 250	M: 500	L: 750	X: 1000
								S: 30	0.369576	0.330405	0.31586	0.315852
								M: 60	0.27042	0.256258	0.245931	0.24385
								L: 90	0.239433	0.192118	0.217475	0.213269
								X: 120	0.192228	0.182799	0.173818	0.168912
								Average	0.245513
