# Supplementary material for: Sniper: improved SNP discovery by multiply mapping deep sequenced reads
Source: Genome Biol. 2011 Jun 20;12(6):R55. doi: 10.1186/gb-2011-12-6-r55 (PMC3218843; doi:10.1186/gb-2011-12-6-r55)
Supplement: Additional file 5 — Table S2 - complete spurious mapping statistics. This Excel file contains read map statistics for reads that overlap SNP loci. [file gb-2011-12-6-r55-S5.XLS]

## Sheet: Summary - Summary
	1 mismatch
	Summary	Read length	Raw reads	True align	Mis align	Unmapped	Align frac	Toss frac	Mis frac	Mis/Align
	Best no error	30	7413324	6.2622e+06	939790	211338	0.971492	0.0285079	0.12677	0.13049
		60	14826840	1.34413e+07	473127	912435	0.938461	0.0615394	0.0319101	0.0340027
		90	22240926	1.99023e+07	268060	2.07053e+06	0.906905	0.0930954	0.0120526	0.0132898
		120	29654088	2.58471e+07	204477	3.60248e+06	0.878517	0.121483	0.00689542	0.00784891
	Uni no error	30	7413324	5.84251e+06	3504	1.56731e+06	0.788583	0.211417	0.000472663	0.000599385
		60	14826840	1.29321e+07	3609.6	1.89116e+06	0.87245	0.12755	0.000243451	0.000279047
		90	22240926	1.93578e+07	2719.6	2.88039e+06	0.870491	0.129509	0.000122279	0.000140472
		120	29654088	2.52573e+07	2573.6	4394215	0.851818	0.148182	8.67878e-05	0.000101883
	Best 1% error	30	4.38817e+06	2784783	506026	1.09737e+06	0.74983	0.25017	0.115007	0.153378
		60	2.7713e+06	1392667	62482.8	1316154	0.525532	0.474468	0.0224369	0.0426952
		90	2.25259e+06	828364	14445.6	1.40978e+06	0.373591	0.626409	0.00649566	0.0173876
		120	2.13298e+06	565396	6038.2	1.56154e+06	0.267644	0.732356	0.00280998	0.0104989
	Uni 1% error	30	4.38817e+06	2.59039e+06	17708.2	1780079	0.594362	0.405638	0.00398203	0.00669962
		60	2.7713e+06	1.33881e+06	4389.6	1.42811e+06	0.484867	0.515133	0.00150349	0.00310128
		90	2.25259e+06	805415	1164.4	1.44601e+06	0.357463	0.642537	0.000591384	0.00165495
		120	2.13298e+06	552433	611.8	1.57993e+06	0.259038	0.740962	0.000281927	0.0010882
	2 mismatches
	Summary	Read length	Raw reads	True align	Mis align	Unmapped	Align frac	Toss frac	Mis frac	Mis/Align
	Best no error	30	7413324	6512737	897489	3097.8	0.999582	0.00041787	0.121064	0.121115
		60	14826840	1.43508e+07	447235	28755.2	0.998061	0.0019394	0.0301639	0.0302225
		90	22240926	2.18849e+07	254925	101077	0.995455	0.00454464	0.011462	0.0115143
		120	29654088	2.92243e+07	196972	232795	0.99215	0.00785034	0.00664232	0.00669488
	Uni no error	30	7413324	5555588	69.6	1.85767e+06	0.749415	0.250585	9.38851e-06	1.25273e-05
		60	14826840	13224995	149.4	1.6017e+06	0.891973	0.108027	1.00763e-05	1.12986e-05
		90	22240836	20849194	100.2	1.39154e+06	0.937433	0.062567	4.5052e-06	4.80583e-06
		120	29654088	2.81656e+07	124.8	1.48834e+06	0.94981	0.05019	4.20867e-06	4.43142e-06
	Best 1% error	30	4.38817e+06	3.67924e+06	551102	157830	0.963984	0.0360162	0.125302	0.129983
		60	2.7713e+06	2.30887e+06	83442	378996	0.863292	0.136708	0.0298685	0.034599
		90	2.25259e+06	1.65043e+06	22606	718838	0.741985	0.206175	0.0102331	0.013792
		120	2.13298e+06	1315154	10964.8	806857	0.621373	0.378627	0.0050901	0.00819147
	Uni 1% error	30	4.38817e+06	3.19977e+06	3027.2	1.18538e+06	0.729838	0.270162	0.000682568	0.000935211
		60	2.7713e+06	2158807	1747.2	610750	0.780057	0.219943	0.000609365	0.000781315
		90	2.25259e+06	1586126	693.6	665769	0.703401	0.296599	0.00033145	0.000471387
		120	2.13298e+06	1.27577e+06	425.2	856776	0.598196	0.401804	0.000206032	0.000344432

## Sheet: 1 mismatch - 1 mismatch
	Sample	Raw reads	True align	Mis align	Unmapped	Align frac	Toss frac	Mis frac	Mis/Align			Sample	Raw reads	True align	Mis align	Unmapped	Align frac	Toss frac	Mis frac	Mis/Align
Best no error	trial_1_k30	7413480	6259256	945123	209101	0.971794	0.0282055	0.127487	0.131187		Best 1% error	trial_1_k30	7413240	4704469	854153	1854618	0.749824	0.250176	0.11522	0.153663
	trial_2_k30	7413450	6264691	935807	212952	0.971275	0.0287251	0.126231	0.129964			trial_2_k30	522532	331683	59928	130921	0.749449	0.250551	0.114688	0.153029
	trial_3_k30	7413270	6263072	939126	211072	0.971528	0.0284722	0.126682	0.130394			trial_3_k30	4906657	3113403	564982	1228272	0.749672	0.250328	0.115146	0.153595
	trial_4_k30	7413510	6265832	937087	210591	0.971594	0.0284064	0.126403	0.130098			trial_4_k30	6370093	4038438	740946	1590709	0.750285	0.249715	0.116316	0.15503
	trial_5_k30	7412910	6258127	941807	212976	0.97127	0.0287304	0.12705	0.130808			trial_5_k30	2728351	1735922	310122	682307	0.74992	0.25008	0.113666	0.151572
	Average	7413324	6.2622e+06	939790	211338	0.971492	0.0285079	0.12677	0.13049			Average	4.38817e+06	2784783	506026	1.09737e+06	0.74983	0.25017	0.115007	0.153378
	trial_1_k60	14827500	13450491	470991	906018	0.938896	0.0611039	0.0317647	0.033832			trial_1_k60	828120	415164	19761	393195	0.525196	0.474804	0.0238625	0.0454354
	trial_2_k60	14826000	13435526	472578	917896	0.938089	0.0619112	0.0318749	0.0339786			trial_2_k60	8179887	4108743	184332	3886812	0.524833	0.475167	0.0225348	0.0429371
	trial_3_k60	14826600	13435003	475420	916177	0.938207	0.0617928	0.0320653	0.0341772			trial_3_k60	2924028	1469929	65256	1388843	0.525024	0.474976	0.0223172	0.0425069
	trial_4_k60	14827080	13444154	473584	909342	0.93867	0.0613298	0.0319405	0.0340274			trial_4_k60	221864	112175	4637	105052	0.526503	0.473497	0.0209002	0.0396963
	trial_5_k60	14827020	13441219	473060	912741	0.938441	0.0615593	0.0319053	0.0339982			trial_5_k60	1702620	857324	38428	806868	0.526102	0.473898	0.0225699	0.0429003
	Average	14826840	1.34413e+07	473127	912435	0.938461	0.0615394	0.0319101	0.0340027			Average	2.7713e+06	1392667	62482.8	1316154	0.525532	0.474468	0.0224369	0.0426952
	trial_1_k90	22241610	19900091	265530	2075989	0.906662	0.0933381	0.0119384	0.0131675			trial_1_k90	1122341	411500	7309	703532	0.373157	0.626843	0.00651228	0.0174519
	trial_2_k90	22240800	19915856	271383	2053561	0.907667	0.0923331	0.012202	0.0134433			trial_2_k90	2186996	804596	13710	1368690	0.374169	0.625831	0.00626887	0.0167541
	trial_3_k90	22241250	19903087	265866	2072297	0.906826	0.0931736	0.0119537	0.0131819			trial_3_k90	6410250	2360964	41096	4008190	0.374722	0.625278	0.00641098	0.0171086
	trial_4_k90	22239990	19904913	268069	2067008	0.907059	0.092941	0.0120535	0.0132885			trial_4_k90	1456920	533062	9530	914328	0.372424	0.627576	0.0065412	0.0175638
	trial_5_k90	22240980	19887739	269454	2083787	0.906309	0.0936913	0.0121152	0.0133676			trial_5_k90	86435	31699	583	54153	0.373483	0.626517	0.00674495	0.0180596
	Average	22240926	1.99023e+07	268060	2.07053e+06	0.906905	0.0930954	0.0120526	0.0132898			Average	2.25259e+06	828364	14445.6	1.40978e+06	0.373591	0.626409	0.00649566	0.0173876
	trial_1_k120	29655360	25862511	204277	3588572	0.878991	0.121009	0.00688837	0.00783668			trial_1_k120	4706280	1245750	13746	3446784	0.26762	0.73238	0.00292078	0.0109139
	trial_2_k120	29655000	25831247	207284	3616469	0.878049	0.121951	0.00698985	0.00796066			trial_2_k120	302280	79554	857	221869	0.266015	0.733985	0.00283512	0.0106577
	trial_3_k120	29652840	25846915	207977	3597948	0.878664	0.121336	0.00701373	0.00798226			trial_3_k120	1095417	290726	3113	801578	0.268244	0.731756	0.00284184	0.0105942
	trial_4_k120	29655600	25839176	198411	3618013	0.877999	0.122001	0.00669051	0.00762018			trial_4_k120	2086560	552347	5464	1528749	0.267335	0.732665	0.00261866	0.00979543
	trial_5_k120	29651640	25855814	204437	3591389	0.878881	0.121119	0.00689463	0.00784478			trial_5_k120	2474341	658603	7011	1808727	0.269007	0.730993	0.00283348	0.0105331
	Average	29654088	2.58471e+07	204477	3.60248e+06	0.878517	0.121483	0.00689542	0.00784891			Average	2.13298e+06	565396	6038.2	1.56154e+06	0.267644	0.732356	0.00280998	0.0104989
Uni no error	trial_1_k30	7413480	5839095	3644	1570741	0.788124	0.211876	0.000491537	0.00062368		Uni 1% error	trial_1_k30	7413240	4377751	29512	3005977	0.594512	0.405488	0.00398099	0.00669622
	trial_2_k30	7413450	5849739	3563	1560148	0.789552	0.210448	0.000480613	0.000608716			trial_2_k30	522532	308133	1961	212438	0.593445	0.406555	0.00375288	0.00632389
	trial_3_k30	7413270	5842876	3578	1566816	0.788647	0.211353	0.000482648	0.000611995			trial_3_k30	4906657	2895644	19953	1991060	0.594213	0.405787	0.00406652	0.00684354
	trial_4_k30	7413510	5843487	3209	1566814	0.788654	0.211346	0.000432858	0.000548857			trial_4_k30	6370093	3755115	26218	2588760	0.593607	0.406393	0.0041158	0.00693353
	trial_5_k30	7412910	5837372	3526	1572012	0.787936	0.212064	0.000475657	0.000603674			trial_5_k30	2728351	1615294	10897	1102160	0.596034	0.403966	0.00399399	0.00670093
	Average	7413324	5.84251e+06	3504	1.56731e+06	0.788583	0.211417	0.000472663	0.000599385			Average	4.38817e+06	2.59039e+06	17708.2	1780079	0.594362	0.405638	0.00398203	0.00669962
	trial_1_k60	14827500	12947228	3384	1876888	0.873418	0.126582	0.000228225	0.0002613			trial_1_k60	828120	398485	1261	428374	0.482715	0.517285	0.00152273	0.0031545
	trial_2_k60	14826000	12926681	3973	1895346	0.872161	0.127839	0.000267975	0.000307254			trial_2_k60	8179887	3950459	13158	4216270	0.484556	0.515444	0.00160858	0.0033197
	trial_3_k60	14826600	12926427	3722	1896451	0.872091	0.127909	0.000251035	0.000287854			trial_3_k60	2924028	1413942	4588	1505498	0.485129	0.514871	0.00156907	0.00323433
	trial_4_k60	14827080	12931400	3753	1891927	0.872401	0.127599	0.000253118	0.00029014			trial_4_k60	221864	107712	278	113874	0.48674	0.51326	0.00125302	0.00257431
	trial_5_k60	14827020	12928627	3216	1895177	0.872181	0.127819	0.000216901	0.000248688			trial_5_k60	1702620	823441	2663	876516	0.485196	0.514804	0.00156406	0.00322357
	Average	14826840	1.29321e+07	3609.6	1.89116e+06	0.87245	0.12755	0.000243451	0.000279047			Average	2.7713e+06	1.33881e+06	4389.6	1.42811e+06	0.484867	0.515133	0.00150349	0.00310128
	trial_1_k90	22241610	19356303	2777	2882530	0.870399	0.129601	0.000124856	0.000143447			trial_1_k90	1122341	401020	584	720737	0.357827	0.642173	0.000520341	0.00145417
	trial_2_k90	22240800	19362314	2637	2875849	0.870695	0.129305	0.000118566	0.000136174			trial_2_k90	2186996	781981	1116	1403899	0.35807	0.64193	0.000510289	0.00142511
	trial_3_k90	22241250	19363289	2810	2875151	0.870729	0.129271	0.000126342	0.000145099			trial_3_k90	6410250	2294871	3303	4112076	0.358516	0.641484	0.000515269	0.00143723
	trial_4_k90	22239990	19361797	2646	2875547	0.870704	0.129296	0.000118975	0.000136642			trial_4_k90	1456920	518462	741	937717	0.35637	0.64363	0.000508607	0.00142719
	trial_5_k90	22240980	19345378	2728	2892874	0.86993	0.13007	0.000122656	0.000140996			trial_5_k90	86435	30739	78	55618	0.356534	0.643466	0.000902412	0.00253107
	Average	22240926	1.93578e+07	2719.6	2.88039e+06	0.870491	0.129509	0.000122279	0.000140472			Average	2.25259e+06	805415	1164.4	1.44601e+06	0.357463	0.642537	0.000591384	0.00165495
	trial_1_k120	29655360	25276278	2436	4376646	0.852416	0.147584	8.21437e-05	9.63657e-05			trial_1_k120	4706280	1216979	1400	3487901	0.258884	0.741116	0.000297475	0.00114907
	trial_2_k120	29655000	25251211	2435	4401354	0.851581	0.148419	8.21109e-05	9.64217e-05			trial_2_k120	302280	77662	81	224537	0.257189	0.742811	0.000267963	0.00104189
	trial_3_k120	29652840	25246608	2619	4403613	0.851494	0.148506	8.83221e-05	0.000103726			trial_3_k120	1095417	284352	328	810737	0.259883	0.740117	0.000299429	0.00115217
	trial_4_k120	29655600	25245240	2342	4408018	0.85136	0.14864	7.89733e-05	9.27614e-05			trial_4_k120	2086560	539386	527	1546647	0.258757	0.741243	0.000252569	0.000976083
	trial_5_k120	29651640	25267160	3036	4381444	0.852236	0.147764	0.000102389	0.000120142			trial_5_k120	2474341	643784	723	1829834	0.260476	0.739524	0.000292199	0.00112179
	Average	29654088	2.52573e+07	2573.6	4394215	0.851818	0.148182	8.67878e-05	0.000101883			Average	2.13298e+06	552433	611.8	1.57993e+06	0.259038	0.740962	0.000281927	0.0010882

## Sheet: 2 mismatches - 2 mismatches
	Sample	Raw reads	True align	Mis align	Unmapped	Align frac	Toss frac	Mis frac	Mis/Align			Sample	Raw reads	True align	Mis align	Unmapped	Align frac	Toss frac	Mis frac	Mis/Align
Best no error	trial_1_k30	7413480	6506742	903541	3197	0.999569	0.000431241	0.121878	0.121931		Best 1% error	trial_1_k30	7413240	6217385	929105	266750	0.964017	0.0359829	0.12533	0.130009
	trial_2_k30	7413450	6516416	894458	2576	0.999653	0.000347477	0.120653	0.120695			trial_2_k30	522532	438267	65341	18924	0.963784	0.036216	0.125047	0.129746
	trial_3_k30	7413270	6512978	897020	3272	0.999559	0.000441371	0.121002	0.121055			trial_3_k30	4906657	4114071	615495	177091	0.963908	0.036092	0.125441	0.130138
	trial_4_k30	7413510	6516720	893697	3093	0.999583	0.000417211	0.12055	0.1206			trial_4_k30	6370093	5334370	807423	228300	0.964161	0.0358394	0.126752	0.131464
	trial_5_k30	7412910	6510829	898730	3351	0.999548	0.000452049	0.121238	0.121293			trial_5_k30	2728351	2292116	338148	98087	0.964049	0.035951	0.123939	0.12856
	Average	7413324	6512737	897489	3097.8	0.999582	0.00041787	0.121064	0.121115			Average	4.38817e+06	3.67924e+06	551102	157830	0.963984	0.0360162	0.125302	0.129983
	trial_1_k60	14827500	14355123	443893	28484	0.998079	0.00192103	0.0299371	0.0299948			trial_1_k60	828120	688416	26050	113654	0.862757	0.137243	0.0314568	0.0364608
	trial_2_k60	14826000	14349596	446340	30064	0.997972	0.00202779	0.0301052	0.0301664			trial_2_k60	8179887	6815211	246277	1118399	0.863275	0.136725	0.0301076	0.0348761
	trial_3_k60	14826600	14347139	450699	28762	0.99806	0.00193989	0.030398	0.0304571			trial_3_k60	2924028	2436860	87356	399812	0.863267	0.136733	0.0298752	0.0346072
	trial_4_k60	14827080	14347538	448982	30560	0.997939	0.00206109	0.0302812	0.0303438			trial_4_k60	221864	185532	6152	30180	0.863971	0.136029	0.0277287	0.0320945
	trial_5_k60	14827020	14354851	446263	25906	0.998253	0.00174722	0.030098	0.0301506			trial_5_k60	1702620	1418310	51375	232935	0.86319	0.13681	0.0301741	0.0349565
	Average	14826840	1.43508e+07	447235	28755.2	0.998061	0.0019394	0.0301639	0.0302225			Average	2.7713e+06	2.30887e+06	83442	378996	0.863292	0.136708	0.0298685	0.034599
	trial_1_k90	22241610	21883528	253591	104491	0.995302	0.004698	0.0114016	0.0114555			trial_1_k90	1122341	820805	11674	289862	0.741734	0.258266	0.0104015	0.0140232
	trial_2_k90	22240800	21887020	256012	97768	0.995604	0.00439589	0.0115109	0.0115617			trial_2_k90	2186996	1602671	21585	562740	0.742688	0.257312	0.0098697	0.0132892
	trial_3_k90	22241250	21883248	254410	103592	0.995342	0.00465765	0.0114387	0.0114922			trial_3_k90	6410250	4699948	64170	1646132	0.743203	0.256797	0.0100105	0.0134694
	trial_4_k90	22239990	21888494	255258	96238	0.995673	0.00432725	0.0114774	0.0115273			trial_4_k90	1456920	1065637	14666	376617	0.741498	0.258502	0.0100664	0.0135758
	trial_5_k90	22240980	21882332	255352	103296	0.995356	0.0046444	0.0114811	0.0115347			trial_5_k90	86435	63096	935		0.740799	0	0.0108174	0.0146023
	Average	22240926	2.18849e+07	254925	101077	0.995455	0.00454464	0.011462	0.0115143			Average	2.25259e+06	1.65043e+06	22606	718838	0.741985	0.206175	0.0102331	0.013792
	trial_1_k120	29655360	29232830	196531	225999	0.992379	0.00762085	0.00662717	0.00667806			trial_1_k120	4706280	2899935	24866	1781479	0.621468	0.378532	0.00528358	0.00850177
	trial_2_k120	29655000	29214481	200263	240256	0.991898	0.0081017	0.00675309	0.00680825			trial_2_k120	302280	185724	1495	115061	0.619356	0.380644	0.00494575	0.0079853
	trial_3_k120	29652840	29223449	198800	230591	0.992224	0.00777635	0.00670425	0.00675679			trial_3_k120	1095417	675535	5830	414052	0.622014	0.377986	0.00532217	0.00855635
	trial_4_k120	29655600	29229377	192002	234221	0.992102	0.00789804	0.00647439	0.00652593			trial_4_k120	2086560	1286434	10011	790115	0.621331	0.378669	0.00479785	0.00772189
	trial_5_k120	29651640	29221470	197264	232906	0.992145	0.00785474	0.00665272	0.00670539			trial_5_k120	2474341	1528142	12622	933577	0.622697	0.377303	0.00510116	0.00819204
	Average	29654088	2.92243e+07	196972	232795	0.99215	0.00785034	0.00664232	0.00669488			Average	2.13298e+06	1315154	10964.8	806857	0.621373	0.378627	0.0050901	0.00819147
Uni no error	trial_1_k30	7413480	5552708	63	1860709	0.74901	0.25099	8.49803e-06	1.13457e-05		Uni 1% error	trial_1_k30	7413240	5409638	5018	1998584	0.730403	0.269597	0.000676897	0.000926744
	trial_2_k30	7413450	5562089	69	1851292	0.750279	0.249721	9.30741e-06	1.24053e-05			trial_2_k30	522532	380357	334	141841	0.728551	0.271449	0.000639195	0.000877352
	trial_3_k30	7413270	5555629	111	1857530	0.749432	0.250568	1.49731e-05	1.99793e-05			trial_3_k30	4906657	3576157	3457	1327043	0.729542	0.270458	0.000704553	0.000965747
	trial_4_k30	7413510	5554237	48	1859225	0.749211	0.250789	6.47467e-06	8.64198e-06			trial_4_k30	6370093	4637456	4423	1728214	0.728699	0.271301	0.000694338	0.000952847
	trial_5_k30	7412910	5553277	57	1859576	0.749144	0.250856	7.68929e-06	1.02641e-05			trial_5_k30	2728351	1995235	1904	731212	0.731995	0.268005	0.000697857	0.000953364
	Average	7413324	5555588	69.6	1.85767e+06	0.749415	0.250585	9.38851e-06	1.25273e-05			Average	4.38817e+06	3.19977e+06	3027.2	1.18538e+06	0.729838	0.270162	0.000682568	0.000935211
	trial_1_k60	14827500	13237502	48	1589950	0.89277	0.10723	3.23723e-06	3.62605e-06			trial_1_k60	828120	643794	517	183809	0.778041	0.221959	0.000624306	0.000802408
	trial_2_k60	14826000	13221341	54	1604605	0.891771	0.108229	3.64225e-06	4.08429e-06			trial_2_k60	8179887	6371700	5125	1803062	0.779574	0.220426	0.000626537	0.000803691
	trial_3_k60	14826600	13225461	180	1600959	0.892021	0.107979	1.21403e-05	1.36099e-05			trial_3_k60	2924028	2279053	1876	643099	0.780064	0.219936	0.000641581	0.000822472
	trial_4_k60	14827080	13219602	267	1607211	0.891603	0.108397	1.80076e-05	2.01969e-05			trial_4_k60	221864	173666	112	48086	0.783264	0.216736	0.000504814	0.0006445
	trial_5_k60	14827020	13221069	198	1605753	0.891701	0.108299	1.3354e-05	1.49759e-05			trial_5_k60	1702620	1325822	1106	375692	0.779345	0.220655	0.000649587	0.000833504
	Average	14826840	13224995	149.4	1.6017e+06	0.891973	0.108027	1.00763e-05	1.12986e-05			Average	2.7713e+06	2158807	1747.2	610750	0.780057	0.219943	0.000609365	0.000781315
	trial_1_k90	22241610	20859202	129	1382279	0.937852	0.0621483	5.79994e-06	6.18428e-06			trial_1_k90	1122341	790614	360	331367	0.704754	0.295246	0.000320758	0.000455135
	trial_2_k90	22240800	20838433	120	1402247	0.936952	0.0630484	5.39549e-06	5.75856e-06			trial_2_k90	2186996	1539685	625	646686	0.704304	0.295696	0.00028578	0.000405762
	trial_3_k90	22240800	20852270	132	1388398	0.937574	0.0624257	5.93504e-06	6.33021e-06			trial_3_k90	6410250	4516006	2012	1892232	0.704812	0.295188	0.000313872	0.000445328
	trial_4_k90	22239990	20855242	54	1384694	0.937739	0.0622614	2.42806e-06	2.58927e-06			trial_4_k90	1456920	1023851	433	432636	0.703048	0.296952	0.000297202	0.000422734
	trial_5_k90	22240980	20840823	66	1400091	0.937049	0.062951	2.9675e-06	3.16685e-06			trial_5_k90	86435	60474	38	25923	0.700087	0.299913	0.000439637	0.000627975
	Average	22240836	20849194	100.2	1.39154e+06	0.937433	0.062567	4.5052e-06	4.80583e-06			Average	2.25259e+06	1586126	693.6	665769	0.703401	0.296599	0.00033145	0.000471387
	trial_1_k120	29655360	28184517	45	1470798	0.950404	0.0495964	1.51743e-06	1.59662e-06			trial_1_k120	4706280	2811936	940	1893404	0.597686	0.402314	0.000199733	0.000334178
	trial_2_k120	29655000	28163270	93	1491637	0.9497	0.0502997	3.13606e-06	3.30216e-06			trial_2_k120	302280	180300	67	121913	0.596689	0.403311	0.000221649	0.000371465
	trial_3_k120	29652840	28151869	108	1500863	0.949386	0.0506145	3.64215e-06	3.83632e-06			trial_3_k120	1095417	655768	251	439398	0.598876	0.401124	0.000229136	0.000382611
	trial_4_k120	29655600	28167110	72	1488418	0.94981	0.0501901	2.42787e-06	2.55617e-06			trial_4_k120	2086560	1247192	384	838984	0.59791	0.40209	0.000184035	0.000307797
	trial_5_k120	29651640	28161358	306	1489976	0.949751	0.0502494	1.03198e-05	1.08658e-05			trial_5_k120	2474341	1483676	484	990181	0.59982	0.40018	0.000195608	0.00032611
	Average	29654088	2.81656e+07	124.8	1.48834e+06	0.94981	0.05019	4.20867e-06	4.43142e-06			Average	2.13298e+06	1.27577e+06	425.2	856776	0.598196	0.401804	0.000206032	0.000344432
