# Supplementary material for: Sniper: improved SNP discovery by multiply mapping deep sequenced reads
Source: Genome Biol. 2011 Jun 20;12(6):R55. doi: 10.1186/gb-2011-12-6-r55 (PMC3218843; doi:10.1186/gb-2011-12-6-r55)
Supplement: Additional file 8 — Table S3 - complete statistics for human genotyping performance comparison. This file contains performance statistics based on the Harsimendy et al. [9] human data set for Sniper, Maq, and SOAPsnp at different stringency levels for ALL, UNI, and BEST read map types; total SNP loci identified; and putative novel SNPs identified by Sniper. For each program and read map approach, genotypes for four individuals were compared to those determined by ABI Sanger sequencing. The benchmark set (Sanger \ NGS) contains 253 SNPs. True positive rates (TPRs) and false discovery error rates (FDRs) were estimated from these comparisons (top rows). In parentheses, from left to right: matching genotypes; positions identified as SNP but differing in genotype; SNPs not identified by Sanger; Sanger SNPs not identified by program. Sniper SNPs are reported using a stringency threshold on the phred-like posterior probability: Q = -10 log10(1 - P), where Q ≥ 13 (P < 0.05). Maq SNPs were generated using Q ≥ 13 minimum consensus quality, Qadj ≥ 13 minimum adjacent quality, and prior probability of SNP PSNP = 0.001, with default settings otherwise. Soap SNPs were generated using default settings, '-t -u -n', and a 2:1 transition:transversion ratio for prior probability, and PSNP = 0.001. Four SNPs are predicted by Sniper, Maq, and SOAPsnp for k = 2 mismatches, identified by comparison to Sanger benchmark data (Additional file 8). Statistics were generated using Sniper. [file gb-2011-12-6-r55-S8.XLS]

## Sheet: Performance validation
	Program	Benchmark	k = 1			k = 2			k = 3
			TPR	FDR	N	TPR	FDR	N	TPR	FDR	N		Avg. TP	Avg. FP
Q≥90	Sniper (ALL)	Sanger	0.7355	0.0156	(253|0,4,91/17/50)	0.7878	0.0144	(271|2,4,71/20/36)	0.7558	0.0114	(260|1,3,83/22/40)		0.761322	0.0145667
		Sanger \ NGS	0.9051	0	(229|0,0,24)	0.9684	0	(245|1,0,7)	0.917	0	(232|0,0,21)		0.929722	0
Q≥90	Sniper (UNI)	Sanger	0.7326	0.0156	(252|0,4,92/27/45)	0.7733	0.0148	(266|1,4,77/29/38)	0.7442	0.0153	(256|1,4,87/32/38)
		Sanger \ NGS	0.8972	0	(227|0,0,26)	0.9486	0	(240|0,0,13)	0.9051	0	(229|0,0,24)
Q≥90	Sniper (BEST)	Sanger	0.7384	0.0152	(254|0,4,90/22/47)	0.7994	0.0143	(275|1,4,68/20/37)	0.7849	0.0145	(270|1,4,73/20/36)
		Sanger \ NGS	0.9012	0	(228|0,0,25)	0.9763	0	(247|0,0,6)	0.9486	0	(240|0,0,13)
90/60	Maq (UNI)	Sanger	0.7093	0.012	(244|4,3,96)	0.7791	0.0144	(268|6,4,70)	0.7762	0.0144	(267|6,4,71)		0.76405	0.0134667
		Sanger \ NGS	0.8577	0	(217|0,0,36)	0.9328	0	(236|0,0,17)	0.9368	0	(237|0,0,16)		0.91435	0
90/60	Maq (BEST)	Sanger	0.7122	0.012	(245|3,3,96)	0.7994	0.0141	(275|5,4,64)	0.8081	0.0139	(278|6,4,60)
		Sanger \ NGS	0.8458	0	(214|0,0,39)	0.9486	0	(240|0,0,13)	0.9644	0	(244|0,0,9)
-t -u- n	SOAPsnp (BEST)	Sanger	0.8401	0.0136	(289|2,4,53)	0.8401	0.0136	(289|2,4,53)	0.8401	0.0136	(289|2,4,53)		0.8401	0.0136
		Sanger \ NGS	0.9881	0	(250|0,0,3)	0.9881	0	(250|0,0,3)	0.9881	0	(250|0,0,3)		0.9881	0
	Program	Benchmark	k = 1			k = 2			k = 3
			TPR	FDR	N	TPR	FDR	N	TPR	FDR	N		Avg. TP	Avg. FP
Q≥40	Sniper (ALL)	Sanger	0.7994	0.0143	(275|1,4,68/17/43)	0.8169	0.0138	(281|4,4,59/20/35)	0.7936	0.0108	(273|1,3,70/22/35)		0.803944	0.0142
		Sanger \ NGS	0.9605	0	(243|0,0,10)	0.9802	0	(248|2,0,3)	0.9526	0	(241|1,0,11)		0.9618	0
Q≥40	Sniper (UNI)	Sanger	0.7965	0.0144	(274|0,4,70/27/37)	0.8052	0.0142	(277|1,4,66/29/35)	0.7762	0.0183	(267|1,5,76/32/35)
		Sanger \ NGS	0.9526	0	(241|0,0,12)	0.9644	0	(244|0,0,9)	0.9289	0	(235|0,0,18)
Q≥40	Sniper (BEST)	Sanger	0.8052	0.0142	(277|0,4,67/22/38)	0.8285	0.0138	(285|1,4,58/20/36)	0.814	0.014	(280|1,4,63/20/33)
		Sanger \ NGS	0.9605	0	(243|0,0,10)	0.9881	0	(250|0,0,3)	0.9684	0	(245|0,0,8)
40/40	Maq (UNI)	Sanger	0.782	0.0144	(269|4,4,71)	0.7994	0.014	(275|6,4,63)	0.7878	0.0142	(271|6,4,67)		0.802817	0.0140167
		Sanger \ NGS	0.9289	0	(235|0,0,18)	0.9605	0	(243|0,0,10)	0.9486	0	(240|0,0,13)		0.95785	0
40/40	Maq (BEST)	Sanger	0.7907	0.0143	(272|3,4,69)	0.8314	0.0136	(286|5,4,53)	0.8256	0.0136	(284|6,4,54)
		Sanger \ NGS	0.9289	0	(235|0,0,18)	0.9921	0	(251|0,0,2)	0.9881	0	(250|0,0,3)
	Program	Benchmark	k = 1			k = 2			k = 3
			TPR	FDR	N	TPR	FDR	N	TPR	FDR	N		Avg. TP	Avg. FP
Q≥13	Sniper (ALL)	Sanger	0.8169	0.0139	(281|3,4,60/17/39)	0.8256	0.0136	(284|7,4,53/20/32)	0.8052	0.0139	(277|7,4,60/22/31)		0.814922	0.0143
		Sanger \ NGS	0.9723	0	(246|0,0,7)	0.9842	0	(249|2,0,2)	0.9644	0	(244|3,0,6)		0.971878	0
Q≥13	Sniper (UNI)	Sanger	0.8081	0.0141	(278|2,4,64/27/34)	0.811	0.014	(279|3,4,62/29/32)	0.7936	0.0178	(273|3,5,68/32/31)
		Sanger \ NGS	0.9644	0	(244|0,0,9)	0.9684	0	(245|0,0,8)	0.9486	0	(240|0,0,13)
Q≥13	Sniper (BEST)	Sanger	0.8198	0.0139	(282|2,4,60/22/34)	0.8314	0.0137	286|3,4,55/20/34)	0.8227	0.0138	(283|3,4,58/20/32)
		Sanger \ NGS	0.9723	0	(246|0,0,7)	0.9921	0	(251|0,0,2)	0.9802	0	(248|0,0,5)
13/13	Maq (UNI)	Sanger	0.7994	0.0141	(275|4,4,65)	0.8081	0.0138	(278|7,4,59)	0.7965	0.0141	(274|6,4,64)		0.81345	0.0138333
		Sanger \ NGS	0.9526	0	(241|0,0,12)	0.9684	0	(245|1,0,7)	0.9565	0	(242|0,0,11)		0.971667	0
13/13	Maq (BEST)	Sanger	0.811	0.014	(279|3,4,62)	0.8343	0.0135	(287|5,4,52)	0.8314	0.0135	(286|6,4,52)
		Sanger \ NGS	0.9605	0	(243|0,0,10)	0.996	0	(252|0,0,1)	0.996	0	(252|0,0,1)

## Sheet: Total SNP calls and novel SNPs
Program	Stringency	k = 1	k = 2	k = 3
Sniper	Q ≥ 90	1166	1243	1219
(ALL)	Q ≥ 40	1301	1434	1482
	Q ≥ 13	1389	1630	1793
Sniper	Q ≥ 90	1151	1266	1258
(UNI)	Q ≥ 40	1310	1513	1615
	Q ≥ 13	1457	1801	2100
Sniper	Q ≥ 90	1151	1279	1316
(BEST)	Q ≥ 40	1269	1434	1535
	Q ≥ 13	1339	1575	1757
Maq	Q ≥ 90, Qadj ≥ 60	1045	1188	1153
(UNI)	Q ≥ 40, Qadj ≥ 40	1180	1276	1220
	Q ≥ 13, Qadj ≥ 13	1255	1384	1392
Maq	Q ≥ 90, Qadj ≥ 60	1046	1249	1252
(BEST)	Q ≥ 40, Qadj ≥ 40	1187	1333	1314
	Q ≥ 13, Qadj ≥ 13	1253	1379	1384
SOAPsnp	#NAME?	1845	1845	1845
(BEST)
Total significant SNP calls produced by each program and read map approach, using the specified number of mismatches k and stringency thresholds Q.
For Sniper, –10 log10(1–P), where P is the posterior probability of the SNP. For Maq, Q indicates the minimum consensus quality and Qadj indicates the minimum adjacent quality.
Chr	Position	Ref	SNP	Qa	Depthb	Rdegc	Ndegd	Ndeg/Depth	Allele frequency
Individual NA17156
3	38639167	T	GT	160	109	1	1	0.01	T:0.46, G:0.52
7	150293189	T	GT	160	220	0	0	0	T:0.44, G:0.55
Individual NA17275
7	150293044	A	AG	160	395	27	121	0.31	A:0.48, G:0.52
21	34759675	C	CT	160	53	0	0	0	T:0.43, C:0.57
aphred-like posterior probability, Q = –10 log10(1–P).
bnumber of reads overlapping the locus.
cnumber of reads with more than 1 alignment.
dnumber of alignments for these reads mapping elsewhere.
