# Supplementary material for: Sniper: improved SNP discovery by multiply mapping deep sequenced reads
Source: Genome Biol. 2011 Jun 20;12(6):R55. doi: 10.1186/gb-2011-12-6-r55 (PMC3218843; doi:10.1186/gb-2011-12-6-r55)
Supplement: Additional file 9 — Table S4 - read map statistics for the Harsimendy et al. NGS data set. This Excel file details our read maps for the Harsimendy et al. [9] human NGS data. [file gb-2011-12-6-r55-S9.XLS]

## Sheet: Experimental - Table 1
Mapping of Harsimendy et al human data sets
	Total number of unmapped reads (raw)				12875107
	Number of sequenced positions/individual				261475
	Raw coverage (reads/position/individual)				12.3101
	Raw coverage (bases/position/individual)				443.163
							Unique alignments		Degenerate alignments		Genome-wide		Template library		Alignments mapping non-template sample	% false alignments	Alignments mapping to template sample	% true alignments
	mismatches	Unmapped reads	Mapped reads	% mapped	Mapped alignments	% change	Paired-end	Single-end	Paired-end	Single-end	Mapped bases	Coverage		Coverage
Unique (d =1)	1	7260791	5614316	0.43606	5614316	NA	NA	5614316	NA	NA	202115376	193.245	188537701	180.264	377158	0.0671778	5.23716e+06	0.932822
	2	6659733	6215374	0.482743	6215374	1.10706	NA	6215374	NA	NA	223753464	213.934	208821467	199.657	414778	0.0667341	5.8006e+06	0.933266
	3	6172767	6702340	0.520566	6702340	1.07835	NA	6702340	NA	NA	241284240	230.695	223157646	213.364	503516	0.0751255	6.19882e+06	0.924875
Total (d ≤ 200)	1	6808061	6067046	0.471223	21691257	NA	NA	5614316	NA	16076941	780885252	746.616	201569367	192.723	1.60921e+07	0.741871	5.59915e+06	0.258129
	2	6204069	6671038	0.518135	21065289	0.971142	NA	6215374	NA	14849915	758350404	725.07	224993099	215.119	1.48155e+07	0.703312	6.24981e+06	0.296688
	3	5670183	7204924	0.559601	20093841	0.953884	NA	6702340	NA	13391501	723378276	691.632	245146567	234.388	1.32842e+07	0.661109	6.80963e+06	0.338891
Best (1 | d ≤ inf)	1	6170927	6704180	0.520709	6704180	NA	NA	6704180	NA	NA	241350480	230.759	197160894	188.508	1.22749e+06	0.183093	5.47669e+06	0.816907
	2	5309880	7565227	0.587586	7565227	1.12843	NA	7565227	NA	NA	272348172	260.396	223960734	214.132	1.3441e+06	0.177668	6.22113e+06	0.822332
	3	4594499	8280608	0.643149	8280608	1.09456	NA	8280608	NA	NA	298101888	285.019	244779859	234.038	1.48117e+06	0.178872	6.79944e+06	0.821128
		Total mapped reads				Total degeneracy
		2 ≤ d ≤ 200		d > 200		Reads	% of reads
	1	452730	0.0351632	637134	0.0494857	1089864	0.0846489
	2	455664	0.0353911	894189	0.069451	1349853	0.104842
	3	502584	0.0390353	1075684	0.0835476	1578268	0.122583
