# Supplementary material for: Sniper: improved SNP discovery by multiply mapping deep sequenced reads
Source: Genome Biol. 2011 Jun 20;12(6):R55. doi: 10.1186/gb-2011-12-6-r55 (PMC3218843; doi:10.1186/gb-2011-12-6-r55)
Supplement: Additional file 15 — Table S5 - performance estimates under variable sequencing error rates. This Excel file provides performance estimates as described in Text S4 in Additional file 1. [file gb-2011-12-6-r55-S15.XLS]

## Sheet: Sheet1
	Table S5. Performance under variable sequencing error rates
		e ≈ Perra			e >> Perr			e << Perr
		FNRb	FPRc	FDRd	FNR	FPR	FDR	FNR	FPR	FDR
	ALL	0.1842	1.0x10-5	0.0078	0.7626	0	0	0.1663	3.0x10-5	0.0247
	UNI	0.2422	0	0.0012	0.8232	0	0	0.2194	1.0x10-5	0.0079
	BEST	0.1807	7.0x10-5	0.0572	0.8064	0	0	0.1665	1.4x10-4	0.1102
	ae denotes the expected global sequencing error rate parameter. Perr denotes the true sequencing error rate of the experiment. bFalse negative rate; cFalse positive rate; dFalse discovery rate. Estimates were computed as the average across 5 replicate sequencing simulations generating 50-fold coverage of the 2x RPL +5% simulated template and averaging over stringency, 40 ≤ Q ≤ 90. k = 1 for ALL, …
