# Supplementary material for: Sniper: improved SNP discovery by multiply mapping deep sequenced reads
Source: Genome Biol. 2011 Jun 20;12(6):R55. doi: 10.1186/gb-2011-12-6-r55 (PMC3218843; doi:10.1186/gb-2011-12-6-r55)
Supplement: Additional file 17 — Python software implementation of Sniper (version 1.5.8). [file gb-2011-12-6-r55-S17.ZIP]

Archive with 29 entries (24 files):
- sniper_pkg/
- sniper_pkg/.DS_Store
- __MACOSX/
- __MACOSX/sniper_pkg/
- __MACOSX/sniper_pkg/._.DS_Store
- sniper_pkg/demo_map.txt
- __MACOSX/sniper_pkg/._demo_map.txt
- sniper_pkg/Expected_output/
- sniper_pkg/Expected_output/.DS_Store
- __MACOSX/sniper_pkg/Expected_output/
- __MACOSX/sniper_pkg/Expected_output/._.DS_Store
- sniper_pkg/Expected_output/mydemo.aQ0.05,50.txt
- sniper_pkg/Expected_output/mydemo.mother.txt
- sniper_pkg/mydemo.sam
- __MACOSX/sniper_pkg/._mydemo.sam
- sniper_pkg/README.txt
- __MACOSX/sniper_pkg/._README.txt
- sniper_pkg/REFERENCE.fasta
- sniper_pkg/s_1_1_sequence.txt
- sniper_pkg/s_1_2_sequence.txt
- __MACOSX/sniper_pkg/._s_1_2_sequence.txt
- sniper_pkg/setup.py
- __MACOSX/sniper_pkg/._setup.py
- sniper_pkg/sniper.py
- __MACOSX/sniper_pkg/._sniper.py
- sniper_pkg/snipercore.c
- __MACOSX/sniper_pkg/._snipercore.c
- sniper_pkg/True_SNP_sites.txt
- __MACOSX/sniper_pkg/._True_SNP_sites.txt
