# Supplementary material for: Sniper: improved SNP discovery by multiply mapping deep sequenced reads
Source: Genome Biol. 2011 Jun 20;12(6):R55. doi: 10.1186/gb-2011-12-6-r55 (PMC3218843; doi:10.1186/gb-2011-12-6-r55)
Supplement: Additional file 17 — Python software implementation of Sniper (version 1.5.8). [file gb-2011-12-6-r55-S17.ZIP › sniper_pkg/Expected_output/mydemo.aQ0.05,50.txt]

# Total positions tested (mydemo.mother.txt): 1221
REFERENCE	182	T	CT	160	35	3	3	0.000	Y	A:0.0,T:0.57,C:0.43,G:0.0
REFERENCE	183	A	AG	160	34	3	3	0.000	Y	A:0.56,T:0.0,C:0.0,G:0.44
REFERENCE	212	C	TT	99	37	4	4	0.000	Y	A:0.0,T:1.0,C:0.0,G:0.0
REFERENCE	320	C	AA	160	57	0	0	0.000	Y	A:1.0,T:0.0,C:0.0,G:0.0
REFERENCE	457	G	CC	151	52	0	0	0.000	Y	A:0.0,T:0.0,C:1.0,G:0.0
REFERENCE	507	A	AT	160	47	0	0	0.000	Y	A:0.55,T:0.45,C:0.0,G:0.0
REFERENCE	702	T	GT	160	49	0	0	0.000	Y	A:0.0,T:0.53,C:0.0,G:0.47
REFERENCE	859	T	GG	131	47	0	0	0.000	Y	A:0.02,T:0.0,C:0.0,G:0.98
REFERENCE	887	A	GG	160	57	0	0	0.000	Y	A:0.0,T:0.0,C:0.0,G:1.0
REFERENCE	995	G	AG	112	25	0	0	0.000	Y	A:0.44,T:0.0,C:0.0,G:0.56
REFERENCE	1180	A	CC	62	25	3	3	0.000	Y	A:0.04,T:0.0,C:0.96,G:0.0
REFERENCE	1202	A	AC	50	16	6	6	0.000	Y	A:0.63,T:0.0,C:0.38,G:0.0
