# Supplementary material for: Sniper: improved SNP discovery by multiply mapping deep sequenced reads
Source: Genome Biol. 2011 Jun 20;12(6):R55. doi: 10.1186/gb-2011-12-6-r55 (PMC3218843; doi:10.1186/gb-2011-12-6-r55)
Supplement: Additional file 17 — Python software implementation of Sniper (version 1.5.8). [file gb-2011-12-6-r55-S17.ZIP › sniper_pkg/Expected_output/mydemo.mother.txt]

REFERENCE	1	C	CC	31	2	0	0	0.000	N	A:0.0,T:0.0,C:1.0,G:0.0
REFERENCE	2	A	AA	34	3	0	0	0.000	N	A:1.0,T:0.0,C:0.0,G:0.0
REFERENCE	3	A	AA	41	6	1	1	0.000	N	A:1.0,T:0.0,C:0.0,G:0.0
REFERENCE	4	G	GG	44	7	1	1	0.000	N	A:0.0,T:0.0,C:0.0,G:1.0
REFERENCE	5	C	CC	44	7	1	1	0.000	N	A:0.0,T:0.0,C:1.0,G:0.0
REFERENCE	6	A	AA	45	8	2	2	0.000	N	A:1.0,T:0.0,C:0.0,G:0.0
REFERENCE	7	T	TT	48	9	2	2	0.000	N	A:0.0,T:1.0,C:0.0,G:0.0
REFERENCE	8	A	AA	48	9	2	2	0.000	N	A:1.0,T:0.0,C:0.0,G:0.0
REFERENCE	9	C	CC	48	9	2	2	0.000	N	A:0.0,T:0.0,C:1.0,G:0.0
REFERENCE	10	T	TT	51	10	2	2	0.000	N	A:0.0,T:1.0,C:0.0,G:0.0
REFERENCE	11	G	GG	51	10	2	2	0.000	N	A:0.0,T:0.0,C:0.0,G:1.0
REFERENCE	12	G	GG	54	11	2	2	0.000	N	A:0.0,T:0.0,C:0.0,G:1.0
REFERENCE	13	A	AA	57	12	2	2	0.000	N	A:1.0,T:0.0,C:0.0,G:0.0
REFERENCE	14	A	AA	57	12	2	2	0.000	N	A:1.0,T:0.0,C:0.0,G:0.0
REFERENCE	15	G	GG	66	15	2	2	0.000	N	A:0.0,T:0.0,C:0.0,G:1.0
REFERENCE	16	A	AA	69	16	2	2	0.000	N	A:1.0,T:0.0,C:0.0,G:0.0
REFERENCE	17	C	CC	69	16	2	2	0.000	N	A:0.0,T:0.0,C:1.0,G:0.0
REFERENCE	18	G	GG	79	20	3	3	0.000	N	A:0.0,T:0.0,C:0.0,G:1.0
REFERENCE	19	C	CC	78	20	3	3	0.000	N	A:0.0,T:0.0,C:1.0,G:0.0
REFERENCE	20	T	TT	80	21	4	4	0.000	N	A:0.0,T:1.0,C:0.0,G:0.0
REFERENCE	21	G	GG	80	21	4	4	0.000	N	A:0.0,T:0.0,C:0.0,G:1.0
REFERENCE	22	C	CC	80	21	4	4	0.000	N	A:0.0,T:0.0,C:1.0,G:0.0
REFERENCE	23	T	TT	81	22	5	5	0.000	N	A:0.0,T:1.0,C:0.0,G:0.0
REFERENCE	24	A	AA	84	23	5	5	0.000	N	A:1.0,T:0.0,C:0.0,G:0.0
REFERENCE	25	G	GG	87	24	5	5	0.000	N	A:0.0,T:0.0,C:0.0,G:1.0
REFERENCE	26	T	TT	87	24	5	5	0.000	N	A:0.0,T:1.0,C:0.0,G:0.0
REFERENCE	27	T	TT	95	27	5	5	0.000	N	A:0.0,T:1.0,C:0.0,G:0.0
REFERENCE	28	C	CC	102	29	5	5	0.000	N	A:0.0,T:0.0,C:1.0,G:0.0
REFERENCE	29	C	CC	102	29	5	5	0.000	N	A:0.0,T:0.0,C:1.0,G:0.0
REFERENCE	30	A	AA	105	30	5	5	0.000	N	A:1.0,T:0.0,C:0.0,G:0.0
REFERENCE	31	C	CC	105	30	5	5	0.000	N	A:0.0,T:0.0,C:1.0,G:0.0
REFERENCE	32	C	CC	105	30	5	5	0.000	N	A:0.0,T:0.0,C:1.0,G:0.0
REFERENCE	33	C	CC	114	33	5	5	0.000	N	A:0.0,T:0.0,C:1.0,G:0.0
REFERENCE	34	A	AA	117	34	5	5	0.000	N	A:1.0,T:0.0,C:0.0,G:0.0
REFERENCE	35	A	AA	120	35	5	5	0.000	N	A:1.0,T:0.0,C:0.0,G:0.0
REFERENCE	36	A	AA	125	38	6	6	0.000	N	A:1.0,T:0.0,C:0.0,G:0.0
REFERENCE	37	T	TT	132	40	6	6	0.000	N	A:0.0,T:1.0,C:0.0,G:0.0
REFERENCE	38	G	GG	136	41	6	6	0.000	N	A:0.0,T:0.0,C:0.0,G:1.0
REFERENCE	39	C	CC	129	38	5	5	0.000	N	A:0.0,T:0.0,C:1.0,G:0.0
REFERENCE	40	A	AA	129	38	5	5	0.000	N	A:1.0,T:0.0,C:0.0,G:0.0
REFERENCE	41	T	TT	130	39	6	6	0.000	N	A:0.0,T:1.0,C:0.0,G:0.0
REFERENCE	42	G	GG	129	38	5	5	0.000	N	A:0.0,T:0.0,C:0.0,G:1.0
REFERENCE	43	C	CC	125	37	5	5	0.000	N	A:0.0,T:0.0,C:1.0,G:0.0
REFERENCE	44	T	TT	132	39	5	5	0.000	N	A:0.0,T:1.0,C:0.0,G:0.0
REFERENCE	45	A	AA	133	40	5	5	0.000	N	A:0.98,T:0.03,C:0.0,G:0.0
REFERENCE	46	T	TT	132	39	5	5	0.000	N	A:0.0,T:1.0,C:0.0,G:0.0
REFERENCE	47	G	GG	117	39	5	5	0.000	N	A:0.0,T:0.03,C:0.0,G:0.97
REFERENCE	48	C	CC	129	38	5	5	0.000	N	A:0.0,T:0.0,C:1.0,G:0.0
REFERENCE	49	C	CC	135	40	5	5	0.000	N	A:0.0,T:0.0,C:1.0,G:0.0
REFERENCE	50	A	AA	135	40	5	5	0.000	N	A:1.0,T:0.0,C:0.0,G:0.0
REFERENCE	51	G	GG	132	39	5	5	0.000	N	A:0.0,T:0.0,C:0.0,G:1.0
REFERENCE	52	C	CC	135	40	5	5	0.000	N	A:0.0,T:0.0,C:1.0,G:0.0
REFERENCE	53	C	CC	134	40	5	5	0.000	N	A:0.0,T:0.0,C:1.0,G:0.0
REFERENCE	54	C	CC	125	36	4	4	0.000	N	A:0.0,T:0.0,C:1.0,G:0.0
REFERENCE	55	G	GG	131	38	4	4	0.000	N	A:0.0,T:0.0,C:0.0,G:1.0
REFERENCE	56	A	AA	129	37	3	3	0.000	N	A:1.0,T:0.0,C:0.0,G:0.0
REFERENCE	57	G	GG	129	37	3	3	0.000	N	A:0.0,T:0.0,C:0.0,G:1.0
REFERENCE	58	A	AA	129	37	3	3	0.000	N	A:1.0,T:0.0,C:0.0,G:0.0
REFERENCE	59	T	TT	131	37	2	2	0.000	N	A:0.0,T:1.0,C:0.0,G:0.0
REFERENCE	60	T	TT	127	36	2	2	0.000	N	A:0.0,T:1.0,C:0.0,G:0.0
REFERENCE	61	T	TT	125	35	2	2	0.000	N	A:0.0,T:1.0,C:0.0,G:0.0
REFERENCE	62	G	GG	109	35	2	2	0.000	N	A:0.0,T:0.03,C:0.0,G:0.97
REFERENCE	63	A	AA	101	32	2	2	0.000	N	A:0.97,T:0.0,C:0.0,G:0.03
REFERENCE	64	G	GG	110	30	2	2	0.000	N	A:0.0,T:0.0,C:0.0,G:1.0
REFERENCE	65	C	CC	110	30	2	2	0.000	N	A:0.0,T:0.0,C:1.0,G:0.0
REFERENCE	66	T	TT	106	29	2	2	0.000	N	A:0.0,T:1.0,C:0.0,G:0.0
REFERENCE	67	T	TT	113	31	2	2	0.000	N	A:0.0,T:1.0,C:0.0,G:0.0
REFERENCE	68	G	GG	116	32	2	2	0.000	N	A:0.0,T:0.0,C:0.0,G:1.0
REFERENCE	69	A	AA	107	29	2	2	0.000	N	A:1.0,T:0.0,C:0.0,G:0.0
REFERENCE	70	G	GG	113	31	2	2	0.000	N	A:0.0,T:0.0,C:0.0,G:1.0
REFERENCE	71	C	CC	113	31	2	2	0.000	N	A:0.0,T:0.0,C:1.0,G:0.0
REFERENCE	72	A	AA	106	28	1	1	0.000	N	A:1.0,T:0.0,C:0.0,G:0.0
REFERENCE	73	G	GG	94	24	1	1	0.000	N	A:0.0,T:0.0,C:0.0,G:1.0
REFERENCE	74	T	TT	91	23	1	1	0.000	N	A:0.0,T:1.0,C:0.0,G:0.0
REFERENCE	75	G	GG	94	24	1	1	0.000	N	A:0.0,T:0.0,C:0.0,G:1.0
REFERENCE	76	T	TT	94	24	1	1	0.000	N	A:0.0,T:1.0,C:0.0,G:0.0
REFERENCE	77	T	TT	93	23	0	0	0.000	N	A:0.0,T:1.0,C:0.0,G:0.0
REFERENCE	78	G	GG	93	23	0	0	0.000	N	A:0.0,T:0.0,C:0.0,G:1.0
REFERENCE	79	C	CC	93	23	0	0	0.000	N	A:0.0,T:0.0,C:1.0,G:0.0
REFERENCE	80	A	AA	87	21	0	0	0.000	N	A:1.0,T:0.0,C:0.0,G:0.0
REFERENCE	81	A	AA	90	22	0	0	0.000	N	A:1.0,T:0.0,C:0.0,G:0.0
REFERENCE	82	A	AA	96	24	0	0	0.000	N	A:1.0,T:0.0,C:0.0,G:0.0
REFERENCE	83	C	CC	96	24	0	0	0.000	N	A:0.0,T:0.0,C:1.0,G:0.0
REFERENCE	84	G	GG	95	24	0	0	0.000	N	A:0.0,T:0.0,C:0.0,G:1.0
REFERENCE	85	C	CC	90	22	0	0	0.000	N	A:0.0,T:0.0,C:1.0,G:0.0
REFERENCE	86	C	CC	90	22	0	0	0.000	N	A:0.0,T:0.0,C:1.0,G:0.0
REFERENCE	87	C	CC	90	22	0	0	0.000	N	A:0.0,T:0.0,C:1.0,G:0.0
REFERENCE	88	A	AA	92	23	0	0	0.000	N	A:1.0,T:0.0,C:0.0,G:0.0
REFERENCE	89	A	AA	92	23	0	0	0.000	N	A:1.0,T:0.0,C:0.0,G:0.0
REFERENCE	90	G	GG	93	23	0	0	0.000	N	A:0.0,T:0.0,C:0.0,G:1.0
REFERENCE	91	A	AA	87	21	0	0	0.000	N	A:1.0,T:0.0,C:0.0,G:0.0
REFERENCE	92	T	TT	87	21	0	0	0.000	N	A:0.0,T:1.0,C:0.0,G:0.0
REFERENCE	93	G	GG	86	21	0	0	0.000	N	A:0.0,T:0.0,C:0.0,G:1.0
REFERENCE	94	T	TT	93	23	0	0	0.000	N	A:0.0,T:1.0,C:0.0,G:0.0
REFERENCE	95	T	TT	96	24	0	0	0.000	N	A:0.0,T:1.0,C:0.0,G:0.0
REFERENCE	96	A	AA	96	24	0	0	0.000	N	A:1.0,T:0.0,C:0.0,G:0.0
REFERENCE	97	C	CC	99	25	0	0	0.000	N	A:0.0,T:0.0,C:1.0,G:0.0
REFERENCE	98	T	TT	102	26	0	0	0.000	N	A:0.0,T:1.0,C:0.0,G:0.0
REFERENCE	99	A	AA	105	27	0	0	0.000	N	A:1.0,T:0.0,C:0.0,G:0.0
REFERENCE	100	A	AA	110	29	0	0	0.000	N	A:1.0,T:0.0,C:0.0,G:0.0
REFERENCE	101	A	AA	113	30	0	0	0.000	N	A:1.0,T:0.0,C:0.0,G:0.0
REFERENCE	102	A	AA	117	31	0	0	0.000	N	A:1.0,T:0.0,C:0.0,G:0.0
REFERENCE	103	A	AA	114	30	0	0	0.000	N	A:1.0,T:0.0,C:0.0,G:0.0
REFERENCE	104	A	AA	114	30	0	0	0.000	N	A:1.0,T:0.0,C:0.0,G:0.0
REFERENCE	105	G	GG	120	32	0	0	0.000	N	A:0.0,T:0.0,C:0.0,G:1.0
REFERENCE	106	C	CC	110	29	0	0	0.000	N	A:0.0,T:0.0,C:1.0,G:0.0
REFERENCE	107	A	AA	108	28	0	0	0.000	N	A:1.0,T:0.0,C:0.0,G:0.0
REFERENCE	108	A	AA	110	29	0	0	0.000	N	A:1.0,T:0.0,C:0.0,G:0.0
REFERENCE	109	A	AA	112	30	0	0	0.000	N	A:1.0,T:0.0,C:0.0,G:0.0
REFERENCE	110	C	CC	111	29	0	0	0.000	N	A:0.0,T:0.0,C:1.0,G:0.0
REFERENCE	111	A	AA	108	28	0	0	0.000	N	A:1.0,T:0.0,C:0.0,G:0.0
REFERENCE	112	T	TT	108	28	0	0	0.000	N	A:0.0,T:1.0,C:0.0,G:0.0
REFERENCE	113	C	CC	114	30	0	0	0.000	N	A:0.0,T:0.0,C:1.0,G:0.0
REFERENCE	114	C	CC	114	30	0	0	0.000	N	A:0.0,T:0.0,C:1.0,G:0.0
REFERENCE	115	T	TT	116	31	0	0	0.000	N	A:0.0,T:1.0,C:0.0,G:0.0
REFERENCE	116	G	GG	122	33	0	0	0.000	N	A:0.0,T:0.0,C:0.0,G:1.0
REFERENCE	117	G	GG	116	31	0	0	0.000	N	A:0.0,T:0.0,C:0.0,G:1.0
REFERENCE	118	A	AA	94	29	0	0	0.000	N	A:0.97,T:0.0,C:0.03,G:0.0
REFERENCE	119	T	TT	111	29	0	0	0.000	N	A:0.0,T:1.0,C:0.0,G:0.0
REFERENCE	120	C	CC	111	29	0	0	0.000	N	A:0.0,T:0.0,C:1.0,G:0.0
REFERENCE	121	C	CC	111	29	0	0	0.000	N	A:0.0,T:0.0,C:1.0,G:0.0
REFERENCE	122	T	TT	114	30	0	0	0.000	N	A:0.0,T:1.0,C:0.0,G:0.0
REFERENCE	123	G	GG	110	29	0	0	0.000	N	A:0.0,T:0.0,C:0.0,G:1.0
REFERENCE	124	A	AA	102	26	0	0	0.000	N	A:1.0,T:0.0,C:0.0,G:0.0
REFERENCE	125	T	TT	102	26	0	0	0.000	N	A:0.0,T:1.0,C:0.0,G:0.0
REFERENCE	126	T	TT	105	27	0	0	0.000	N	A:0.0,T:1.0,C:0.0,G:0.0
REFERENCE	127	A	AA	105	27	0	0	0.000	N	A:1.0,T:0.0,C:0.0,G:0.0
REFERENCE	128	T	TT	105	27	0	0	0.000	N	A:0.0,T:1.0,C:0.0,G:0.0
REFERENCE	129	T	TT	107	28	0	0	0.000	N	A:0.0,T:1.0,C:0.0,G:0.0
REFERENCE	130	T	TT	108	28	0	0	0.000	N	A:0.0,T:1.0,C:0.0,G:0.0
REFERENCE	131	G	GG	107	28	0	0	0.000	N	A:0.0,T:0.0,C:0.0,G:1.0
REFERENCE	132	T	TT	107	28	0	0	0.000	N	A:0.0,T:1.0,C:0.0,G:0.0
REFERENCE	133	A	AA	105	27	0	0	0.000	N	A:1.0,T:0.0,C:0.0,G:0.0
REFERENCE	134	A	AA	105	27	0	0	0.000	N	A:1.0,T:0.0,C:0.0,G:0.0
REFERENCE	135	G	GG	100	26	0	0	0.000	N	A:0.0,T:0.0,C:0.0,G:1.0
REFERENCE	136	C	CC	95	24	0	0	0.000	N	A:0.0,T:0.0,C:1.0,G:0.0
REFERENCE	137	T	TT	93	23	0	0	0.000	N	A:0.0,T:1.0,C:0.0,G:0.0
REFERENCE	138	T	TT	90	22	0	0	0.000	N	A:0.0,T:1.0,C:0.0,G:0.0
REFERENCE	139	T	TT	73	22	0	0	0.000	N	A:0.0,T:0.95,C:0.0,G:0.05
REFERENCE	140	G	GG	87	21	0	0	0.000	N	A:0.0,T:0.0,C:0.0,G:1.0
REFERENCE	141	T	TT	80	19	0	0	0.000	N	A:0.0,T:1.0,C:0.0,G:0.0
REFERENCE	142	C	CC	87	21	0	0	0.000	N	A:0.0,T:0.0,C:1.0,G:0.0
REFERENCE	143	G	GG	87	21	0	0	0.000	N	A:0.0,T:0.0,C:0.0,G:1.0
REFERENCE	144	A	AA	87	21	0	0	0.000	N	A:1.0,T:0.0,C:0.0,G:0.0
REFERENCE	145	T	TT	88	22	0	0	0.000	N	A:0.0,T:1.0,C:0.0,G:0.0
REFERENCE	146	G	GG	93	23	0	0	0.000	N	A:0.0,T:0.0,C:0.0,G:1.0
REFERENCE	147	G	GG	97	25	1	1	0.000	N	A:0.0,T:0.0,C:0.0,G:1.0
REFERENCE	148	G	GG	100	26	1	1	0.000	N	A:0.0,T:0.0,C:0.0,G:1.0
REFERENCE	149	A	AA	96	25	1	1	0.000	N	A:1.0,T:0.0,C:0.0,G:0.0
REFERENCE	150	T	TT	106	28	1	1	0.000	N	A:0.0,T:1.0,C:0.0,G:0.0
REFERENCE	151	A	AA	106	28	1	1	0.000	N	A:1.0,T:0.0,C:0.0,G:0.0
REFERENCE	152	A	AA	103	27	1	1	0.000	N	A:1.0,T:0.0,C:0.0,G:0.0
REFERENCE	153	A	AA	106	28	1	1	0.000	N	A:1.0,T:0.0,C:0.0,G:0.0
REFERENCE	154	G	GG	106	28	1	1	0.000	N	A:0.0,T:0.0,C:0.0,G:1.0
REFERENCE	155	G	GG	106	28	1	1	0.000	N	A:0.0,T:0.0,C:0.0,G:1.0
REFERENCE	156	T	TT	106	28	1	1	0.000	N	A:0.0,T:1.0,C:0.0,G:0.0
REFERENCE	157	A	AA	109	29	1	1	0.000	N	A:1.0,T:0.0,C:0.0,G:0.0
REFERENCE	158	A	AA	109	29	1	1	0.000	N	A:1.0,T:0.0,C:0.0,G:0.0
REFERENCE	159	A	AA	109	29	1	1	0.000	N	A:1.0,T:0.0,C:0.0,G:0.0
REFERENCE	160	A	AA	109	29	1	1	0.000	N	A:1.0,T:0.0,C:0.0,G:0.0
REFERENCE	161	A	AA	109	29	1	1	0.000	N	A:1.0,T:0.0,C:0.0,G:0.0
REFERENCE	162	G	GG	109	29	1	1	0.000	N	A:0.0,T:0.0,C:0.0,G:1.0
REFERENCE	163	A	AA	111	30	1	1	0.000	N	A:1.0,T:0.0,C:0.0,G:0.0
REFERENCE	164	A	AA	110	30	1	1	0.000	N	A:1.0,T:0.0,C:0.0,G:0.0
REFERENCE	165	C	CC	115	31	1	1	0.000	N	A:0.0,T:0.0,C:1.0,G:0.0
REFERENCE	166	A	AA	108	29	1	1	0.000	N	A:1.0,T:0.0,C:0.0,G:0.0
REFERENCE	167	A	AA	106	28	1	1	0.000	N	A:1.0,T:0.0,C:0.0,G:0.0
REFERENCE	168	C	CC	110	30	2	2	0.000	N	A:0.0,T:0.0,C:1.0,G:0.0
REFERENCE	169	G	GG	111	30	2	2	0.000	N	A:0.0,T:0.0,C:0.0,G:1.0
REFERENCE	170	T	TT	119	33	2	2	0.000	N	A:0.0,T:1.0,C:0.0,G:0.0
REFERENCE	171	A	AA	126	36	3	3	0.000	N	A:1.0,T:0.0,C:0.0,G:0.0
REFERENCE	172	A	AA	127	36	3	3	0.000	N	A:1.0,T:0.0,C:0.0,G:0.0
REFERENCE	173	T	TT	133	38	3	3	0.000	N	A:0.0,T:1.0,C:0.0,G:0.0
REFERENCE	174	T	TT	135	39	3	3	0.000	N	A:0.0,T:1.0,C:0.0,G:0.0
REFERENCE	175	A	AA	139	40	3	3	0.000	N	A:1.0,T:0.0,C:0.0,G:0.0
REFERENCE	176	A	AA	138	40	3	3	0.000	N	A:1.0,T:0.0,C:0.0,G:0.0
REFERENCE	177	A	AA	138	40	3	3	0.000	N	A:1.0,T:0.0,C:0.0,G:0.0
REFERENCE	178	T	TT	136	39	3	3	0.000	N	A:0.0,T:1.0,C:0.0,G:0.0
REFERENCE	179	C	CC	133	39	3	3	0.000	N	A:0.0,T:0.0,C:1.0,G:0.0
REFERENCE	180	A	AA	129	38	3	3	0.000	N	A:0.95,T:0.0,C:0.05,G:0.0
REFERENCE	181	T	TT	127	36	3	3	0.000	N	A:0.0,T:1.0,C:0.0,G:0.0
REFERENCE	182	T	CT	160	35	3	3	0.000	Y	A:0.0,T:0.57,C:0.43,G:0.0
REFERENCE	183	A	AG	160	34	3	3	0.000	Y	A:0.56,T:0.0,C:0.0,G:0.44
REFERENCE	184	C	CC	115	32	3	3	0.000	N	A:0.0,T:0.0,C:1.0,G:0.0
REFERENCE	185	G	GG	121	34	3	3	0.000	N	A:0.0,T:0.0,C:0.0,G:1.0
REFERENCE	186	A	AA	122	36	6	6	0.000	N	A:1.0,T:0.0,C:0.0,G:0.0
REFERENCE	187	A	AA	122	36	6	6	0.000	N	A:1.0,T:0.0,C:0.0,G:0.0
REFERENCE	188	A	AA	121	36	6	6	0.000	N	A:1.0,T:0.0,C:0.0,G:0.0
REFERENCE	189	A	AA	114	35	6	6	0.000	N	A:1.0,T:0.0,C:0.0,G:0.0
REFERENCE	190	C	CC	118	35	6	6	0.000	N	A:0.0,T:0.0,C:1.0,G:0.0
REFERENCE	191	T	TT	118	35	6	6	0.000	N	A:0.0,T:1.0,C:0.0,G:0.0
REFERENCE	192	C	CC	122	36	6	6	0.000	N	A:0.0,T:0.0,C:1.0,G:0.0
REFERENCE	193	T	TT	122	36	6	6	0.000	N	A:0.0,T:1.0,C:0.0,G:0.0
REFERENCE	194	A	AA	118	35	6	6	0.000	N	A:1.0,T:0.0,C:0.0,G:0.0
REFERENCE	195	C	CC	121	36	6	6	0.000	N	A:0.0,T:0.0,C:1.0,G:0.0
REFERENCE	196	T	TT	127	38	6	6	0.000	N	A:0.0,T:1.0,C:0.0,G:0.0
REFERENCE	197	G	GG	133	40	6	6	0.000	N	A:0.0,T:0.0,C:0.0,G:1.0
REFERENCE	198	C	CC	131	39	6	6	0.000	N	A:0.0,T:0.0,C:1.0,G:0.0
REFERENCE	199	A	AA	127	38	6	6	0.000	N	A:1.0,T:0.0,C:0.0,G:0.0
REFERENCE	200	T	TT	134	40	6	6	0.000	N	A:0.0,T:1.0,C:0.0,G:0.0
REFERENCE	201	T	TT	134	40	6	6	0.000	N	A:0.0,T:1.0,C:0.0,G:0.0
REFERENCE	202	A	AA	133	40	6	6	0.000	N	A:1.0,T:0.0,C:0.0,G:0.0
REFERENCE	203	T	TT	131	39	6	6	0.000	N	A:0.0,T:1.0,C:0.0,G:0.0
REFERENCE	204	T	TT	129	38	5	5	0.000	N	A:0.0,T:1.0,C:0.0,G:0.0
REFERENCE	205	T	TT	129	38	5	5	0.000	N	A:0.0,T:1.0,C:0.0,G:0.0
REFERENCE	206	T	TT	126	37	5	5	0.000	N	A:0.0,T:1.0,C:0.0,G:0.0
REFERENCE	207	T	TT	122	35	4	4	0.000	N	A:0.0,T:1.0,C:0.0,G:0.0
REFERENCE	208	T	TT	134	39	4	4	0.000	N	A:0.0,T:1.0,C:0.0,G:0.0
REFERENCE	209	A	AA	128	37	4	4	0.000	N	A:1.0,T:0.0,C:0.0,G:0.0
REFERENCE	210	G	GG	125	36	4	4	0.000	N	A:0.0,T:0.0,C:0.0,G:1.0
REFERENCE	211	T	TT	125	36	4	4	0.000	N	A:0.0,T:1.0,C:0.0,G:0.0
REFERENCE	212	C	TT	99	37	4	4	0.000	Y	A:0.0,T:1.0,C:0.0,G:0.0
REFERENCE	213	T	TT	131	38	4	4	0.000	N	A:0.0,T:1.0,C:0.0,G:0.0
REFERENCE	214	T	TT	110	37	4	4	0.000	N	A:0.03,T:0.97,C:0.0,G:0.0
REFERENCE	215	T	TT	128	37	4	4	0.000	N	A:0.0,T:1.0,C:0.0,G:0.0
REFERENCE	216	T	TT	128	37	4	4	0.000	N	A:0.0,T:1.0,C:0.0,G:0.0
REFERENCE	217	T	TT	131	38	4	4	0.000	N	A:0.0,T:1.0,C:0.0,G:0.0
REFERENCE	218	A	AA	137	40	4	4	0.000	N	A:1.0,T:0.0,C:0.0,G:0.0
REFERENCE	219	T	TT	136	39	3	3	0.000	N	A:0.0,T:1.0,C:0.0,G:0.0
REFERENCE	220	A	AA	136	39	3	3	0.000	N	A:1.0,T:0.0,C:0.0,G:0.0
REFERENCE	221	G	GG	133	38	3	3	0.000	N	A:0.0,T:0.0,C:0.0,G:1.0
REFERENCE	222	A	AA	129	35	0	0	0.000	N	A:1.0,T:0.0,C:0.0,G:0.0
REFERENCE	223	G	GG	129	35	0	0	0.000	N	A:0.0,T:0.0,C:0.0,G:1.0
REFERENCE	224	A	AA	129	35	0	0	0.000	N	A:1.0,T:0.0,C:0.0,G:0.0
REFERENCE	225	C	CC	132	36	0	0	0.000	N	A:0.0,T:0.0,C:1.0,G:0.0
REFERENCE	226	A	AA	132	36	0	0	0.000	N	A:1.0,T:0.0,C:0.0,G:0.0
REFERENCE	227	T	TT	137	38	0	0	0.000	N	A:0.0,T:1.0,C:0.0,G:0.0
REFERENCE	228	G	GG	135	37	0	0	0.000	N	A:0.0,T:0.0,C:0.0,G:1.0
REFERENCE	229	A	AA	116	37	0	0	0.000	N	A:0.97,T:0.0,C:0.03,G:0.0
REFERENCE	230	A	AA	138	38	0	0	0.000	N	A:1.0,T:0.0,C:0.0,G:0.0
REFERENCE	231	C	CC	137	38	0	0	0.000	N	A:0.0,T:0.0,C:1.0,G:0.0
REFERENCE	232	A	AA	141	39	0	0	0.000	N	A:1.0,T:0.0,C:0.0,G:0.0
REFERENCE	233	T	TT	141	39	0	0	0.000	N	A:0.0,T:1.0,C:0.0,G:0.0
REFERENCE	234	T	TT	144	40	0	0	0.000	N	A:0.0,T:1.0,C:0.0,G:0.0
REFERENCE	235	C	CC	156	44	0	0	0.000	N	A:0.0,T:0.0,C:1.0,G:0.0
REFERENCE	236	A	AA	154	44	0	0	0.000	N	A:1.0,T:0.0,C:0.0,G:0.0
REFERENCE	237	A	AA	151	43	0	0	0.000	N	A:1.0,T:0.0,C:0.0,G:0.0
REFERENCE	238	T	TT	154	44	0	0	0.000	N	A:0.0,T:1.0,C:0.0,G:0.0
REFERENCE	239	T	TT	160	46	0	0	0.000	N	A:0.0,T:1.0,C:0.0,G:0.0
REFERENCE	240	A	AA	160	45	0	0	0.000	N	A:1.0,T:0.0,C:0.0,G:0.0
REFERENCE	241	C	CC	159	45	0	0	0.000	N	A:0.0,T:0.0,C:1.0,G:0.0
REFERENCE	242	T	TT	136	43	0	0	0.000	N	A:0.0,T:0.98,C:0.0,G:0.02
REFERENCE	243	T	TT	135	43	0	0	0.000	N	A:0.02,T:0.98,C:0.0,G:0.0
REFERENCE	244	T	TT	149	42	0	0	0.000	N	A:0.0,T:1.0,C:0.0,G:0.0
REFERENCE	245	C	CC	151	43	0	0	0.000	N	A:0.0,T:0.0,C:1.0,G:0.0
REFERENCE	246	A	AA	160	45	0	0	0.000	N	A:1.0,T:0.0,C:0.0,G:0.0
REFERENCE	247	A	AA	154	44	0	0	0.000	N	A:1.0,T:0.0,C:0.0,G:0.0
REFERENCE	248	G	GG	159	45	0	0	0.000	N	A:0.0,T:0.0,C:0.0,G:1.0
REFERENCE	249	G	GG	156	44	0	0	0.000	N	A:0.0,T:0.0,C:0.0,G:1.0
REFERENCE	250	A	AA	160	46	0	0	0.000	N	A:1.0,T:0.0,C:0.0,G:0.0
REFERENCE	251	T	TT	160	48	0	0	0.000	N	A:0.0,T:1.0,C:0.0,G:0.0
REFERENCE	252	A	AA	160	48	0	0	0.000	N	A:1.0,T:0.0,C:0.0,G:0.0
REFERENCE	253	A	AA	160	49	0	0	0.000	N	A:1.0,T:0.0,C:0.0,G:0.0
REFERENCE	254	A	AA	160	51	0	0	0.000	N	A:1.0,T:0.0,C:0.0,G:0.0
REFERENCE	255	T	TT	160	52	0	0	0.000	N	A:0.0,T:1.0,C:0.0,G:0.0
REFERENCE	256	A	AA	160	53	0	0	0.000	N	A:1.0,T:0.0,C:0.0,G:0.0
REFERENCE	257	T	TT	160	52	0	0	0.000	N	A:0.0,T:1.0,C:0.0,G:0.0
REFERENCE	258	T	TT	160	52	0	0	0.000	N	A:0.0,T:1.0,C:0.0,G:0.0
REFERENCE	259	C	CC	160	52	0	0	0.000	N	A:0.0,T:0.0,C:1.0,G:0.0
REFERENCE	260	T	TT	160	55	0	0	0.000	N	A:0.0,T:1.0,C:0.0,G:0.0
REFERENCE	261	A	AA	160	57	0	0	0.000	N	A:1.0,T:0.0,C:0.0,G:0.0
REFERENCE	262	A	AA	160	60	0	0	0.000	N	A:0.98,T:0.0,C:0.02,G:0.0
REFERENCE	263	T	TT	160	59	0	0	0.000	N	A:0.0,T:1.0,C:0.0,G:0.0
REFERENCE	264	A	AA	160	60	0	0	0.000	N	A:1.0,T:0.0,C:0.0,G:0.0
REFERENCE	265	T	TT	160	58	0	0	0.000	N	A:0.0,T:1.0,C:0.0,G:0.0
REFERENCE	266	T	TT	160	58	0	0	0.000	N	A:0.0,T:1.0,C:0.0,G:0.0
REFERENCE	267	C	CC	160	57	0	0	0.000	N	A:0.0,T:0.0,C:1.0,G:0.0
REFERENCE	268	A	AA	160	55	0	0	0.000	N	A:1.0,T:0.0,C:0.0,G:0.0
REFERENCE	269	T	TT	160	54	0	0	0.000	N	A:0.0,T:1.0,C:0.0,G:0.0
REFERENCE	270	A	AA	160	53	0	0	0.000	N	A:1.0,T:0.0,C:0.0,G:0.0
REFERENCE	271	T	TT	160	51	0	0	0.000	N	A:0.0,T:1.0,C:0.0,G:0.0
REFERENCE	272	T	TT	160	51	0	0	0.000	N	A:0.0,T:1.0,C:0.0,G:0.0
REFERENCE	273	A	AA	160	51	0	0	0.000	N	A:1.0,T:0.0,C:0.0,G:0.0
REFERENCE	274	T	TT	160	52	0	0	0.000	N	A:0.0,T:1.0,C:0.0,G:0.0
REFERENCE	275	T	TT	160	50	0	0	0.000	N	A:0.0,T:1.0,C:0.0,G:0.0
REFERENCE	276	C	CC	160	52	0	0	0.000	N	A:0.0,T:0.0,C:1.0,G:0.0
REFERENCE	277	A	AA	160	53	0	0	0.000	N	A:1.0,T:0.0,C:0.0,G:0.0
REFERENCE	278	C	CC	160	52	0	0	0.000	N	A:0.0,T:0.0,C:1.0,G:0.0
REFERENCE	279	T	TT	160	56	0	0	0.000	N	A:0.0,T:1.0,C:0.0,G:0.0
REFERENCE	280	T	TT	160	54	0	0	0.000	N	A:0.0,T:1.0,C:0.0,G:0.0
REFERENCE	281	A	AA	160	53	0	0	0.000	N	A:1.0,T:0.0,C:0.0,G:0.0
REFERENCE	282	T	TT	160	51	0	0	0.000	N	A:0.0,T:1.0,C:0.0,G:0.0
REFERENCE	283	G	GG	160	52	0	0	0.000	N	A:0.0,T:0.0,C:0.0,G:1.0
REFERENCE	284	T	TT	160	51	0	0	0.000	N	A:0.0,T:1.0,C:0.0,G:0.0
REFERENCE	285	A	AA	156	51	0	0	0.000	N	A:0.96,T:0.0,C:0.02,G:0.02
REFERENCE	286	T	TT	160	50	0	0	0.000	N	A:0.0,T:1.0,C:0.0,G:0.0
REFERENCE	287	T	TT	160	49	0	0	0.000	N	A:0.0,T:1.0,C:0.0,G:0.0
REFERENCE	288	T	TT	160	51	0	0	0.000	N	A:0.0,T:1.0,C:0.0,G:0.0
REFERENCE	289	T	TT	160	50	0	0	0.000	N	A:0.0,T:1.0,C:0.0,G:0.0
REFERENCE	290	T	TT	160	48	0	0	0.000	N	A:0.0,T:1.0,C:0.0,G:0.0
REFERENCE	291	A	AA	160	47	0	0	0.000	N	A:1.0,T:0.0,C:0.0,G:0.0
REFERENCE	292	A	AA	160	48	0	0	0.000	N	A:1.0,T:0.0,C:0.0,G:0.0
REFERENCE	293	C	CC	160	49	0	0	0.000	N	A:0.0,T:0.0,C:1.0,G:0.0
REFERENCE	294	G	GG	160	50	0	0	0.000	N	A:0.0,T:0.0,C:0.0,G:1.0
REFERENCE	295	A	AA	151	49	0	0	0.000	N	A:0.98,T:0.02,C:0.0,G:0.0
REFERENCE	296	A	AA	160	45	0	0	0.000	N	A:1.0,T:0.0,C:0.0,G:0.0
REFERENCE	297	A	AA	160	45	0	0	0.000	N	A:1.0,T:0.0,C:0.0,G:0.0
REFERENCE	298	C	CC	152	43	0	0	0.000	N	A:0.0,T:0.0,C:1.0,G:0.0
REFERENCE	299	T	TT	149	42	0	0	0.000	N	A:0.0,T:1.0,C:0.0,G:0.0
REFERENCE	300	C	CC	159	45	0	0	0.000	N	A:0.0,T:0.0,C:1.0,G:0.0
REFERENCE	301	T	TT	160	47	0	0	0.000	N	A:0.0,T:1.0,C:0.0,G:0.0
REFERENCE	302	A	AA	160	47	0	0	0.000	N	A:1.0,T:0.0,C:0.0,G:0.0
REFERENCE	303	C	CC	160	51	0	0	0.000	N	A:0.0,T:0.0,C:1.0,G:0.0
REFERENCE	304	T	TT	160	53	0	0	0.000	N	A:0.0,T:1.0,C:0.0,G:0.0
REFERENCE	305	C	CC	160	53	0	0	0.000	N	A:0.0,T:0.0,C:1.0,G:0.0
REFERENCE	306	C	CC	160	56	0	0	0.000	N	A:0.0,T:0.0,C:1.0,G:0.0
REFERENCE	307	A	AA	160	54	0	0	0.000	N	A:1.0,T:0.0,C:0.0,G:0.0
REFERENCE	308	T	TT	160	53	0	0	0.000	N	A:0.0,T:1.0,C:0.0,G:0.0
REFERENCE	309	T	TT	160	56	0	0	0.000	N	A:0.0,T:1.0,C:0.0,G:0.0
REFERENCE	310	C	CC	160	54	0	0	0.000	N	A:0.0,T:0.0,C:1.0,G:0.0
REFERENCE	311	T	TT	160	55	0	0	0.000	N	A:0.0,T:0.98,C:0.0,G:0.02
REFERENCE	312	A	AA	160	54	0	0	0.000	N	A:1.0,T:0.0,C:0.0,G:0.0
REFERENCE	313	C	CC	160	54	0	0	0.000	N	A:0.0,T:0.0,C:1.0,G:0.0
REFERENCE	314	T	TT	160	55	0	0	0.000	N	A:0.0,T:1.0,C:0.0,G:0.0
REFERENCE	315	G	GG	160	51	0	0	0.000	N	A:0.0,T:0.0,C:0.0,G:1.0
REFERENCE	316	G	GG	160	51	0	0	0.000	N	A:0.0,T:0.0,C:0.0,G:1.0
REFERENCE	317	G	GG	160	53	0	0	0.000	N	A:0.0,T:0.0,C:0.0,G:1.0
REFERENCE	318	A	AA	160	54	0	0	0.000	N	A:1.0,T:0.0,C:0.0,G:0.0
REFERENCE	319	T	TT	160	56	0	0	0.000	N	A:0.0,T:1.0,C:0.0,G:0.0
REFERENCE	320	C	AA	160	57	0	0	0.000	Y	A:1.0,T:0.0,C:0.0,G:0.0
REFERENCE	321	G	GG	160	57	0	0	0.000	N	A:0.0,T:0.0,C:0.0,G:1.0
REFERENCE	322	G	GG	160	57	0	0	0.000	N	A:0.0,T:0.0,C:0.0,G:1.0
REFERENCE	323	G	GG	160	58	0	0	0.000	N	A:0.0,T:0.0,C:0.0,G:1.0
REFERENCE	324	C	CC	160	57	0	0	0.000	N	A:0.0,T:0.0,C:1.0,G:0.0
REFERENCE	325	A	AA	160	56	0	0	0.000	N	A:1.0,T:0.0,C:0.0,G:0.0
REFERENCE	326	T	TT	160	54	0	0	0.000	N	A:0.0,T:1.0,C:0.0,G:0.0
REFERENCE	327	A	AA	160	54	0	0	0.000	N	A:1.0,T:0.0,C:0.0,G:0.0
REFERENCE	328	C	CC	160	56	0	0	0.000	N	A:0.0,T:0.0,C:1.0,G:0.0
REFERENCE	329	T	TT	160	55	0	0	0.000	N	A:0.02,T:0.98,C:0.0,G:0.0
REFERENCE	330	T	TT	160	52	0	0	0.000	N	A:0.0,T:1.0,C:0.0,G:0.0
REFERENCE	331	T	TT	160	52	0	0	0.000	N	A:0.0,T:1.0,C:0.0,G:0.0
REFERENCE	332	A	AA	160	54	0	0	0.000	N	A:1.0,T:0.0,C:0.0,G:0.0
REFERENCE	333	C	CC	160	52	0	0	0.000	N	A:0.0,T:0.0,C:1.0,G:0.0
REFERENCE	334	G	GG	160	51	0	0	0.000	N	A:0.0,T:0.0,C:0.0,G:1.0
REFERENCE	335	G	GG	160	52	0	0	0.000	N	A:0.0,T:0.0,C:0.0,G:1.0
REFERENCE	336	G	GG	160	49	0	0	0.000	N	A:0.0,T:0.0,C:0.0,G:1.0
REFERENCE	337	G	GG	160	51	0	0	0.000	N	A:0.0,T:0.0,C:0.0,G:1.0
REFERENCE	338	T	TT	160	54	0	0	0.000	N	A:0.0,T:1.0,C:0.0,G:0.0
REFERENCE	339	G	GG	160	50	0	0	0.000	N	A:0.0,T:0.0,C:0.0,G:1.0
REFERENCE	340	C	CC	160	49	0	0	0.000	N	A:0.0,T:0.0,C:1.0,G:0.0
REFERENCE	341	A	AA	160	50	0	0	0.000	N	A:1.0,T:0.0,C:0.0,G:0.0
REFERENCE	342	C	CC	156	49	0	0	0.000	N	A:0.0,T:0.02,C:0.98,G:0.0
REFERENCE	343	G	GG	160	49	0	0	0.000	N	A:0.0,T:0.0,C:0.0,G:1.0
REFERENCE	344	G	GG	160	50	0	0	0.000	N	A:0.0,T:0.0,C:0.0,G:1.0
REFERENCE	345	A	AA	160	46	0	0	0.000	N	A:1.0,T:0.0,C:0.0,G:0.0
REFERENCE	346	T	TT	160	49	0	0	0.000	N	A:0.0,T:1.0,C:0.0,G:0.0
REFERENCE	347	T	TT	160	48	0	0	0.000	N	A:0.0,T:1.0,C:0.0,G:0.0
REFERENCE	348	T	TT	160	47	0	0	0.000	N	A:0.0,T:1.0,C:0.0,G:0.0
REFERENCE	349	T	TT	160	47	0	0	0.000	N	A:0.0,T:1.0,C:0.0,G:0.0
REFERENCE	350	A	AA	160	47	0	0	0.000	N	A:1.0,T:0.0,C:0.0,G:0.0
REFERENCE	351	G	GG	160	47	0	0	0.000	N	A:0.0,T:0.0,C:0.0,G:1.0
REFERENCE	352	C	CC	160	48	0	0	0.000	N	A:0.0,T:0.0,C:1.0,G:0.0
REFERENCE	353	A	AA	160	47	0	0	0.000	N	A:1.0,T:0.0,C:0.0,G:0.0
REFERENCE	354	G	GG	159	46	0	0	0.000	N	A:0.0,T:0.0,C:0.0,G:1.0
REFERENCE	355	T	TT	151	43	0	0	0.000	N	A:0.0,T:1.0,C:0.0,G:0.0
REFERENCE	356	C	CC	151	43	0	0	0.000	N	A:0.0,T:0.0,C:1.0,G:0.0
REFERENCE	357	T	TT	154	44	0	0	0.000	N	A:0.0,T:1.0,C:0.0,G:0.0
REFERENCE	358	T	TT	154	43	0	0	0.000	N	A:0.0,T:1.0,C:0.0,G:0.0
REFERENCE	359	T	TT	149	42	0	0	0.000	N	A:0.0,T:1.0,C:0.0,G:0.0
REFERENCE	360	T	TT	134	42	0	0	0.000	N	A:0.0,T:0.98,C:0.0,G:0.02
REFERENCE	361	T	TT	149	42	0	0	0.000	N	A:0.0,T:1.0,C:0.0,G:0.0
REFERENCE	362	C	CC	136	42	0	0	0.000	N	A:0.02,T:0.0,C:0.98,G:0.0
REFERENCE	363	T	TT	151	43	0	0	0.000	N	A:0.0,T:1.0,C:0.0,G:0.0
REFERENCE	364	T	TT	140	39	0	0	0.000	N	A:0.0,T:1.0,C:0.0,G:0.0
REFERENCE	365	T	TT	143	40	0	0	0.000	N	A:0.0,T:1.0,C:0.0,G:0.0
REFERENCE	366	C	CC	149	42	0	0	0.000	N	A:0.0,T:0.0,C:1.0,G:0.0
REFERENCE	367	T	TT	154	43	0	0	0.000	N	A:0.0,T:1.0,C:0.0,G:0.0
REFERENCE	368	T	TT	154	43	0	0	0.000	N	A:0.0,T:1.0,C:0.0,G:0.0
REFERENCE	369	G	GG	148	42	0	0	0.000	N	A:0.0,T:0.0,C:0.0,G:1.0
REFERENCE	370	G	GG	151	43	0	0	0.000	N	A:0.0,T:0.0,C:0.0,G:1.0
REFERENCE	371	C	CC	150	42	0	0	0.000	N	A:0.0,T:0.0,C:1.0,G:0.0
REFERENCE	372	T	TT	146	41	0	0	0.000	N	A:0.0,T:1.0,C:0.0,G:0.0
REFERENCE	373	T	TT	134	37	0	0	0.000	N	A:0.0,T:1.0,C:0.0,G:0.0
REFERENCE	374	T	TT	128	35	0	0	0.000	N	A:0.0,T:1.0,C:0.0,G:0.0
REFERENCE	375	T	TT	129	35	0	0	0.000	N	A:0.0,T:1.0,C:0.0,G:0.0
REFERENCE	376	G	GG	122	33	0	0	0.000	N	A:0.0,T:0.0,C:0.0,G:1.0
REFERENCE	377	C	CC	120	32	0	0	0.000	N	A:0.0,T:0.0,C:1.0,G:0.0
REFERENCE	378	G	GG	117	31	0	0	0.000	N	A:0.0,T:0.0,C:0.0,G:1.0
REFERENCE	379	A	AA	117	31	0	0	0.000	N	A:1.0,T:0.0,C:0.0,G:0.0
REFERENCE	380	G	GG	114	30	0	0	0.000	N	A:0.0,T:0.0,C:0.0,G:1.0
REFERENCE	381	A	AA	119	32	0	0	0.000	N	A:1.0,T:0.0,C:0.0,G:0.0
REFERENCE	382	T	TT	119	32	0	0	0.000	N	A:0.0,T:1.0,C:0.0,G:0.0
REFERENCE	383	G	GG	132	36	0	0	0.000	N	A:0.0,T:0.0,C:0.0,G:1.0
REFERENCE	384	C	CC	132	36	0	0	0.000	N	A:0.0,T:0.0,C:1.0,G:0.0
REFERENCE	385	C	CC	143	40	0	0	0.000	N	A:0.0,T:0.0,C:1.0,G:0.0
REFERENCE	386	T	TT	146	41	0	0	0.000	N	A:0.0,T:1.0,C:0.0,G:0.0
REFERENCE	387	T	TT	148	42	0	0	0.000	N	A:0.0,T:1.0,C:0.0,G:0.0
REFERENCE	388	G	GG	149	42	0	0	0.000	N	A:0.0,T:0.0,C:0.0,G:1.0
REFERENCE	389	A	AA	149	42	0	0	0.000	N	A:1.0,T:0.0,C:0.0,G:0.0
REFERENCE	390	G	GG	152	43	0	0	0.000	N	A:0.0,T:0.0,C:0.0,G:1.0
REFERENCE	391	A	AA	160	45	0	0	0.000	N	A:1.0,T:0.0,C:0.0,G:0.0
REFERENCE	392	G	GG	151	43	0	0	0.000	N	A:0.0,T:0.0,C:0.0,G:1.0
REFERENCE	393	G	GG	159	45	0	0	0.000	N	A:0.0,T:0.0,C:0.0,G:1.0
REFERENCE	394	A	AA	160	46	0	0	0.000	N	A:1.0,T:0.0,C:0.0,G:0.0
REFERENCE	395	A	AA	160	47	0	0	0.000	N	A:1.0,T:0.0,C:0.0,G:0.0
REFERENCE	396	G	GG	160	48	0	0	0.000	N	A:0.0,T:0.0,C:0.0,G:1.0
REFERENCE	397	A	AA	160	49	0	0	0.000	N	A:1.0,T:0.0,C:0.0,G:0.0
REFERENCE	398	T	TT	160	53	0	0	0.000	N	A:0.0,T:1.0,C:0.0,G:0.0
REFERENCE	399	T	TT	160	55	0	0	0.000	N	A:0.0,T:1.0,C:0.0,G:0.0
REFERENCE	400	T	TT	160	55	0	0	0.000	N	A:0.0,T:1.0,C:0.0,G:0.0
REFERENCE	401	T	TT	160	53	0	0	0.000	N	A:0.0,T:1.0,C:0.0,G:0.0
REFERENCE	402	T	TT	160	53	0	0	0.000	N	A:0.0,T:1.0,C:0.0,G:0.0
REFERENCE	403	T	TT	160	55	0	0	0.000	N	A:0.0,T:1.0,C:0.0,G:0.0
REFERENCE	404	T	TT	160	54	0	0	0.000	N	A:0.0,T:1.0,C:0.0,G:0.0
REFERENCE	405	T	TT	160	54	0	0	0.000	N	A:0.0,T:1.0,C:0.0,G:0.0
REFERENCE	406	T	TT	160	55	0	0	0.000	N	A:0.0,T:1.0,C:0.0,G:0.0
REFERENCE	407	C	CC	160	56	0	0	0.000	N	A:0.0,T:0.0,C:1.0,G:0.0
REFERENCE	408	A	AA	160	58	0	0	0.000	N	A:1.0,T:0.0,C:0.0,G:0.0
REFERENCE	409	C	CC	160	61	0	0	0.000	N	A:0.0,T:0.0,C:1.0,G:0.0
REFERENCE	410	T	TT	160	60	0	0	0.000	N	A:0.02,T:0.98,C:0.0,G:0.0
REFERENCE	411	C	CC	160	60	0	0	0.000	N	A:0.0,T:0.0,C:1.0,G:0.0
REFERENCE	412	A	AA	160	60	0	0	0.000	N	A:1.0,T:0.0,C:0.0,G:0.0
REFERENCE	413	A	AA	160	60	0	0	0.000	N	A:1.0,T:0.0,C:0.0,G:0.0
REFERENCE	414	A	AA	160	63	0	0	0.000	N	A:1.0,T:0.0,C:0.0,G:0.0
REFERENCE	415	A	AA	160	64	0	0	0.000	N	A:1.0,T:0.0,C:0.0,G:0.0
REFERENCE	416	C	CC	160	66	0	0	0.000	N	A:0.0,T:0.0,C:1.0,G:0.0
REFERENCE	417	C	CC	160	66	0	0	0.000	N	A:0.02,T:0.0,C:0.98,G:0.0
REFERENCE	418	T	TT	160	65	0	0	0.000	N	A:0.0,T:1.0,C:0.0,G:0.0
REFERENCE	419	C	CC	160	62	0	0	0.000	N	A:0.0,T:0.0,C:1.0,G:0.0
REFERENCE	420	T	TT	160	64	0	0	0.000	N	A:0.02,T:0.98,C:0.0,G:0.0
REFERENCE	421	G	GG	160	61	0	0	0.000	N	A:0.0,T:0.0,C:0.0,G:1.0
REFERENCE	422	T	TT	160	59	0	0	0.000	N	A:0.0,T:1.0,C:0.0,G:0.0
REFERENCE	423	C	CC	160	58	0	0	0.000	N	A:0.0,T:0.0,C:1.0,G:0.0
REFERENCE	424	T	TT	160	57	0	0	0.000	N	A:0.0,T:1.0,C:0.0,G:0.0
REFERENCE	425	T	TT	160	57	0	0	0.000	N	A:0.0,T:1.0,C:0.0,G:0.0
REFERENCE	426	G	GG	160	59	0	0	0.000	N	A:0.0,T:0.0,C:0.0,G:1.0
REFERENCE	427	T	TT	160	56	0	0	0.000	N	A:0.0,T:1.0,C:0.0,G:0.0
REFERENCE	428	A	AA	160	59	0	0	0.000	N	A:1.0,T:0.0,C:0.0,G:0.0
REFERENCE	429	C	CC	160	56	0	0	0.000	N	A:0.0,T:0.0,C:1.0,G:0.0
REFERENCE	430	A	AA	160	55	0	0	0.000	N	A:0.98,T:0.0,C:0.02,G:0.0
REFERENCE	431	T	TT	160	54	0	0	0.000	N	A:0.0,T:1.0,C:0.0,G:0.0
REFERENCE	432	A	AA	160	53	0	0	0.000	N	A:1.0,T:0.0,C:0.0,G:0.0
REFERENCE	433	T	TT	160	53	0	0	0.000	N	A:0.0,T:1.0,C:0.0,G:0.0
REFERENCE	434	C	CC	160	51	0	0	0.000	N	A:0.0,T:0.0,C:1.0,G:0.0
REFERENCE	435	T	TT	160	49	0	0	0.000	N	A:0.0,T:1.0,C:0.0,G:0.0
REFERENCE	436	A	AA	160	50	0	0	0.000	N	A:1.0,T:0.0,C:0.0,G:0.0
REFERENCE	437	G	GG	160	54	0	0	0.000	N	A:0.0,T:0.0,C:0.0,G:1.0
REFERENCE	438	A	AA	160	54	0	0	0.000	N	A:0.98,T:0.0,C:0.02,G:0.0
REFERENCE	439	A	AA	160	53	0	0	0.000	N	A:1.0,T:0.0,C:0.0,G:0.0
REFERENCE	440	C	CC	160	53	0	0	0.000	N	A:0.0,T:0.0,C:1.0,G:0.0
REFERENCE	441	A	AA	160	53	0	0	0.000	N	A:1.0,T:0.0,C:0.0,G:0.0
REFERENCE	442	T	TT	160	53	0	0	0.000	N	A:0.0,T:1.0,C:0.0,G:0.0
REFERENCE	443	G	GG	160	52	0	0	0.000	N	A:0.0,T:0.0,C:0.0,G:1.0
REFERENCE	444	T	TT	160	53	0	0	0.000	N	A:0.0,T:1.0,C:0.0,G:0.0
REFERENCE	445	T	TT	160	52	0	0	0.000	N	A:0.0,T:1.0,C:0.0,G:0.0
REFERENCE	446	T	TT	160	53	0	0	0.000	N	A:0.0,T:1.0,C:0.0,G:0.0
REFERENCE	447	C	CC	160	54	0	0	0.000	N	A:0.0,T:0.0,C:1.0,G:0.0
REFERENCE	448	A	AA	160	57	0	0	0.000	N	A:1.0,T:0.0,C:0.0,G:0.0
REFERENCE	449	T	TT	160	56	0	0	0.000	N	A:0.0,T:1.0,C:0.0,G:0.0
REFERENCE	450	T	TT	160	54	0	0	0.000	N	A:0.0,T:1.0,C:0.0,G:0.0
REFERENCE	451	G	GG	160	55	0	0	0.000	N	A:0.0,T:0.0,C:0.0,G:1.0
REFERENCE	452	A	AA	160	53	0	0	0.000	N	A:1.0,T:0.0,C:0.0,G:0.0
REFERENCE	453	T	TT	160	52	0	0	0.000	N	A:0.0,T:1.0,C:0.0,G:0.0
REFERENCE	454	A	AA	160	52	0	0	0.000	N	A:1.0,T:0.0,C:0.0,G:0.0
REFERENCE	455	T	TT	160	51	0	0	0.000	N	A:0.0,T:1.0,C:0.0,G:0.0
REFERENCE	456	T	TT	160	51	0	0	0.000	N	A:0.0,T:1.0,C:0.0,G:0.0
REFERENCE	457	G	CC	151	52	0	0	0.000	Y	A:0.0,T:0.0,C:1.0,G:0.0
REFERENCE	458	G	GG	160	55	0	0	0.000	N	A:0.0,T:0.0,C:0.0,G:1.0
REFERENCE	459	A	AA	160	55	0	0	0.000	N	A:1.0,T:0.0,C:0.0,G:0.0
REFERENCE	460	C	CC	160	56	0	0	0.000	N	A:0.0,T:0.0,C:1.0,G:0.0
REFERENCE	461	G	GG	160	57	0	0	0.000	N	A:0.0,T:0.0,C:0.0,G:1.0
REFERENCE	462	T	TT	160	55	0	0	0.000	N	A:0.0,T:1.0,C:0.0,G:0.0
REFERENCE	463	T	TT	160	55	0	0	0.000	N	A:0.0,T:1.0,C:0.0,G:0.0
REFERENCE	464	A	AA	160	56	0	0	0.000	N	A:1.0,T:0.0,C:0.0,G:0.0
REFERENCE	465	C	CC	160	57	0	0	0.000	N	A:0.0,T:0.0,C:1.0,G:0.0
REFERENCE	466	T	TT	160	59	0	0	0.000	N	A:0.0,T:1.0,C:0.0,G:0.0
REFERENCE	467	A	AA	160	58	0	0	0.000	N	A:1.0,T:0.0,C:0.0,G:0.0
REFERENCE	468	T	TT	160	57	0	0	0.000	N	A:0.0,T:1.0,C:0.0,G:0.0
REFERENCE	469	T	TT	160	56	0	0	0.000	N	A:0.0,T:1.0,C:0.0,G:0.0
REFERENCE	470	T	TT	160	55	0	0	0.000	N	A:0.0,T:1.0,C:0.0,G:0.0
REFERENCE	471	C	CC	160	57	0	0	0.000	N	A:0.0,T:0.0,C:1.0,G:0.0
REFERENCE	472	A	AA	160	58	0	0	0.000	N	A:1.0,T:0.0,C:0.0,G:0.0
REFERENCE	473	A	AA	160	56	0	0	0.000	N	A:1.0,T:0.0,C:0.0,G:0.0
REFERENCE	474	T	TT	160	54	0	0	0.000	N	A:0.0,T:1.0,C:0.0,G:0.0
REFERENCE	475	T	TT	160	54	0	0	0.000	N	A:0.0,T:1.0,C:0.0,G:0.0
REFERENCE	476	T	TT	160	53	0	0	0.000	N	A:0.0,T:1.0,C:0.0,G:0.0
REFERENCE	477	A	AA	160	55	0	0	0.000	N	A:1.0,T:0.0,C:0.0,G:0.0
REFERENCE	478	A	AA	160	54	0	0	0.000	N	A:1.0,T:0.0,C:0.0,G:0.0
REFERENCE	479	C	CC	160	56	0	0	0.000	N	A:0.0,T:0.0,C:1.0,G:0.0
REFERENCE	480	A	AA	160	54	0	0	0.000	N	A:1.0,T:0.0,C:0.0,G:0.0
REFERENCE	481	G	GG	160	53	0	0	0.000	N	A:0.0,T:0.0,C:0.0,G:1.0
REFERENCE	482	T	TT	160	51	0	0	0.000	N	A:0.0,T:1.0,C:0.0,G:0.0
REFERENCE	483	C	CC	160	51	0	0	0.000	N	A:0.0,T:0.0,C:1.0,G:0.0
REFERENCE	484	A	AA	160	48	0	0	0.000	N	A:1.0,T:0.0,C:0.0,G:0.0
REFERENCE	485	A	AA	160	50	0	0	0.000	N	A:1.0,T:0.0,C:0.0,G:0.0
REFERENCE	486	C	CC	160	49	0	0	0.000	N	A:0.0,T:0.0,C:1.0,G:0.0
REFERENCE	487	C	CC	160	49	0	0	0.000	N	A:0.0,T:0.0,C:1.0,G:0.0
REFERENCE	488	A	AA	160	51	0	0	0.000	N	A:1.0,T:0.0,C:0.0,G:0.0
REFERENCE	489	G	GG	160	53	0	0	0.000	N	A:0.0,T:0.0,C:0.0,G:1.0
REFERENCE	490	T	TT	160	51	0	0	0.000	N	A:0.0,T:1.0,C:0.0,G:0.0
REFERENCE	491	C	CC	160	51	0	0	0.000	N	A:0.0,T:0.0,C:1.0,G:0.0
REFERENCE	492	G	GG	160	51	0	0	0.000	N	A:0.0,T:0.0,C:0.0,G:1.0
REFERENCE	493	T	TT	160	50	0	0	0.000	N	A:0.0,T:1.0,C:0.0,G:0.0
REFERENCE	494	C	CC	160	48	0	0	0.000	N	A:0.0,T:0.0,C:1.0,G:0.0
REFERENCE	495	C	CC	160	48	0	0	0.000	N	A:0.0,T:0.0,C:1.0,G:0.0
REFERENCE	496	A	AA	160	47	0	0	0.000	N	A:1.0,T:0.0,C:0.0,G:0.0
REFERENCE	497	A	AA	160	48	0	0	0.000	N	A:1.0,T:0.0,C:0.0,G:0.0
REFERENCE	498	A	AA	160	48	0	0	0.000	N	A:1.0,T:0.0,C:0.0,G:0.0
REFERENCE	499	A	AA	160	49	0	0	0.000	N	A:1.0,T:0.0,C:0.0,G:0.0
REFERENCE	500	A	AA	160	47	0	0	0.000	N	A:1.0,T:0.0,C:0.0,G:0.0
REFERENCE	501	T	TT	160	47	0	0	0.000	N	A:0.0,T:1.0,C:0.0,G:0.0
REFERENCE	502	G	GG	159	46	0	0	0.000	N	A:0.0,T:0.0,C:0.0,G:1.0
REFERENCE	503	T	TT	160	49	0	0	0.000	N	A:0.0,T:1.0,C:0.0,G:0.0
REFERENCE	504	C	CC	160	51	0	0	0.000	N	A:0.0,T:0.0,C:1.0,G:0.0
REFERENCE	505	C	CC	160	51	0	0	0.000	N	A:0.0,T:0.0,C:1.0,G:0.0
REFERENCE	506	A	AA	160	50	0	0	0.000	N	A:1.0,T:0.0,C:0.0,G:0.0
REFERENCE	507	A	AT	160	47	0	0	0.000	Y	A:0.55,T:0.45,C:0.0,G:0.0
REFERENCE	508	G	GG	159	45	0	0	0.000	N	A:0.0,T:0.0,C:0.0,G:1.0
REFERENCE	509	A	AA	154	43	0	0	0.000	N	A:1.0,T:0.0,C:0.0,G:0.0
REFERENCE	510	T	TT	154	44	0	0	0.000	N	A:0.0,T:1.0,C:0.0,G:0.0
REFERENCE	511	C	CC	152	43	0	0	0.000	N	A:0.0,T:0.0,C:1.0,G:0.0
REFERENCE	512	A	AA	160	46	0	0	0.000	N	A:1.0,T:0.0,C:0.0,G:0.0
REFERENCE	513	C	CC	160	46	0	0	0.000	N	A:0.0,T:0.0,C:1.0,G:0.0
REFERENCE	514	T	TT	146	46	0	0	0.000	N	A:0.02,T:0.98,C:0.0,G:0.0
REFERENCE	515	T	TT	160	45	0	0	0.000	N	A:0.0,T:1.0,C:0.0,G:0.0
REFERENCE	516	C	CC	156	44	0	0	0.000	N	A:0.0,T:0.0,C:1.0,G:0.0
REFERENCE	517	T	TT	154	44	0	0	0.000	N	A:0.0,T:1.0,C:0.0,G:0.0
REFERENCE	518	T	TT	160	47	0	0	0.000	N	A:0.0,T:1.0,C:0.0,G:0.0
REFERENCE	519	C	CC	160	46	0	0	0.000	N	A:0.0,T:0.0,C:1.0,G:0.0
REFERENCE	520	T	TT	160	47	0	0	0.000	N	A:0.0,T:1.0,C:0.0,G:0.0
REFERENCE	521	C	CC	160	47	0	0	0.000	N	A:0.0,T:0.0,C:1.0,G:0.0
REFERENCE	522	A	AA	160	47	0	0	0.000	N	A:1.0,T:0.0,C:0.0,G:0.0
REFERENCE	523	A	AA	160	46	0	0	0.000	N	A:1.0,T:0.0,C:0.0,G:0.0
REFERENCE	524	G	GG	159	45	0	0	0.000	N	A:0.0,T:0.0,C:0.0,G:1.0
REFERENCE	525	T	TT	149	42	0	0	0.000	N	A:0.0,T:1.0,C:0.0,G:0.0
REFERENCE	526	C	CC	154	44	0	0	0.000	N	A:0.0,T:0.0,C:1.0,G:0.0
REFERENCE	527	A	AA	160	46	0	0	0.000	N	A:1.0,T:0.0,C:0.0,G:0.0
REFERENCE	528	G	GG	154	45	0	0	0.000	N	A:0.0,T:0.0,C:0.0,G:1.0
REFERENCE	529	A	AA	154	43	0	0	0.000	N	A:1.0,T:0.0,C:0.0,G:0.0
REFERENCE	530	G	GG	152	43	0	0	0.000	N	A:0.0,T:0.0,C:0.0,G:1.0
REFERENCE	531	A	AA	154	44	0	0	0.000	N	A:1.0,T:0.0,C:0.0,G:0.0
REFERENCE	532	A	AA	154	44	0	0	0.000	N	A:1.0,T:0.0,C:0.0,G:0.0
REFERENCE	533	C	CC	152	43	0	0	0.000	N	A:0.0,T:0.0,C:1.0,G:0.0
REFERENCE	534	A	AA	154	44	0	0	0.000	N	A:1.0,T:0.0,C:0.0,G:0.0
REFERENCE	535	C	CC	159	45	0	0	0.000	N	A:0.0,T:0.0,C:1.0,G:0.0
REFERENCE	536	G	GG	156	44	0	0	0.000	N	A:0.0,T:0.0,C:0.0,G:1.0
REFERENCE	537	T	TT	136	44	0	0	0.000	N	A:0.02,T:0.98,C:0.0,G:0.0
REFERENCE	538	C	CC	160	47	0	0	0.000	N	A:0.0,T:0.0,C:1.0,G:0.0
REFERENCE	539	A	AA	154	44	0	0	0.000	N	A:1.0,T:0.0,C:0.0,G:0.0
REFERENCE	540	A	AA	149	42	0	0	0.000	N	A:1.0,T:0.0,C:0.0,G:0.0
REFERENCE	541	G	GG	159	45	0	0	0.000	N	A:0.0,T:0.0,C:0.0,G:1.0
REFERENCE	542	G	GG	159	46	0	0	0.000	N	A:0.0,T:0.0,C:0.0,G:1.0
REFERENCE	543	A	AA	160	46	0	0	0.000	N	A:1.0,T:0.0,C:0.0,G:0.0
REFERENCE	544	A	AA	150	47	0	0	0.000	N	A:0.98,T:0.0,C:0.02,G:0.0
REFERENCE	545	T	TT	160	47	0	0	0.000	N	A:0.0,T:1.0,C:0.0,G:0.0
REFERENCE	546	T	TT	160	48	0	0	0.000	N	A:0.0,T:1.0,C:0.0,G:0.0
REFERENCE	547	G	GG	160	49	0	0	0.000	N	A:0.0,T:0.0,C:0.0,G:1.0
REFERENCE	548	T	TT	160	48	0	0	0.000	N	A:0.0,T:1.0,C:0.0,G:0.0
REFERENCE	549	T	TT	160	47	0	0	0.000	N	A:0.0,T:1.0,C:0.0,G:0.0
REFERENCE	550	G	GG	160	47	0	0	0.000	N	A:0.0,T:0.0,C:0.0,G:1.0
REFERENCE	551	A	AA	160	46	0	0	0.000	N	A:1.0,T:0.0,C:0.0,G:0.0
REFERENCE	552	A	AA	160	51	0	0	0.000	N	A:1.0,T:0.0,C:0.0,G:0.0
REFERENCE	553	G	GG	160	54	0	0	0.000	N	A:0.0,T:0.0,C:0.0,G:1.0
REFERENCE	554	T	TT	160	51	0	0	0.000	N	A:0.0,T:1.0,C:0.0,G:0.0
REFERENCE	555	A	AA	159	50	0	0	0.000	N	A:0.98,T:0.02,C:0.0,G:0.0
REFERENCE	556	T	TT	160	50	0	0	0.000	N	A:0.0,T:1.0,C:0.0,G:0.0
REFERENCE	557	T	TT	160	50	0	0	0.000	N	A:0.0,T:1.0,C:0.0,G:0.0
REFERENCE	558	C	CC	160	51	0	0	0.000	N	A:0.0,T:0.0,C:1.0,G:0.0
REFERENCE	559	C	CC	160	51	0	0	0.000	N	A:0.0,T:0.0,C:1.0,G:0.0
REFERENCE	560	A	AA	160	51	0	0	0.000	N	A:1.0,T:0.0,C:0.0,G:0.0
REFERENCE	561	A	AA	160	52	0	0	0.000	N	A:1.0,T:0.0,C:0.0,G:0.0
REFERENCE	562	C	CC	160	50	0	0	0.000	N	A:0.0,T:0.0,C:1.0,G:0.0
REFERENCE	563	G	GG	159	50	0	0	0.000	N	A:0.0,T:0.02,C:0.0,G:0.98
REFERENCE	564	A	AA	160	49	0	0	0.000	N	A:1.0,T:0.0,C:0.0,G:0.0
REFERENCE	565	A	AA	160	51	0	0	0.000	N	A:1.0,T:0.0,C:0.0,G:0.0
REFERENCE	566	A	AA	160	51	0	0	0.000	N	A:1.0,T:0.0,C:0.0,G:0.0
REFERENCE	567	C	CC	160	49	0	0	0.000	N	A:0.0,T:0.0,C:1.0,G:0.0
REFERENCE	568	C	CC	160	48	0	0	0.000	N	A:0.0,T:0.0,C:1.0,G:0.0
REFERENCE	569	A	AA	160	46	0	0	0.000	N	A:1.0,T:0.0,C:0.0,G:0.0
REFERENCE	570	A	AA	160	47	0	0	0.000	N	A:1.0,T:0.0,C:0.0,G:0.0
REFERENCE	571	G	GG	159	46	0	0	0.000	N	A:0.0,T:0.0,C:0.0,G:1.0
REFERENCE	572	A	AA	160	50	0	0	0.000	N	A:1.0,T:0.0,C:0.0,G:0.0
REFERENCE	573	A	AA	160	52	0	0	0.000	N	A:1.0,T:0.0,C:0.0,G:0.0
REFERENCE	574	G	GG	160	48	0	0	0.000	N	A:0.0,T:0.0,C:0.0,G:1.0
REFERENCE	575	A	AA	160	49	0	0	0.000	N	A:1.0,T:0.0,C:0.0,G:0.0
REFERENCE	576	G	GG	160	49	0	0	0.000	N	A:0.0,T:0.0,C:0.0,G:1.0
REFERENCE	577	A	AA	160	46	0	0	0.000	N	A:1.0,T:0.0,C:0.0,G:0.0
REFERENCE	578	A	AA	160	49	0	0	0.000	N	A:1.0,T:0.0,C:0.0,G:0.0
REFERENCE	579	A	AA	160	52	0	0	0.000	N	A:1.0,T:0.0,C:0.0,G:0.0
REFERENCE	580	C	CC	160	53	0	0	0.000	N	A:0.0,T:0.0,C:1.0,G:0.0
REFERENCE	581	T	TT	160	55	0	0	0.000	N	A:0.0,T:1.0,C:0.0,G:0.0
REFERENCE	582	T	TT	160	54	0	0	0.000	N	A:0.0,T:1.0,C:0.0,G:0.0
REFERENCE	583	C	CC	160	54	0	0	0.000	N	A:0.0,T:0.0,C:1.0,G:0.0
REFERENCE	584	T	TT	160	53	0	0	0.000	N	A:0.0,T:1.0,C:0.0,G:0.0
REFERENCE	585	T	TT	160	52	0	0	0.000	N	A:0.0,T:1.0,C:0.0,G:0.0
REFERENCE	586	G	GG	160	53	0	0	0.000	N	A:0.0,T:0.0,C:0.0,G:1.0
REFERENCE	587	G	GG	160	53	0	0	0.000	N	A:0.0,T:0.0,C:0.0,G:1.0
REFERENCE	588	A	AA	160	52	0	0	0.000	N	A:1.0,T:0.0,C:0.0,G:0.0
REFERENCE	589	A	AA	160	49	0	0	0.000	N	A:1.0,T:0.0,C:0.0,G:0.0
REFERENCE	590	A	AA	160	51	0	0	0.000	N	A:1.0,T:0.0,C:0.0,G:0.0
REFERENCE	591	C	CC	160	53	0	0	0.000	N	A:0.0,T:0.0,C:1.0,G:0.0
REFERENCE	592	C	CC	160	54	0	0	0.000	N	A:0.0,T:0.0,C:1.0,G:0.0
REFERENCE	593	G	GG	160	54	0	0	0.000	N	A:0.0,T:0.0,C:0.0,G:1.0
REFERENCE	594	T	TT	160	53	0	0	0.000	N	A:0.0,T:1.0,C:0.0,G:0.0
REFERENCE	595	C	CC	160	57	0	0	0.000	N	A:0.0,T:0.0,C:1.0,G:0.0
REFERENCE	596	G	GG	160	57	0	0	0.000	N	A:0.0,T:0.0,C:0.0,G:1.0
REFERENCE	597	A	AA	160	58	0	0	0.000	N	A:1.0,T:0.0,C:0.0,G:0.0
REFERENCE	598	A	AA	160	61	0	0	0.000	N	A:1.0,T:0.0,C:0.0,G:0.0
REFERENCE	599	C	CC	160	61	0	0	0.000	N	A:0.0,T:0.0,C:1.0,G:0.0
REFERENCE	600	T	TT	160	64	0	0	0.000	N	A:0.0,T:1.0,C:0.0,G:0.0
REFERENCE	601	A	AA	160	64	0	0	0.000	N	A:1.0,T:0.0,C:0.0,G:0.0
REFERENCE	602	C	CC	160	64	0	0	0.000	N	A:0.0,T:0.0,C:1.0,G:0.0
REFERENCE	603	A	AA	160	67	0	0	0.000	N	A:0.99,T:0.0,C:0.0,G:0.01
REFERENCE	604	A	AA	160	69	0	0	0.000	N	A:0.99,T:0.0,C:0.01,G:0.0
REFERENCE	605	G	GG	160	71	0	0	0.000	N	A:0.0,T:0.0,C:0.0,G:1.0
REFERENCE	606	T	TT	160	69	0	0	0.000	N	A:0.0,T:1.0,C:0.0,G:0.0
REFERENCE	607	C	CC	160	68	0	0	0.000	N	A:0.0,T:0.0,C:1.0,G:0.0
REFERENCE	608	G	GG	160	64	0	0	0.000	N	A:0.0,T:0.0,C:0.0,G:1.0
REFERENCE	609	G	GG	160	62	0	0	0.000	N	A:0.0,T:0.0,C:0.0,G:1.0
REFERENCE	610	T	TT	160	66	0	0	0.000	N	A:0.0,T:1.0,C:0.0,G:0.0
REFERENCE	611	T	TT	160	65	0	0	0.000	N	A:0.0,T:1.0,C:0.0,G:0.0
REFERENCE	612	T	TT	160	66	0	0	0.000	N	A:0.0,T:1.0,C:0.0,G:0.0
REFERENCE	613	G	GG	160	66	0	0	0.000	N	A:0.0,T:0.0,C:0.0,G:1.0
REFERENCE	614	A	AA	160	62	0	0	0.000	N	A:1.0,T:0.0,C:0.0,G:0.0
REFERENCE	615	A	AA	160	61	0	0	0.000	N	A:1.0,T:0.0,C:0.0,G:0.0
REFERENCE	616	G	GG	160	63	0	0	0.000	N	A:0.0,T:0.02,C:0.0,G:0.98
REFERENCE	617	A	AA	160	63	0	0	0.000	N	A:1.0,T:0.0,C:0.0,G:0.0
REFERENCE	618	A	AA	160	63	0	0	0.000	N	A:1.0,T:0.0,C:0.0,G:0.0
REFERENCE	619	C	CC	160	62	0	0	0.000	N	A:0.0,T:0.0,C:1.0,G:0.0
REFERENCE	620	T	TT	160	62	0	0	0.000	N	A:0.0,T:1.0,C:0.0,G:0.0
REFERENCE	621	A	AA	160	62	0	0	0.000	N	A:1.0,T:0.0,C:0.0,G:0.0
REFERENCE	622	T	TT	160	62	0	0	0.000	N	A:0.0,T:1.0,C:0.0,G:0.0
REFERENCE	623	G	GG	160	66	0	0	0.000	N	A:0.0,T:0.0,C:0.02,G:0.98
REFERENCE	624	A	AA	160	62	0	0	0.000	N	A:1.0,T:0.0,C:0.0,G:0.0
REFERENCE	625	C	CC	160	63	0	0	0.000	N	A:0.0,T:0.0,C:1.0,G:0.0
REFERENCE	626	C	CC	160	63	0	0	0.000	N	A:0.0,T:0.0,C:1.0,G:0.0
REFERENCE	627	C	CC	160	64	0	0	0.000	N	A:0.0,T:0.0,C:1.0,G:0.0
REFERENCE	628	T	TT	160	62	0	0	0.000	N	A:0.0,T:1.0,C:0.0,G:0.0
REFERENCE	629	C	CC	160	62	0	0	0.000	N	A:0.0,T:0.0,C:1.0,G:0.0
REFERENCE	630	A	AA	160	63	0	0	0.000	N	A:1.0,T:0.0,C:0.0,G:0.0
REFERENCE	631	A	AA	160	58	0	0	0.000	N	A:1.0,T:0.0,C:0.0,G:0.0
REFERENCE	632	A	AA	160	57	0	0	0.000	N	A:1.0,T:0.0,C:0.0,G:0.0
REFERENCE	633	G	GG	160	56	0	0	0.000	N	A:0.0,T:0.0,C:0.0,G:1.0
REFERENCE	634	A	AA	160	54	0	0	0.000	N	A:1.0,T:0.0,C:0.0,G:0.0
REFERENCE	635	G	GG	160	53	0	0	0.000	N	A:0.0,T:0.0,C:0.0,G:1.0
REFERENCE	636	A	AA	160	50	0	0	0.000	N	A:1.0,T:0.0,C:0.0,G:0.0
REFERENCE	637	C	CC	160	49	0	0	0.000	N	A:0.0,T:0.0,C:1.0,G:0.0
REFERENCE	638	A	AA	160	48	0	0	0.000	N	A:1.0,T:0.0,C:0.0,G:0.0
REFERENCE	639	A	AA	160	46	0	0	0.000	N	A:1.0,T:0.0,C:0.0,G:0.0
REFERENCE	640	G	GG	159	46	0	0	0.000	N	A:0.0,T:0.0,C:0.0,G:1.0
REFERENCE	641	C	CC	156	44	0	0	0.000	N	A:0.0,T:0.0,C:1.0,G:0.0
REFERENCE	642	G	GG	154	44	0	0	0.000	N	A:0.0,T:0.0,C:0.0,G:1.0
REFERENCE	643	T	TT	160	46	0	0	0.000	N	A:0.0,T:1.0,C:0.0,G:0.0
REFERENCE	644	T	TT	160	47	0	0	0.000	N	A:0.0,T:1.0,C:0.0,G:0.0
REFERENCE	645	T	TT	160	48	0	0	0.000	N	A:0.0,T:1.0,C:0.0,G:0.0
REFERENCE	646	C	CC	159	45	0	0	0.000	N	A:0.0,T:0.0,C:1.0,G:0.0
REFERENCE	647	T	TT	160	48	0	0	0.000	N	A:0.0,T:1.0,C:0.0,G:0.0
REFERENCE	648	C	CC	160	49	0	0	0.000	N	A:0.0,T:0.0,C:1.0,G:0.0
REFERENCE	649	T	TT	160	50	0	0	0.000	N	A:0.0,T:1.0,C:0.0,G:0.0
REFERENCE	650	G	GG	160	54	0	0	0.000	N	A:0.0,T:0.0,C:0.0,G:1.0
REFERENCE	651	G	GG	160	54	0	0	0.000	N	A:0.0,T:0.0,C:0.0,G:1.0
REFERENCE	652	T	TT	160	51	0	0	0.000	N	A:0.0,T:1.0,C:0.0,G:0.0
REFERENCE	653	T	TT	160	53	0	0	0.000	N	A:0.0,T:1.0,C:0.0,G:0.0
REFERENCE	654	C	CC	160	53	0	0	0.000	N	A:0.0,T:0.0,C:1.0,G:0.0
REFERENCE	655	T	TT	160	53	0	0	0.000	N	A:0.0,T:1.0,C:0.0,G:0.0
REFERENCE	656	T	TT	160	54	0	0	0.000	N	A:0.0,T:1.0,C:0.0,G:0.0
REFERENCE	657	T	TT	160	54	0	0	0.000	N	A:0.0,T:1.0,C:0.0,G:0.0
REFERENCE	658	G	GG	160	52	0	0	0.000	N	A:0.0,T:0.0,C:0.0,G:1.0
REFERENCE	659	A	AA	160	50	0	0	0.000	N	A:1.0,T:0.0,C:0.0,G:0.0
REFERENCE	660	A	AA	160	50	0	0	0.000	N	A:1.0,T:0.0,C:0.0,G:0.0
REFERENCE	661	G	GG	151	48	0	0	0.000	N	A:0.0,T:0.02,C:0.0,G:0.98
REFERENCE	662	T	TT	160	47	0	0	0.000	N	A:0.0,T:1.0,C:0.0,G:0.0
REFERENCE	663	T	TT	160	46	0	0	0.000	N	A:0.0,T:1.0,C:0.0,G:0.0
REFERENCE	664	G	GG	160	47	0	0	0.000	N	A:0.0,T:0.0,C:0.0,G:1.0
REFERENCE	665	C	CC	160	46	0	0	0.000	N	A:0.0,T:0.0,C:1.0,G:0.0
REFERENCE	666	C	CC	159	45	0	0	0.000	N	A:0.0,T:0.0,C:1.0,G:0.0
REFERENCE	667	A	AA	160	49	0	0	0.000	N	A:1.0,T:0.0,C:0.0,G:0.0
REFERENCE	668	A	AA	160	49	0	0	0.000	N	A:1.0,T:0.0,C:0.0,G:0.0
REFERENCE	669	A	AA	160	48	0	0	0.000	N	A:1.0,T:0.0,C:0.0,G:0.0
REFERENCE	670	T	TT	160	49	0	0	0.000	N	A:0.0,T:1.0,C:0.0,G:0.0
REFERENCE	671	T	TT	160	52	0	0	0.000	N	A:0.0,T:1.0,C:0.0,G:0.0
REFERENCE	672	G	GG	160	55	0	0	0.000	N	A:0.0,T:0.0,C:0.0,G:1.0
REFERENCE	673	T	TT	160	56	0	0	0.000	N	A:0.0,T:1.0,C:0.0,G:0.0
REFERENCE	674	C	CC	160	57	0	0	0.000	N	A:0.0,T:0.0,C:1.0,G:0.0
REFERENCE	675	C	CC	160	57	0	0	0.000	N	A:0.0,T:0.0,C:1.0,G:0.0
REFERENCE	676	A	AA	160	55	0	0	0.000	N	A:1.0,T:0.0,C:0.0,G:0.0
REFERENCE	677	A	AA	160	55	0	0	0.000	N	A:1.0,T:0.0,C:0.0,G:0.0
REFERENCE	678	G	GG	160	54	0	0	0.000	N	A:0.0,T:0.0,C:0.0,G:1.0
REFERENCE	679	A	AA	160	54	0	0	0.000	N	A:1.0,T:0.0,C:0.0,G:0.0
REFERENCE	680	C	CC	160	55	0	0	0.000	N	A:0.0,T:0.0,C:1.0,G:0.0
REFERENCE	681	C	CC	160	55	0	0	0.000	N	A:0.0,T:0.0,C:1.0,G:0.0
REFERENCE	682	A	AA	160	56	0	0	0.000	N	A:1.0,T:0.0,C:0.0,G:0.0
REFERENCE	683	A	AA	160	53	0	0	0.000	N	A:1.0,T:0.0,C:0.0,G:0.0
REFERENCE	684	A	AA	160	51	0	0	0.000	N	A:1.0,T:0.0,C:0.0,G:0.0
REFERENCE	685	C	CC	160	50	0	0	0.000	N	A:0.0,T:0.0,C:1.0,G:0.0
REFERENCE	686	A	AA	160	47	0	0	0.000	N	A:1.0,T:0.0,C:0.0,G:0.0
REFERENCE	687	T	TT	160	48	0	0	0.000	N	A:0.0,T:1.0,C:0.0,G:0.0
REFERENCE	688	G	GG	160	48	0	0	0.000	N	A:0.0,T:0.0,C:0.0,G:1.0
REFERENCE	689	T	TT	160	46	0	0	0.000	N	A:0.0,T:1.0,C:0.0,G:0.0
REFERENCE	690	C	CC	160	46	0	0	0.000	N	A:0.0,T:0.0,C:1.0,G:0.0
REFERENCE	691	C	CC	160	46	0	0	0.000	N	A:0.0,T:0.0,C:1.0,G:0.0
REFERENCE	692	A	AA	160	45	0	0	0.000	N	A:1.0,T:0.0,C:0.0,G:0.0
REFERENCE	693	T	TT	160	46	0	0	0.000	N	A:0.0,T:1.0,C:0.0,G:0.0
REFERENCE	694	C	CC	160	47	0	0	0.000	N	A:0.0,T:0.0,C:1.0,G:0.0
REFERENCE	695	T	TT	160	45	0	0	0.000	N	A:0.0,T:1.0,C:0.0,G:0.0
REFERENCE	696	G	GG	160	47	0	0	0.000	N	A:0.0,T:0.0,C:0.0,G:1.0
REFERENCE	697	T	TT	160	50	0	0	0.000	N	A:0.0,T:1.0,C:0.0,G:0.0
REFERENCE	698	A	AA	160	49	0	0	0.000	N	A:1.0,T:0.0,C:0.0,G:0.0
REFERENCE	699	T	TT	160	48	0	0	0.000	N	A:0.0,T:1.0,C:0.0,G:0.0
REFERENCE	700	C	CC	160	49	0	0	0.000	N	A:0.0,T:0.0,C:1.0,G:0.0
REFERENCE	701	T	TT	160	48	0	0	0.000	N	A:0.0,T:1.0,C:0.0,G:0.0
REFERENCE	702	T	GT	160	49	0	0	0.000	Y	A:0.0,T:0.53,C:0.0,G:0.47
REFERENCE	703	C	CC	160	46	0	0	0.000	N	A:0.0,T:0.0,C:1.0,G:0.0
REFERENCE	704	G	GG	160	48	0	0	0.000	N	A:0.0,T:0.0,C:0.0,G:1.0
REFERENCE	705	G	GG	160	49	0	0	0.000	N	A:0.0,T:0.0,C:0.0,G:1.0
REFERENCE	706	T	TT	160	48	0	0	0.000	N	A:0.0,T:1.0,C:0.0,G:0.0
REFERENCE	707	G	GG	160	48	0	0	0.000	N	A:0.0,T:0.0,C:0.0,G:1.0
REFERENCE	708	A	AA	160	45	0	0	0.000	N	A:1.0,T:0.0,C:0.0,G:0.0
REFERENCE	709	T	TT	151	43	0	0	0.000	N	A:0.0,T:1.0,C:0.0,G:0.0
REFERENCE	710	G	GG	156	44	0	0	0.000	N	A:0.0,T:0.0,C:0.0,G:1.0
REFERENCE	711	C	CC	151	43	0	0	0.000	N	A:0.0,T:0.0,C:1.0,G:0.0
REFERENCE	712	T	TT	154	44	0	0	0.000	N	A:0.0,T:1.0,C:0.0,G:0.0
REFERENCE	713	T	TT	160	46	0	0	0.000	N	A:0.0,T:1.0,C:0.0,G:0.0
REFERENCE	714	T	TT	160	51	0	0	0.000	N	A:0.0,T:1.0,C:0.0,G:0.0
REFERENCE	715	C	CC	160	52	0	0	0.000	N	A:0.0,T:0.0,C:1.0,G:0.0
REFERENCE	716	G	GG	160	50	0	0	0.000	N	A:0.0,T:0.0,C:0.0,G:1.0
REFERENCE	717	A	AA	160	48	0	0	0.000	N	A:1.0,T:0.0,C:0.0,G:0.0
REFERENCE	718	T	TT	160	47	0	0	0.000	N	A:0.0,T:1.0,C:0.0,G:0.0
REFERENCE	719	G	GG	160	47	0	0	0.000	N	A:0.0,T:0.0,C:0.0,G:1.0
REFERENCE	720	T	TT	160	48	0	0	0.000	N	A:0.0,T:1.0,C:0.0,G:0.0
REFERENCE	721	T	TT	160	48	0	0	0.000	N	A:0.0,T:1.0,C:0.0,G:0.0
REFERENCE	722	G	GG	160	48	0	0	0.000	N	A:0.0,T:0.0,C:0.0,G:1.0
REFERENCE	723	A	AA	160	49	0	0	0.000	N	A:1.0,T:0.0,C:0.0,G:0.0
REFERENCE	724	C	CC	160	51	0	0	0.000	N	A:0.0,T:0.0,C:1.0,G:0.0
REFERENCE	725	A	AA	160	51	0	0	0.000	N	A:1.0,T:0.0,C:0.0,G:0.0
REFERENCE	726	G	GG	160	51	0	0	0.000	N	A:0.0,T:0.0,C:0.0,G:1.0
REFERENCE	727	A	AA	160	50	0	0	0.000	N	A:1.0,T:0.0,C:0.0,G:0.0
REFERENCE	728	G	GG	160	49	0	0	0.000	N	A:0.0,T:0.0,C:0.0,G:1.0
REFERENCE	729	C	CC	160	50	0	0	0.000	N	A:0.0,T:0.0,C:1.0,G:0.0
REFERENCE	730	T	TT	160	51	0	0	0.000	N	A:0.0,T:1.0,C:0.0,G:0.0
REFERENCE	731	A	AA	160	51	0	0	0.000	N	A:1.0,T:0.0,C:0.0,G:0.0
REFERENCE	732	A	AA	160	50	0	0	0.000	N	A:1.0,T:0.0,C:0.0,G:0.0
REFERENCE	733	G	GG	160	47	0	0	0.000	N	A:0.0,T:0.0,C:0.0,G:1.0
REFERENCE	734	T	TT	160	52	0	0	0.000	N	A:0.0,T:1.0,C:0.0,G:0.0
REFERENCE	735	C	CC	160	55	0	0	0.000	N	A:0.0,T:0.0,C:1.0,G:0.0
REFERENCE	736	T	TT	160	54	0	0	0.000	N	A:0.0,T:1.0,C:0.0,G:0.0
REFERENCE	737	T	TT	160	54	0	0	0.000	N	A:0.0,T:1.0,C:0.0,G:0.0
REFERENCE	738	G	GG	160	53	0	0	0.000	N	A:0.0,T:0.0,C:0.0,G:1.0
REFERENCE	739	C	CC	160	52	0	0	0.000	N	A:0.0,T:0.0,C:1.0,G:0.0
REFERENCE	740	G	GG	160	50	0	0	0.000	N	A:0.0,T:0.0,C:0.0,G:1.0
REFERENCE	741	G	GG	160	49	0	0	0.000	N	A:0.0,T:0.0,C:0.0,G:1.0
REFERENCE	742	T	TT	160	49	0	0	0.000	N	A:0.0,T:1.0,C:0.0,G:0.0
REFERENCE	743	G	GG	160	47	0	0	0.000	N	A:0.0,T:0.0,C:0.0,G:1.0
REFERENCE	744	T	TT	160	47	0	0	0.000	N	A:0.0,T:1.0,C:0.0,G:0.0
REFERENCE	745	T	TT	160	50	0	0	0.000	N	A:0.0,T:1.0,C:0.0,G:0.0
REFERENCE	746	G	GG	160	50	0	0	0.000	N	A:0.0,T:0.0,C:0.0,G:1.0
REFERENCE	747	A	AA	160	51	0	0	0.000	N	A:1.0,T:0.0,C:0.0,G:0.0
REFERENCE	748	C	CC	160	51	0	0	0.000	N	A:0.0,T:0.0,C:1.0,G:0.0
REFERENCE	749	G	GG	160	52	0	0	0.000	N	A:0.0,T:0.0,C:0.0,G:1.0
REFERENCE	750	C	CC	160	48	0	0	0.000	N	A:0.0,T:0.0,C:1.0,G:0.0
REFERENCE	751	T	TT	160	47	0	0	0.000	N	A:0.0,T:1.0,C:0.0,G:0.0
REFERENCE	752	A	AA	160	47	0	0	0.000	N	A:1.0,T:0.0,C:0.0,G:0.0
REFERENCE	753	T	TT	160	51	0	0	0.000	N	A:0.0,T:1.0,C:0.0,G:0.0
REFERENCE	754	G	GG	160	51	0	0	0.000	N	A:0.0,T:0.0,C:0.0,G:1.0
REFERENCE	755	T	TT	160	54	0	0	0.000	N	A:0.0,T:1.0,C:0.0,G:0.0
REFERENCE	756	C	CC	160	53	0	0	0.000	N	A:0.0,T:0.0,C:1.0,G:0.0
REFERENCE	757	C	CC	160	55	0	0	0.000	N	A:0.0,T:0.0,C:1.0,G:0.0
REFERENCE	758	G	GG	160	55	0	0	0.000	N	A:0.0,T:0.0,C:0.0,G:1.0
REFERENCE	759	T	TT	160	51	0	0	0.000	N	A:0.0,T:1.0,C:0.0,G:0.0
REFERENCE	760	C	CC	160	48	0	0	0.000	N	A:0.0,T:0.0,C:1.0,G:0.0
REFERENCE	761	G	GG	160	48	0	0	0.000	N	A:0.0,T:0.0,C:0.0,G:1.0
REFERENCE	762	A	AA	160	47	0	0	0.000	N	A:1.0,T:0.0,C:0.0,G:0.0
REFERENCE	763	T	TT	160	48	0	0	0.000	N	A:0.0,T:1.0,C:0.0,G:0.0
REFERENCE	764	G	GG	160	49	0	0	0.000	N	A:0.0,T:0.0,C:0.0,G:1.0
REFERENCE	765	A	AA	160	49	0	0	0.000	N	A:1.0,T:0.0,C:0.0,G:0.0
REFERENCE	766	C	CC	160	47	0	0	0.000	N	A:0.0,T:0.0,C:1.0,G:0.0
REFERENCE	767	T	TT	160	48	0	0	0.000	N	A:0.0,T:1.0,C:0.0,G:0.0
REFERENCE	768	T	TT	160	47	0	0	0.000	N	A:0.0,T:1.0,C:0.0,G:0.0
REFERENCE	769	G	GG	160	49	0	0	0.000	N	A:0.0,T:0.0,C:0.0,G:1.0
REFERENCE	770	A	AA	160	47	0	0	0.000	N	A:1.0,T:0.0,C:0.0,G:0.0
REFERENCE	771	A	AA	160	47	0	0	0.000	N	A:1.0,T:0.0,C:0.0,G:0.0
REFERENCE	772	G	GG	160	47	0	0	0.000	N	A:0.0,T:0.0,C:0.0,G:1.0
REFERENCE	773	A	AA	160	47	0	0	0.000	N	A:1.0,T:0.0,C:0.0,G:0.0
REFERENCE	774	A	AA	160	48	0	0	0.000	N	A:1.0,T:0.0,C:0.0,G:0.0
REFERENCE	775	G	GG	160	49	0	0	0.000	N	A:0.0,T:0.0,C:0.0,G:1.0
REFERENCE	776	T	TT	160	49	0	0	0.000	N	A:0.0,T:1.0,C:0.0,G:0.0
REFERENCE	777	T	TT	160	49	0	0	0.000	N	A:0.0,T:1.0,C:0.0,G:0.0
REFERENCE	778	G	GG	160	48	0	0	0.000	N	A:0.0,T:0.0,C:0.0,G:1.0
REFERENCE	779	A	AA	160	46	0	0	0.000	N	A:1.0,T:0.0,C:0.0,G:0.0
REFERENCE	780	A	AA	160	47	0	0	0.000	N	A:1.0,T:0.0,C:0.0,G:0.0
REFERENCE	781	C	CC	156	44	0	0	0.000	N	A:0.0,T:0.0,C:1.0,G:0.0
REFERENCE	782	A	AA	160	47	0	0	0.000	N	A:1.0,T:0.0,C:0.0,G:0.0
REFERENCE	783	A	AA	160	48	0	0	0.000	N	A:1.0,T:0.0,C:0.0,G:0.0
REFERENCE	784	G	GG	160	48	0	0	0.000	N	A:0.0,T:0.0,C:0.0,G:1.0
REFERENCE	785	A	AA	160	47	0	0	0.000	N	A:1.0,T:0.0,C:0.0,G:0.0
REFERENCE	786	A	AA	160	47	0	0	0.000	N	A:1.0,T:0.0,C:0.0,G:0.0
REFERENCE	787	C	CC	160	46	0	0	0.000	N	A:0.0,T:0.0,C:1.0,G:0.0
REFERENCE	788	A	AA	160	45	0	0	0.000	N	A:1.0,T:0.0,C:0.0,G:0.0
REFERENCE	789	A	AA	149	42	0	0	0.000	N	A:1.0,T:0.0,C:0.0,G:0.0
REFERENCE	790	G	GG	129	41	0	0	0.000	N	A:0.02,T:0.0,C:0.0,G:0.98
REFERENCE	791	A	AA	143	40	0	0	0.000	N	A:1.0,T:0.0,C:0.0,G:0.0
REFERENCE	792	A	AA	147	41	0	0	0.000	N	A:1.0,T:0.0,C:0.0,G:0.0
REFERENCE	793	G	GG	146	41	0	0	0.000	N	A:0.0,T:0.0,C:0.0,G:1.0
REFERENCE	794	T	TT	147	41	0	0	0.000	N	A:0.0,T:1.0,C:0.0,G:0.0
REFERENCE	795	T	TT	148	42	0	0	0.000	N	A:0.0,T:1.0,C:0.0,G:0.0
REFERENCE	796	A	AA	149	42	0	0	0.000	N	A:1.0,T:0.0,C:0.0,G:0.0
REFERENCE	797	A	AA	154	43	0	0	0.000	N	A:1.0,T:0.0,C:0.0,G:0.0
REFERENCE	798	T	TT	139	44	0	0	0.000	N	A:0.0,T:0.98,C:0.02,G:0.0
REFERENCE	799	C	CC	156	44	0	0	0.000	N	A:0.0,T:0.0,C:1.0,G:0.0
REFERENCE	800	A	AA	154	44	0	0	0.000	N	A:1.0,T:0.0,C:0.0,G:0.0
REFERENCE	801	A	AA	154	44	0	0	0.000	N	A:1.0,T:0.0,C:0.0,G:0.0
REFERENCE	802	G	GG	159	45	0	0	0.000	N	A:0.0,T:0.0,C:0.0,G:1.0
REFERENCE	803	A	AA	160	47	0	0	0.000	N	A:1.0,T:0.0,C:0.0,G:0.0
REFERENCE	804	A	AA	160	48	0	0	0.000	N	A:1.0,T:0.0,C:0.0,G:0.0
REFERENCE	805	G	GG	160	48	0	0	0.000	N	A:0.0,T:0.0,C:0.0,G:1.0
REFERENCE	806	T	TT	160	46	0	0	0.000	N	A:0.0,T:1.0,C:0.0,G:0.0
REFERENCE	807	T	TT	154	43	0	0	0.000	N	A:0.0,T:1.0,C:0.0,G:0.0
REFERENCE	808	G	GG	159	45	0	0	0.000	N	A:0.0,T:0.0,C:0.0,G:1.0
REFERENCE	809	T	TT	160	45	0	0	0.000	N	A:0.0,T:1.0,C:0.0,G:0.0
REFERENCE	810	C	CC	152	43	0	0	0.000	N	A:0.0,T:0.0,C:1.0,G:0.0
REFERENCE	811	T	TT	149	42	0	0	0.000	N	A:0.0,T:1.0,C:0.0,G:0.0
REFERENCE	812	A	AA	154	44	0	0	0.000	N	A:1.0,T:0.0,C:0.0,G:0.0
REFERENCE	813	A	AA	160	46	0	0	0.000	N	A:1.0,T:0.0,C:0.0,G:0.0
REFERENCE	814	G	GG	160	47	0	0	0.000	N	A:0.0,T:0.0,C:0.0,G:1.0
REFERENCE	815	A	AA	160	47	0	0	0.000	N	A:1.0,T:0.0,C:0.0,G:0.0
REFERENCE	816	A	AA	160	47	0	0	0.000	N	A:1.0,T:0.0,C:0.0,G:0.0
REFERENCE	817	G	GG	160	47	0	0	0.000	N	A:0.0,T:0.0,C:0.0,G:1.0
REFERENCE	818	T	TT	160	45	0	0	0.000	N	A:0.0,T:1.0,C:0.0,G:0.0
REFERENCE	819	A	AA	160	45	0	0	0.000	N	A:1.0,T:0.0,C:0.0,G:0.0
REFERENCE	820	C	CC	160	46	0	0	0.000	N	A:0.0,T:0.0,C:1.0,G:0.0
REFERENCE	821	A	AA	154	45	0	0	0.000	N	A:1.0,T:0.0,C:0.0,G:0.0
REFERENCE	822	A	AA	154	44	0	0	0.000	N	A:1.0,T:0.0,C:0.0,G:0.0
REFERENCE	823	C	CC	154	44	0	0	0.000	N	A:0.0,T:0.0,C:1.0,G:0.0
REFERENCE	824	G	GG	160	47	0	0	0.000	N	A:0.0,T:0.0,C:0.0,G:1.0
REFERENCE	825	C	CC	145	46	0	0	0.000	N	A:0.02,T:0.0,C:0.98,G:0.0
REFERENCE	826	T	TT	160	47	0	0	0.000	N	A:0.0,T:1.0,C:0.0,G:0.0
REFERENCE	827	T	TT	160	47	0	0	0.000	N	A:0.0,T:1.0,C:0.0,G:0.0
REFERENCE	828	T	TT	160	47	0	0	0.000	N	A:0.0,T:1.0,C:0.0,G:0.0
REFERENCE	829	C	CC	160	46	0	0	0.000	N	A:0.0,T:0.0,C:1.0,G:0.0
REFERENCE	830	A	AA	160	49	0	0	0.000	N	A:1.0,T:0.0,C:0.0,G:0.0
REFERENCE	831	T	TT	160	50	0	0	0.000	N	A:0.0,T:1.0,C:0.0,G:0.0
REFERENCE	832	T	TT	160	50	0	0	0.000	N	A:0.0,T:1.0,C:0.0,G:0.0
REFERENCE	833	G	GG	160	48	0	0	0.000	N	A:0.0,T:0.0,C:0.0,G:1.0
REFERENCE	834	C	CC	160	49	0	0	0.000	N	A:0.0,T:0.0,C:1.0,G:0.0
REFERENCE	835	T	TT	160	48	0	0	0.000	N	A:0.0,T:1.0,C:0.0,G:0.0
REFERENCE	836	T	TT	160	47	0	0	0.000	N	A:0.0,T:1.0,C:0.0,G:0.0
REFERENCE	837	C	CC	160	47	0	0	0.000	N	A:0.0,T:0.0,C:1.0,G:0.0
REFERENCE	838	T	TT	160	48	0	0	0.000	N	A:0.0,T:1.0,C:0.0,G:0.0
REFERENCE	839	G	GG	160	46	0	0	0.000	N	A:0.0,T:0.0,C:0.0,G:1.0
REFERENCE	840	A	AA	160	48	0	0	0.000	N	A:1.0,T:0.0,C:0.0,G:0.0
REFERENCE	841	A	AA	160	47	0	0	0.000	N	A:1.0,T:0.0,C:0.0,G:0.0
REFERENCE	842	G	GG	160	47	0	0	0.000	N	A:0.0,T:0.0,C:0.0,G:1.0
REFERENCE	843	T	TT	160	47	0	0	0.000	N	A:0.0,T:1.0,C:0.0,G:0.0
REFERENCE	844	T	TT	154	44	0	0	0.000	N	A:0.0,T:1.0,C:0.0,G:0.0
REFERENCE	845	T	TT	160	46	0	0	0.000	N	A:0.0,T:1.0,C:0.0,G:0.0
REFERENCE	846	T	TT	160	47	0	0	0.000	N	A:0.0,T:1.0,C:0.0,G:0.0
REFERENCE	847	G	GG	160	48	0	0	0.000	N	A:0.0,T:0.0,C:0.0,G:1.0
REFERENCE	848	A	AA	160	46	0	0	0.000	N	A:1.0,T:0.0,C:0.0,G:0.0
REFERENCE	849	T	TT	154	44	0	0	0.000	N	A:0.0,T:1.0,C:0.0,G:0.0
REFERENCE	850	C	CC	151	43	0	0	0.000	N	A:0.0,T:0.0,C:1.0,G:0.0
REFERENCE	851	A	AA	154	43	0	0	0.000	N	A:1.0,T:0.0,C:0.0,G:0.0
REFERENCE	852	A	AA	154	44	0	0	0.000	N	A:1.0,T:0.0,C:0.0,G:0.0
REFERENCE	853	G	GG	160	46	0	0	0.000	N	A:0.0,T:0.0,C:0.0,G:1.0
REFERENCE	854	C	CC	159	45	0	0	0.000	N	A:0.0,T:0.0,C:1.0,G:0.0
REFERENCE	855	A	AA	154	44	0	0	0.000	N	A:1.0,T:0.0,C:0.0,G:0.0
REFERENCE	856	A	AA	154	43	0	0	0.000	N	A:1.0,T:0.0,C:0.0,G:0.0
REFERENCE	857	G	GG	159	45	0	0	0.000	N	A:0.0,T:0.0,C:0.0,G:1.0
REFERENCE	858	T	TT	160	47	0	0	0.000	N	A:0.0,T:1.0,C:0.0,G:0.0
REFERENCE	859	T	GG	131	47	0	0	0.000	Y	A:0.02,T:0.0,C:0.0,G:0.98
REFERENCE	860	C	CC	160	46	0	0	0.000	N	A:0.0,T:0.0,C:1.0,G:0.0
REFERENCE	861	C	CC	150	48	0	0	0.000	N	A:0.0,T:0.0,C:0.98,G:0.02
REFERENCE	862	A	AA	160	49	0	0	0.000	N	A:1.0,T:0.0,C:0.0,G:0.0
REFERENCE	863	A	AA	160	49	0	0	0.000	N	A:1.0,T:0.0,C:0.0,G:0.0
REFERENCE	864	G	GG	160	49	0	0	0.000	N	A:0.0,T:0.0,C:0.0,G:1.0
REFERENCE	865	A	AA	160	50	0	0	0.000	N	A:1.0,T:0.0,C:0.0,G:0.0
REFERENCE	866	C	CC	160	48	0	0	0.000	N	A:0.0,T:0.0,C:1.0,G:0.0
REFERENCE	867	T	TT	144	46	0	0	0.000	N	A:0.0,T:0.98,C:0.02,G:0.0
REFERENCE	868	A	AA	160	49	0	0	0.000	N	A:1.0,T:0.0,C:0.0,G:0.0
REFERENCE	869	T	TT	160	49	0	0	0.000	N	A:0.0,T:1.0,C:0.0,G:0.0
REFERENCE	870	T	TT	160	48	0	0	0.000	N	A:0.0,T:1.0,C:0.0,G:0.0
REFERENCE	871	G	GG	160	48	0	0	0.000	N	A:0.0,T:0.0,C:0.0,G:1.0
REFERENCE	872	G	GG	160	51	0	0	0.000	N	A:0.0,T:0.0,C:0.0,G:1.0
REFERENCE	873	G	GG	160	51	0	0	0.000	N	A:0.0,T:0.0,C:0.0,G:1.0
REFERENCE	874	T	TT	160	49	0	0	0.000	N	A:0.0,T:1.0,C:0.0,G:0.0
REFERENCE	875	C	CC	160	49	0	0	0.000	N	A:0.0,T:0.0,C:1.0,G:0.0
REFERENCE	876	C	CC	160	48	0	0	0.000	N	A:0.0,T:0.0,C:1.0,G:0.0
REFERENCE	877	T	TT	160	49	0	0	0.000	N	A:0.0,T:1.0,C:0.0,G:0.0
REFERENCE	878	C	CC	160	49	0	0	0.000	N	A:0.0,T:0.0,C:1.0,G:0.0
REFERENCE	879	A	AA	160	49	0	0	0.000	N	A:1.0,T:0.0,C:0.0,G:0.0
REFERENCE	880	A	AA	160	51	0	0	0.000	N	A:1.0,T:0.0,C:0.0,G:0.0
REFERENCE	881	T	TT	160	50	0	0	0.000	N	A:0.0,T:1.0,C:0.0,G:0.0
REFERENCE	882	T	TT	160	50	0	0	0.000	N	A:0.0,T:1.0,C:0.0,G:0.0
REFERENCE	883	G	GG	160	51	0	0	0.000	N	A:0.0,T:0.0,C:0.0,G:1.0
REFERENCE	884	T	TT	160	55	0	0	0.000	N	A:0.0,T:1.0,C:0.0,G:0.0
REFERENCE	885	C	CC	160	56	0	0	0.000	N	A:0.0,T:0.0,C:1.0,G:0.0
REFERENCE	886	C	CC	160	57	0	0	0.000	N	A:0.0,T:0.0,C:1.0,G:0.0
REFERENCE	887	A	GG	160	57	0	0	0.000	Y	A:0.0,T:0.0,C:0.0,G:1.0
REFERENCE	888	A	AA	160	56	0	0	0.000	N	A:1.0,T:0.0,C:0.0,G:0.0
REFERENCE	889	G	GG	160	55	0	0	0.000	N	A:0.0,T:0.0,C:0.0,G:1.0
REFERENCE	890	G	GG	160	55	0	0	0.000	N	A:0.0,T:0.0,C:0.0,G:1.0
REFERENCE	891	C	CC	160	55	0	0	0.000	N	A:0.0,T:0.0,C:1.0,G:0.0
REFERENCE	892	T	TT	160	54	0	0	0.000	N	A:0.0,T:1.0,C:0.0,G:0.0
REFERENCE	893	G	GG	160	51	0	0	0.000	N	A:0.0,T:0.0,C:0.0,G:1.0
REFERENCE	894	G	GG	160	50	0	0	0.000	N	A:0.0,T:0.0,C:0.0,G:1.0
REFERENCE	895	T	TT	160	52	0	0	0.000	N	A:0.0,T:1.0,C:0.0,G:0.0
REFERENCE	896	A	AA	160	51	0	0	0.000	N	A:1.0,T:0.0,C:0.0,G:0.0
REFERENCE	897	A	AA	160	50	0	0	0.000	N	A:1.0,T:0.0,C:0.0,G:0.0
REFERENCE	898	G	GG	160	48	0	0	0.000	N	A:0.0,T:0.0,C:0.0,G:1.0
REFERENCE	899	T	TT	160	48	0	0	0.000	N	A:0.0,T:1.0,C:0.0,G:0.0
REFERENCE	900	T	TT	160	49	0	0	0.000	N	A:0.0,T:1.0,C:0.0,G:0.0
REFERENCE	901	C	CC	160	48	0	0	0.000	N	A:0.0,T:0.0,C:1.0,G:0.0
REFERENCE	902	C	CC	160	47	0	0	0.000	N	A:0.0,T:0.0,C:1.0,G:0.0
REFERENCE	903	C	CC	160	47	0	0	0.000	N	A:0.0,T:0.0,C:1.0,G:0.0
REFERENCE	904	A	AA	160	45	0	0	0.000	N	A:1.0,T:0.0,C:0.0,G:0.0
REFERENCE	905	A	AA	160	46	0	0	0.000	N	A:1.0,T:0.0,C:0.0,G:0.0
REFERENCE	906	C	CC	159	45	0	0	0.000	N	A:0.0,T:0.0,C:1.0,G:0.0
REFERENCE	907	C	CC	160	46	0	0	0.000	N	A:0.0,T:0.0,C:1.0,G:0.0
REFERENCE	908	C	CC	151	43	0	0	0.000	N	A:0.0,T:0.0,C:1.0,G:0.0
REFERENCE	909	C	CC	146	41	0	0	0.000	N	A:0.0,T:0.0,C:1.0,G:0.0
REFERENCE	910	A	AA	154	43	0	0	0.000	N	A:1.0,T:0.0,C:0.0,G:0.0
REFERENCE	911	G	GG	156	44	0	0	0.000	N	A:0.0,T:0.0,C:0.0,G:1.0
REFERENCE	912	T	TT	149	42	0	0	0.000	N	A:0.0,T:1.0,C:0.0,G:0.0
REFERENCE	913	T	TT	154	43	0	0	0.000	N	A:0.0,T:1.0,C:0.0,G:0.0
REFERENCE	914	T	TT	154	43	0	0	0.000	N	A:0.0,T:1.0,C:0.0,G:0.0
REFERENCE	915	C	CC	152	43	0	0	0.000	N	A:0.0,T:0.0,C:1.0,G:0.0
REFERENCE	916	T	TT	149	42	0	0	0.000	N	A:0.0,T:1.0,C:0.0,G:0.0
REFERENCE	917	C	CC	149	42	0	0	0.000	N	A:0.0,T:0.0,C:1.0,G:0.0
REFERENCE	918	A	AA	154	43	0	0	0.000	N	A:1.0,T:0.0,C:0.0,G:0.0
REFERENCE	919	C	CC	150	42	0	0	0.000	N	A:0.0,T:0.0,C:1.0,G:0.0
REFERENCE	920	A	AA	137	38	0	0	0.000	N	A:1.0,T:0.0,C:0.0,G:0.0
REFERENCE	921	A	AA	134	37	0	0	0.000	N	A:1.0,T:0.0,C:0.0,G:0.0
REFERENCE	922	C	CC	140	39	0	0	0.000	N	A:0.0,T:0.0,C:1.0,G:0.0
REFERENCE	923	G	GG	149	42	0	0	0.000	N	A:0.0,T:0.0,C:0.0,G:1.0
REFERENCE	924	A	AA	149	42	0	0	0.000	N	A:1.0,T:0.0,C:0.0,G:0.0
REFERENCE	925	T	TT	149	42	0	0	0.000	N	A:0.0,T:1.0,C:0.0,G:0.0
REFERENCE	926	G	GG	146	41	0	0	0.000	N	A:0.0,T:0.0,C:0.0,G:1.0
REFERENCE	927	A	AA	154	43	0	0	0.000	N	A:1.0,T:0.0,C:0.0,G:0.0
REFERENCE	928	C	CC	159	45	0	0	0.000	N	A:0.0,T:0.0,C:1.0,G:0.0
REFERENCE	929	T	TT	160	45	0	0	0.000	N	A:0.0,T:1.0,C:0.0,G:0.0
REFERENCE	930	T	TT	160	46	0	0	0.000	N	A:0.0,T:1.0,C:0.0,G:0.0
REFERENCE	931	G	GG	159	46	0	0	0.000	N	A:0.0,T:0.0,C:0.0,G:1.0
REFERENCE	932	T	TT	160	45	0	0	0.000	N	A:0.0,T:1.0,C:0.0,G:0.0
REFERENCE	933	A	AA	154	44	0	0	0.000	N	A:1.0,T:0.0,C:0.0,G:0.0
REFERENCE	934	C	CC	160	49	0	0	0.000	N	A:0.0,T:0.0,C:1.0,G:0.0
REFERENCE	935	G	GG	160	49	0	0	0.000	N	A:0.0,T:0.0,C:0.0,G:1.0
REFERENCE	936	G	GG	160	47	0	0	0.000	N	A:0.0,T:0.0,C:0.0,G:1.0
REFERENCE	937	T	TT	160	46	0	0	0.000	N	A:0.0,T:1.0,C:0.0,G:0.0
REFERENCE	938	A	AA	160	46	0	0	0.000	N	A:1.0,T:0.0,C:0.0,G:0.0
REFERENCE	939	A	AA	160	46	0	0	0.000	N	A:1.0,T:0.0,C:0.0,G:0.0
REFERENCE	940	G	GG	159	46	0	0	0.000	N	A:0.0,T:0.0,C:0.0,G:1.0
REFERENCE	941	G	GG	160	48	0	0	0.000	N	A:0.0,T:0.0,C:0.0,G:1.0
REFERENCE	942	T	TT	160	49	0	0	0.000	N	A:0.0,T:1.0,C:0.0,G:0.0
REFERENCE	943	C	CC	160	51	0	0	0.000	N	A:0.0,T:0.0,C:1.0,G:0.0
REFERENCE	944	A	AA	160	52	0	0	0.000	N	A:1.0,T:0.0,C:0.0,G:0.0
REFERENCE	945	C	CC	160	53	0	0	0.000	N	A:0.0,T:0.0,C:1.0,G:0.0
REFERENCE	946	T	TT	160	53	0	0	0.000	N	A:0.0,T:1.0,C:0.0,G:0.0
REFERENCE	947	G	GG	160	52	0	0	0.000	N	A:0.0,T:0.0,C:0.0,G:1.0
REFERENCE	948	A	AA	160	52	0	0	0.000	N	A:1.0,T:0.0,C:0.0,G:0.0
REFERENCE	949	T	TT	160	50	0	0	0.000	N	A:0.0,T:1.0,C:0.0,G:0.0
REFERENCE	950	G	GG	160	54	0	0	0.000	N	A:0.0,T:0.0,C:0.0,G:1.0
REFERENCE	951	T	TT	160	53	0	0	0.000	N	A:0.0,T:1.0,C:0.0,G:0.0
REFERENCE	952	C	CC	160	52	0	0	0.000	N	A:0.0,T:0.0,C:1.0,G:0.0
REFERENCE	953	A	AA	160	52	0	0	0.000	N	A:0.98,T:0.02,C:0.0,G:0.0
REFERENCE	954	G	GG	160	52	0	0	0.000	N	A:0.0,T:0.0,C:0.0,G:1.0
REFERENCE	955	A	AA	160	51	0	0	0.000	N	A:1.0,T:0.0,C:0.0,G:0.0
REFERENCE	956	T	TT	160	51	0	0	0.000	N	A:0.0,T:1.0,C:0.0,G:0.0
REFERENCE	957	C	CC	160	53	0	0	0.000	N	A:0.0,T:0.0,C:1.0,G:0.0
REFERENCE	958	T	TT	160	53	0	0	0.000	N	A:0.0,T:1.0,C:0.0,G:0.0
REFERENCE	959	A	AA	160	51	0	0	0.000	N	A:1.0,T:0.0,C:0.0,G:0.0
REFERENCE	960	C	CC	160	51	0	0	0.000	N	A:0.0,T:0.0,C:1.0,G:0.0
REFERENCE	961	C	CC	160	52	0	0	0.000	N	A:0.0,T:0.0,C:1.0,G:0.0
REFERENCE	962	A	AA	160	51	0	0	0.000	N	A:1.0,T:0.0,C:0.0,G:0.0
REFERENCE	963	T	TT	160	48	0	0	0.000	N	A:0.0,T:1.0,C:0.0,G:0.0
REFERENCE	964	C	CC	160	46	0	0	0.000	N	A:0.0,T:0.0,C:1.0,G:0.0
REFERENCE	965	A	AA	160	47	0	0	0.000	N	A:1.0,T:0.0,C:0.0,G:0.0
REFERENCE	966	A	AA	160	45	0	0	0.000	N	A:1.0,T:0.0,C:0.0,G:0.0
REFERENCE	967	G	GG	151	43	0	0	0.000	N	A:0.0,T:0.0,C:0.0,G:1.0
REFERENCE	968	T	TT	154	44	0	0	0.000	N	A:0.0,T:1.0,C:0.0,G:0.0
REFERENCE	969	T	TT	154	44	0	0	0.000	N	A:0.0,T:1.0,C:0.0,G:0.0
REFERENCE	970	C	CC	142	40	0	0	0.000	N	A:0.0,T:0.0,C:1.0,G:0.0
REFERENCE	971	C	CC	136	38	0	0	0.000	N	A:0.0,T:0.0,C:1.0,G:0.0
REFERENCE	972	A	AA	139	39	0	0	0.000	N	A:1.0,T:0.0,C:0.0,G:0.0
REFERENCE	973	A	AA	140	39	0	0	0.000	N	A:1.0,T:0.0,C:0.0,G:0.0
REFERENCE	974	T	TT	140	39	0	0	0.000	N	A:0.0,T:1.0,C:0.0,G:0.0
REFERENCE	975	T	TT	143	40	0	0	0.000	N	A:0.0,T:1.0,C:0.0,G:0.0
REFERENCE	976	G	GG	139	39	0	0	0.000	N	A:0.0,T:0.0,C:0.0,G:1.0
REFERENCE	977	A	AA	129	35	0	0	0.000	N	A:1.0,T:0.0,C:0.0,G:0.0
REFERENCE	978	A	AA	135	37	0	0	0.000	N	A:1.0,T:0.0,C:0.0,G:0.0
REFERENCE	979	G	GG	128	35	0	0	0.000	N	A:0.0,T:0.0,C:0.0,G:1.0
REFERENCE	980	A	AA	126	34	0	0	0.000	N	A:1.0,T:0.0,C:0.0,G:0.0
REFERENCE	981	A	AA	123	33	0	0	0.000	N	A:1.0,T:0.0,C:0.0,G:0.0
REFERENCE	982	G	GG	123	33	0	0	0.000	N	A:0.0,T:0.0,C:0.0,G:1.0
REFERENCE	983	G	GG	122	33	0	0	0.000	N	A:0.0,T:0.0,C:0.0,G:1.0
REFERENCE	984	T	TT	125	34	0	0	0.000	N	A:0.0,T:1.0,C:0.0,G:0.0
REFERENCE	985	C	CC	125	34	0	0	0.000	N	A:0.0,T:0.0,C:1.0,G:0.0
REFERENCE	986	T	TT	110	29	0	0	0.000	N	A:0.0,T:1.0,C:0.0,G:0.0
REFERENCE	987	T	TT	111	29	0	0	0.000	N	A:0.0,T:1.0,C:0.0,G:0.0
REFERENCE	988	G	GG	111	29	0	0	0.000	N	A:0.0,T:0.0,C:0.0,G:1.0
REFERENCE	989	T	TT	110	29	0	0	0.000	N	A:0.0,T:1.0,C:0.0,G:0.0
REFERENCE	990	G	GG	104	27	0	0	0.000	N	A:0.0,T:0.0,C:0.0,G:1.0
REFERENCE	991	T	TT	105	27	0	0	0.000	N	A:0.0,T:1.0,C:0.0,G:0.0
REFERENCE	992	T	TT	108	28	0	0	0.000	N	A:0.0,T:1.0,C:0.0,G:0.0
REFERENCE	993	T	TT	105	27	0	0	0.000	N	A:0.0,T:1.0,C:0.0,G:0.0
REFERENCE	994	G	GG	99	25	0	0	0.000	N	A:0.0,T:0.0,C:0.0,G:1.0
REFERENCE	995	G	AG	112	25	0	0	0.000	Y	A:0.44,T:0.0,C:0.0,G:0.56
REFERENCE	996	C	CC	96	24	0	0	0.000	N	A:0.0,T:0.0,C:1.0,G:0.0
REFERENCE	997	T	TT	90	22	0	0	0.000	N	A:0.0,T:1.0,C:0.0,G:0.0
REFERENCE	998	G	GG	90	22	0	0	0.000	N	A:0.0,T:0.0,C:0.0,G:1.0
REFERENCE	999	A	AA	90	22	0	0	0.000	N	A:1.0,T:0.0,C:0.0,G:0.0
REFERENCE	1000	C	CC	90	22	0	0	0.000	N	A:0.0,T:0.0,C:1.0,G:0.0
REFERENCE	1001	C	CC	90	22	0	0	0.000	N	A:0.0,T:0.0,C:1.0,G:0.0
REFERENCE	1002	A	AA	90	22	0	0	0.000	N	A:1.0,T:0.0,C:0.0,G:0.0
REFERENCE	1003	A	AA	88	22	1	1	0.000	N	A:1.0,T:0.0,C:0.0,G:0.0
REFERENCE	1004	G	GG	88	22	1	1	0.000	N	A:0.0,T:0.0,C:0.0,G:1.0
REFERENCE	1005	C	CC	90	23	1	1	0.000	N	A:0.0,T:0.0,C:1.0,G:0.0
REFERENCE	1006	A	AA	90	23	2	2	0.000	N	A:1.0,T:0.0,C:0.0,G:0.0
REFERENCE	1007	T	TT	89	23	2	2	0.000	N	A:0.0,T:1.0,C:0.0,G:0.0
REFERENCE	1008	A	AA	90	23	2	2	0.000	N	A:1.0,T:0.0,C:0.0,G:0.0
REFERENCE	1009	C	CC	84	23	2	2	0.000	N	A:0.0,T:0.0,C:1.0,G:0.0
REFERENCE	1010	T	TT	90	23	2	2	0.000	N	A:0.0,T:1.0,C:0.0,G:0.0
REFERENCE	1011	G	GG	86	22	2	2	0.000	N	A:0.0,T:0.0,C:0.0,G:1.0
REFERENCE	1012	G	GG	87	22	2	2	0.000	N	A:0.0,T:0.0,C:0.0,G:1.0
REFERENCE	1013	A	AA	86	22	2	2	0.000	N	A:1.0,T:0.0,C:0.0,G:0.0
REFERENCE	1014	A	AA	80	20	2	2	0.000	N	A:1.0,T:0.0,C:0.0,G:0.0
REFERENCE	1015	G	GG	78	19	2	2	0.000	N	A:0.0,T:0.0,C:0.0,G:1.0
REFERENCE	1016	A	AA	81	20	2	2	0.000	N	A:1.0,T:0.0,C:0.0,G:0.0
REFERENCE	1017	C	CC	81	20	2	2	0.000	N	A:0.0,T:0.0,C:1.0,G:0.0
REFERENCE	1018	G	GG	76	19	3	3	0.000	N	A:0.0,T:0.0,C:0.0,G:1.0
REFERENCE	1019	C	CC	76	19	3	3	0.000	N	A:0.0,T:0.0,C:1.0,G:0.0
REFERENCE	1020	T	TT	74	19	4	4	0.000	N	A:0.0,T:1.0,C:0.0,G:0.0
REFERENCE	1021	G	GG	74	19	4	4	0.000	N	A:0.0,T:0.0,C:0.0,G:1.0
REFERENCE	1022	C	CC	74	19	4	4	0.000	N	A:0.0,T:0.0,C:1.0,G:0.0
REFERENCE	1023	T	TT	81	22	5	5	0.000	N	A:0.0,T:1.0,C:0.0,G:0.0
REFERENCE	1024	A	AA	87	24	5	5	0.000	N	A:1.0,T:0.0,C:0.0,G:0.0
REFERENCE	1025	G	GG	83	23	5	5	0.000	N	A:0.0,T:0.0,C:0.0,G:1.0
REFERENCE	1026	T	TT	87	24	5	5	0.000	N	A:0.0,T:1.0,C:0.0,G:0.0
REFERENCE	1027	T	TT	91	26	5	5	0.000	N	A:0.0,T:1.0,C:0.0,G:0.0
REFERENCE	1028	C	CC	87	24	5	5	0.000	N	A:0.0,T:0.0,C:1.0,G:0.0
REFERENCE	1029	C	CC	84	23	5	5	0.000	N	A:0.0,T:0.0,C:1.0,G:0.0
REFERENCE	1030	A	AA	90	25	5	5	0.000	N	A:1.0,T:0.0,C:0.0,G:0.0
REFERENCE	1031	C	CC	87	24	5	5	0.000	N	A:0.0,T:0.0,C:1.0,G:0.0
REFERENCE	1032	C	CC	87	24	5	5	0.000	N	A:0.0,T:0.0,C:1.0,G:0.0
REFERENCE	1033	C	CC	87	24	5	5	0.000	N	A:0.0,T:0.0,C:1.0,G:0.0
REFERENCE	1034	A	AA	90	25	5	5	0.000	N	A:1.0,T:0.0,C:0.0,G:0.0
REFERENCE	1035	A	AA	90	25	5	5	0.000	N	A:1.0,T:0.0,C:0.0,G:0.0
REFERENCE	1036	A	AA	91	26	6	6	0.000	N	A:1.0,T:0.0,C:0.0,G:0.0
REFERENCE	1037	T	TT	88	25	6	6	0.000	N	A:0.0,T:1.0,C:0.0,G:0.0
REFERENCE	1038	G	GG	88	25	6	6	0.000	N	A:0.0,T:0.0,C:0.0,G:1.0
REFERENCE	1039	C	CC	87	24	5	5	0.000	N	A:0.0,T:0.0,C:1.0,G:0.0
REFERENCE	1040	A	AA	84	23	5	5	0.000	N	A:1.0,T:0.0,C:0.0,G:0.0
REFERENCE	1041	T	TT	85	24	6	6	0.000	N	A:0.0,T:1.0,C:0.0,G:0.0
REFERENCE	1042	G	GG	87	24	5	5	0.000	N	A:0.0,T:0.0,C:0.0,G:1.0
REFERENCE	1043	C	CC	87	24	5	5	0.000	N	A:0.0,T:0.0,C:1.0,G:0.0
REFERENCE	1044	T	TT	84	23	5	5	0.000	N	A:0.0,T:1.0,C:0.0,G:0.0
REFERENCE	1045	A	AA	82	23	5	5	0.000	N	A:0.96,T:0.04,C:0.0,G:0.0
REFERENCE	1046	T	TT	81	22	5	5	0.000	N	A:0.0,T:1.0,C:0.0,G:0.0
REFERENCE	1047	G	GG	81	22	5	5	0.000	N	A:0.0,T:0.0,C:0.0,G:1.0
REFERENCE	1048	C	CC	81	22	5	5	0.000	N	A:0.0,T:0.0,C:1.0,G:0.0
REFERENCE	1049	C	CC	84	23	5	5	0.000	N	A:0.0,T:0.0,C:1.0,G:0.0
REFERENCE	1050	A	AA	87	24	5	5	0.000	N	A:1.0,T:0.0,C:0.0,G:0.0
REFERENCE	1051	G	GG	89	25	5	5	0.000	N	A:0.0,T:0.0,C:0.0,G:1.0
REFERENCE	1052	C	CC	93	26	5	5	0.000	N	A:0.0,T:0.0,C:1.0,G:0.0
REFERENCE	1053	C	CC	93	26	5	5	0.000	N	A:0.0,T:0.0,C:1.0,G:0.0
REFERENCE	1054	C	CC	92	25	4	4	0.000	N	A:0.0,T:0.0,C:1.0,G:0.0
REFERENCE	1055	G	GG	89	24	4	4	0.000	N	A:0.0,T:0.0,C:0.0,G:1.0
REFERENCE	1056	A	AA	88	23	3	3	0.000	N	A:1.0,T:0.0,C:0.0,G:0.0
REFERENCE	1057	G	GG	88	23	3	3	0.000	N	A:0.0,T:0.0,C:0.0,G:1.0
REFERENCE	1058	A	AA	88	23	3	3	0.000	N	A:1.0,T:0.0,C:0.0,G:0.0
REFERENCE	1059	T	TT	81	20	2	2	0.000	N	A:0.0,T:1.0,C:0.0,G:0.0
REFERENCE	1060	T	TT	78	19	2	2	0.000	N	A:0.0,T:1.0,C:0.0,G:0.0
REFERENCE	1061	T	TT	81	20	2	2	0.000	N	A:0.0,T:1.0,C:0.0,G:0.0
REFERENCE	1062	G	GG	81	20	2	2	0.000	N	A:0.0,T:0.0,C:0.0,G:1.0
REFERENCE	1063	A	AA	77	19	2	2	0.000	N	A:1.0,T:0.0,C:0.0,G:0.0
REFERENCE	1064	G	GG	77	19	2	2	0.000	N	A:0.0,T:0.0,C:0.0,G:1.0
REFERENCE	1065	C	CC	77	19	2	2	0.000	N	A:0.0,T:0.0,C:1.0,G:0.0
REFERENCE	1066	T	TT	69	16	2	2	0.000	N	A:0.0,T:1.0,C:0.0,G:0.0
REFERENCE	1067	T	TT	75	18	2	2	0.000	N	A:0.0,T:1.0,C:0.0,G:0.0
REFERENCE	1068	G	GG	78	19	2	2	0.000	N	A:0.0,T:0.0,C:0.0,G:1.0
REFERENCE	1069	A	AA	81	20	2	2	0.000	N	A:1.0,T:0.0,C:0.0,G:0.0
REFERENCE	1070	G	GG	80	20	2	2	0.000	N	A:0.0,T:0.0,C:0.0,G:1.0
REFERENCE	1071	C	CC	81	20	2	2	0.000	N	A:0.0,T:0.0,C:1.0,G:0.0
REFERENCE	1072	A	AA	79	19	1	1	0.000	N	A:1.0,T:0.0,C:0.0,G:0.0
REFERENCE	1073	G	GG	88	22	1	1	0.000	N	A:0.0,T:0.0,C:0.0,G:1.0
REFERENCE	1074	T	TT	91	23	1	1	0.000	N	A:0.0,T:1.0,C:0.0,G:0.0
REFERENCE	1075	G	GG	89	23	1	1	0.000	N	A:0.0,T:0.0,C:0.0,G:1.0
REFERENCE	1076	T	TT	91	23	1	1	0.000	N	A:0.0,T:1.0,C:0.0,G:0.0
REFERENCE	1077	T	TT	90	22	0	0	0.000	N	A:0.0,T:1.0,C:0.0,G:0.0
REFERENCE	1078	G	GG	86	21	0	0	0.000	N	A:0.0,T:0.0,C:0.0,G:1.0
REFERENCE	1079	C	CC	87	21	0	0	0.000	N	A:0.0,T:0.0,C:1.0,G:0.0
REFERENCE	1080	A	AA	87	21	0	0	0.000	N	A:1.0,T:0.0,C:0.0,G:0.0
REFERENCE	1081	A	AA	93	23	0	0	0.000	N	A:1.0,T:0.0,C:0.0,G:0.0
REFERENCE	1082	A	AA	103	27	0	0	0.000	N	A:1.0,T:0.0,C:0.0,G:0.0
REFERENCE	1083	C	CC	107	28	0	0	0.000	N	A:0.0,T:0.0,C:1.0,G:0.0
REFERENCE	1084	G	GG	114	30	0	0	0.000	N	A:0.0,T:0.0,C:0.0,G:1.0
REFERENCE	1085	C	CC	113	30	0	0	0.000	N	A:0.0,T:0.0,C:1.0,G:0.0
REFERENCE	1086	C	CC	108	28	0	0	0.000	N	A:0.0,T:0.0,C:1.0,G:0.0
REFERENCE	1087	C	CC	104	27	0	0	0.000	N	A:0.0,T:0.0,C:1.0,G:0.0
REFERENCE	1088	A	AA	99	25	0	0	0.000	N	A:1.0,T:0.0,C:0.0,G:0.0
REFERENCE	1089	A	AA	84	25	0	0	0.000	N	A:0.96,T:0.0,C:0.0,G:0.04
REFERENCE	1090	G	GG	99	25	0	0	0.000	N	A:0.0,T:0.0,C:0.0,G:1.0
REFERENCE	1091	A	AA	102	26	0	0	0.000	N	A:1.0,T:0.0,C:0.0,G:0.0
REFERENCE	1092	T	TT	105	27	0	0	0.000	N	A:0.0,T:1.0,C:0.0,G:0.0
REFERENCE	1093	G	GG	102	26	0	0	0.000	N	A:0.0,T:0.0,C:0.0,G:1.0
REFERENCE	1094	T	TT	101	26	0	0	0.000	N	A:0.0,T:1.0,C:0.0,G:0.0
REFERENCE	1095	T	TT	87	26	0	0	0.000	N	A:0.04,T:0.96,C:0.0,G:0.0
REFERENCE	1096	A	AA	105	27	0	0	0.000	N	A:1.0,T:0.0,C:0.0,G:0.0
REFERENCE	1097	C	CC	108	28	0	0	0.000	N	A:0.0,T:0.0,C:1.0,G:0.0
REFERENCE	1098	T	TT	105	27	0	0	0.000	N	A:0.0,T:1.0,C:0.0,G:0.0
REFERENCE	1099	A	AA	102	26	0	0	0.000	N	A:1.0,T:0.0,C:0.0,G:0.0
REFERENCE	1100	A	AA	103	27	0	0	0.000	N	A:1.0,T:0.0,C:0.0,G:0.0
REFERENCE	1101	A	AA	104	27	0	0	0.000	N	A:1.0,T:0.0,C:0.0,G:0.0
REFERENCE	1102	A	AA	111	29	0	0	0.000	N	A:1.0,T:0.0,C:0.0,G:0.0
REFERENCE	1103	A	AA	105	27	0	0	0.000	N	A:1.0,T:0.0,C:0.0,G:0.0
REFERENCE	1104	A	AA	105	27	0	0	0.000	N	A:1.0,T:0.0,C:0.0,G:0.0
REFERENCE	1105	G	GG	110	29	0	0	0.000	N	A:0.0,T:0.0,C:0.0,G:1.0
REFERENCE	1106	C	CC	108	28	0	0	0.000	N	A:0.0,T:0.0,C:1.0,G:0.0
REFERENCE	1107	A	AA	108	28	0	0	0.000	N	A:1.0,T:0.0,C:0.0,G:0.0
REFERENCE	1108	A	AA	111	29	0	0	0.000	N	A:1.0,T:0.0,C:0.0,G:0.0
REFERENCE	1109	A	AA	102	26	0	0	0.000	N	A:1.0,T:0.0,C:0.0,G:0.0
REFERENCE	1110	C	CC	99	25	0	0	0.000	N	A:0.0,T:0.0,C:1.0,G:0.0
REFERENCE	1111	A	AA	99	25	0	0	0.000	N	A:1.0,T:0.0,C:0.0,G:0.0
REFERENCE	1112	T	TT	102	26	0	0	0.000	N	A:0.0,T:1.0,C:0.0,G:0.0
REFERENCE	1113	C	CC	99	25	0	0	0.000	N	A:0.0,T:0.0,C:1.0,G:0.0
REFERENCE	1114	C	CC	104	27	0	0	0.000	N	A:0.0,T:0.0,C:1.0,G:0.0
REFERENCE	1115	T	TT	108	28	0	0	0.000	N	A:0.0,T:1.0,C:0.0,G:0.0
REFERENCE	1116	G	GG	108	28	0	0	0.000	N	A:0.0,T:0.0,C:0.0,G:1.0
REFERENCE	1117	G	GG	101	26	0	0	0.000	N	A:0.0,T:0.0,C:0.0,G:1.0
REFERENCE	1118	A	AA	93	23	0	0	0.000	N	A:1.0,T:0.0,C:0.0,G:0.0
REFERENCE	1119	T	TT	90	22	0	0	0.000	N	A:0.0,T:1.0,C:0.0,G:0.0
REFERENCE	1120	C	CC	84	20	0	0	0.000	N	A:0.0,T:0.0,C:1.0,G:0.0
REFERENCE	1121	C	CC	81	19	0	0	0.000	N	A:0.0,T:0.0,C:1.0,G:0.0
REFERENCE	1122	T	TT	83	20	0	0	0.000	N	A:0.0,T:1.0,C:0.0,G:0.0
REFERENCE	1123	G	GG	84	20	0	0	0.000	N	A:0.0,T:0.0,C:0.0,G:1.0
REFERENCE	1124	A	AA	87	21	0	0	0.000	N	A:1.0,T:0.0,C:0.0,G:0.0
REFERENCE	1125	T	TT	87	21	0	0	0.000	N	A:0.0,T:1.0,C:0.0,G:0.0
REFERENCE	1126	T	TT	92	23	0	0	0.000	N	A:0.0,T:1.0,C:0.0,G:0.0
REFERENCE	1127	A	AA	90	22	0	0	0.000	N	A:1.0,T:0.0,C:0.0,G:0.0
REFERENCE	1128	T	TT	87	21	0	0	0.000	N	A:0.0,T:1.0,C:0.0,G:0.0
REFERENCE	1129	T	TT	90	22	0	0	0.000	N	A:0.0,T:1.0,C:0.0,G:0.0
REFERENCE	1130	T	TT	90	22	0	0	0.000	N	A:0.0,T:1.0,C:0.0,G:0.0
REFERENCE	1131	G	GG	93	23	0	0	0.000	N	A:0.0,T:0.0,C:0.0,G:1.0
REFERENCE	1132	T	TT	90	22	0	0	0.000	N	A:0.0,T:1.0,C:0.0,G:0.0
REFERENCE	1133	A	AA	83	20	0	0	0.000	N	A:1.0,T:0.0,C:0.0,G:0.0
REFERENCE	1134	A	AA	87	21	0	0	0.000	N	A:1.0,T:0.0,C:0.0,G:0.0
REFERENCE	1135	G	GG	93	23	0	0	0.000	N	A:0.0,T:0.0,C:0.0,G:1.0
REFERENCE	1136	C	CC	93	23	0	0	0.000	N	A:0.0,T:0.0,C:1.0,G:0.0
REFERENCE	1137	T	TT	93	23	0	0	0.000	N	A:0.0,T:1.0,C:0.0,G:0.0
REFERENCE	1138	T	TT	87	21	0	0	0.000	N	A:0.0,T:1.0,C:0.0,G:0.0
REFERENCE	1139	T	TT	87	21	0	0	0.000	N	A:0.0,T:1.0,C:0.0,G:0.0
REFERENCE	1140	G	GG	84	20	0	0	0.000	N	A:0.0,T:0.0,C:0.0,G:1.0
REFERENCE	1141	T	TT	78	18	0	0	0.000	N	A:0.0,T:1.0,C:0.0,G:0.0
REFERENCE	1142	C	CC	78	18	0	0	0.000	N	A:0.0,T:0.0,C:1.0,G:0.0
REFERENCE	1143	G	GG	78	18	0	0	0.000	N	A:0.0,T:0.0,C:0.0,G:1.0
REFERENCE	1144	A	AA	78	18	0	0	0.000	N	A:1.0,T:0.0,C:0.0,G:0.0
REFERENCE	1145	T	TT	78	18	0	0	0.000	N	A:0.0,T:1.0,C:0.0,G:0.0
REFERENCE	1146	G	GG	81	19	0	0	0.000	N	A:0.0,T:0.0,C:0.0,G:1.0
REFERENCE	1147	G	GG	82	20	1	1	0.000	N	A:0.0,T:0.0,C:0.0,G:1.0
REFERENCE	1148	G	GG	79	19	1	1	0.000	N	A:0.0,T:0.0,C:0.0,G:1.0
REFERENCE	1149	A	AA	85	21	1	1	0.000	N	A:1.0,T:0.0,C:0.0,G:0.0
REFERENCE	1150	T	TT	79	19	1	1	0.000	N	A:0.0,T:1.0,C:0.0,G:0.0
REFERENCE	1151	A	AA	76	18	1	1	0.000	N	A:1.0,T:0.0,C:0.0,G:0.0
REFERENCE	1152	A	AA	76	18	1	1	0.000	N	A:1.0,T:0.0,C:0.0,G:0.0
REFERENCE	1153	A	AA	76	18	1	1	0.000	N	A:1.0,T:0.0,C:0.0,G:0.0
REFERENCE	1154	G	GG	77	18	1	1	0.000	N	A:0.0,T:0.0,C:0.0,G:1.0
REFERENCE	1155	G	GG	79	19	1	1	0.000	N	A:0.0,T:0.0,C:0.0,G:1.0
REFERENCE	1156	T	TT	85	21	1	1	0.000	N	A:0.0,T:1.0,C:0.0,G:0.0
REFERENCE	1157	A	AA	88	22	1	1	0.000	N	A:1.0,T:0.0,C:0.0,G:0.0
REFERENCE	1158	A	AA	91	23	1	1	0.000	N	A:1.0,T:0.0,C:0.0,G:0.0
REFERENCE	1159	A	AA	91	23	1	1	0.000	N	A:1.0,T:0.0,C:0.0,G:0.0
REFERENCE	1160	A	AA	88	22	1	1	0.000	N	A:1.0,T:0.0,C:0.0,G:0.0
REFERENCE	1161	A	AA	88	22	1	1	0.000	N	A:1.0,T:0.0,C:0.0,G:0.0
REFERENCE	1162	G	GG	82	20	1	1	0.000	N	A:0.0,T:0.0,C:0.0,G:1.0
REFERENCE	1163	A	AA	82	20	1	1	0.000	N	A:1.0,T:0.0,C:0.0,G:0.0
REFERENCE	1164	A	AA	82	20	1	1	0.000	N	A:1.0,T:0.0,C:0.0,G:0.0
REFERENCE	1165	C	CC	88	22	1	1	0.000	N	A:0.0,T:0.0,C:1.0,G:0.0
REFERENCE	1166	A	AA	92	23	1	1	0.000	N	A:1.0,T:0.0,C:0.0,G:0.0
REFERENCE	1167	A	AA	89	22	1	1	0.000	N	A:1.0,T:0.0,C:0.0,G:0.0
REFERENCE	1168	C	CC	87	22	2	2	0.000	N	A:0.0,T:0.0,C:1.0,G:0.0
REFERENCE	1169	G	GG	90	23	2	2	0.000	N	A:0.0,T:0.0,C:0.0,G:1.0
REFERENCE	1170	T	TT	87	22	2	2	0.000	N	A:0.0,T:1.0,C:0.0,G:0.0
REFERENCE	1171	A	AA	82	21	3	3	0.000	N	A:1.0,T:0.0,C:0.0,G:0.0
REFERENCE	1172	A	AA	85	22	3	3	0.000	N	A:1.0,T:0.0,C:0.0,G:0.0
REFERENCE	1173	T	TT	85	22	3	3	0.000	N	A:0.0,T:1.0,C:0.0,G:0.0
REFERENCE	1174	T	TT	85	22	3	3	0.000	N	A:0.0,T:1.0,C:0.0,G:0.0
REFERENCE	1175	A	AA	88	23	3	3	0.000	N	A:1.0,T:0.0,C:0.0,G:0.0
REFERENCE	1176	A	AA	91	24	3	3	0.000	N	A:1.0,T:0.0,C:0.0,G:0.0
REFERENCE	1177	A	AA	94	25	3	3	0.000	N	A:1.0,T:0.0,C:0.0,G:0.0
REFERENCE	1178	T	TT	94	25	3	3	0.000	N	A:0.0,T:1.0,C:0.0,G:0.0
REFERENCE	1179	C	CC	94	25	3	3	0.000	N	A:0.0,T:0.0,C:1.0,G:0.0
REFERENCE	1180	A	CC	62	25	3	3	0.000	Y	A:0.04,T:0.0,C:0.96,G:0.0
REFERENCE	1181	T	TT	94	25	3	3	0.000	N	A:0.0,T:1.0,C:0.0,G:0.0
REFERENCE	1182	T	TT	89	24	3	3	0.000	N	A:0.0,T:0.96,C:0.04,G:0.0
REFERENCE	1183	A	AA	87	24	3	3	0.000	N	A:0.92,T:0.0,C:0.0,G:0.08
REFERENCE	1184	C	CC	91	24	3	3	0.000	N	A:0.0,T:0.0,C:1.0,G:0.0
REFERENCE	1185	G	GG	88	23	3	3	0.000	N	A:0.0,T:0.0,C:0.0,G:1.0
REFERENCE	1186	A	AA	95	27	6	6	0.000	N	A:1.0,T:0.0,C:0.0,G:0.0
REFERENCE	1187	A	AA	95	27	6	6	0.000	N	A:1.0,T:0.0,C:0.0,G:0.0
REFERENCE	1188	A	AA	95	27	6	6	0.000	N	A:1.0,T:0.0,C:0.0,G:0.0
REFERENCE	1189	A	AA	95	27	6	6	0.000	N	A:1.0,T:0.0,C:0.0,G:0.0
REFERENCE	1190	C	CC	92	26	6	6	0.000	N	A:0.0,T:0.0,C:1.0,G:0.0
REFERENCE	1191	T	TT	89	25	6	6	0.000	N	A:0.0,T:1.0,C:0.0,G:0.0
REFERENCE	1192	C	CC	83	23	6	6	0.000	N	A:0.0,T:0.0,C:1.0,G:0.0
REFERENCE	1193	T	TT	80	22	6	6	0.000	N	A:0.0,T:1.0,C:0.0,G:0.0
REFERENCE	1194	A	AA	74	20	6	6	0.000	N	A:1.0,T:0.0,C:0.0,G:0.0
REFERENCE	1195	C	CC	74	20	6	6	0.000	N	A:0.0,T:0.0,C:1.0,G:0.0
REFERENCE	1196	T	TT	74	20	6	6	0.000	N	A:0.0,T:1.0,C:0.0,G:0.0
REFERENCE	1197	G	GG	74	20	6	6	0.000	N	A:0.0,T:0.0,C:0.0,G:1.0
REFERENCE	1198	C	CC	74	20	6	6	0.000	N	A:0.0,T:0.0,C:1.0,G:0.0
REFERENCE	1199	A	AA	74	20	6	6	0.000	N	A:1.0,T:0.0,C:0.0,G:0.0
REFERENCE	1200	T	TT	74	20	6	6	0.000	N	A:0.0,T:1.0,C:0.0,G:0.0
REFERENCE	1201	T	TT	65	17	6	6	0.000	N	A:0.0,T:1.0,C:0.0,G:0.0
REFERENCE	1202	A	AC	50	16	6	6	0.000	Y	A:0.63,T:0.0,C:0.38,G:0.0
REFERENCE	1203	T	TT	62	16	6	6	0.000	N	A:0.0,T:1.0,C:0.0,G:0.0
REFERENCE	1204	T	TT	61	15	5	5	0.000	N	A:0.0,T:1.0,C:0.0,G:0.0
REFERENCE	1205	T	TT	58	14	5	5	0.000	N	A:0.0,T:1.0,C:0.0,G:0.0
REFERENCE	1206	T	TT	58	14	5	5	0.000	N	A:0.0,T:1.0,C:0.0,G:0.0
REFERENCE	1207	T	TT	57	13	4	4	0.000	N	A:0.0,T:1.0,C:0.0,G:0.0
REFERENCE	1208	T	TT	51	11	4	4	0.000	N	A:0.0,T:1.0,C:0.0,G:0.0
REFERENCE	1209	A	AA	51	11	4	4	0.000	N	A:1.0,T:0.0,C:0.0,G:0.0
REFERENCE	1210	G	GG	51	11	4	4	0.000	N	A:0.0,T:0.0,C:0.0,G:1.0
REFERENCE	1211	T	TT	48	10	4	4	0.000	N	A:0.0,T:1.0,C:0.0,G:0.0
REFERENCE	1212	C	CC	36	9	4	4	0.000	N	A:0.0,T:0.44,C:0.56,G:0.0
REFERENCE	1213	T	TT	39	7	4	4	0.000	N	A:0.0,T:1.0,C:0.0,G:0.0
REFERENCE	1214	T	TT	39	7	4	4	0.000	N	A:0.0,T:1.0,C:0.0,G:0.0
REFERENCE	1215	T	TT	39	7	4	4	0.000	N	A:0.0,T:1.0,C:0.0,G:0.0
REFERENCE	1216	T	TT	36	6	4	4	0.000	N	A:0.0,T:1.0,C:0.0,G:0.0
REFERENCE	1217	T	TT	36	6	4	4	0.000	N	A:0.0,T:1.0,C:0.0,G:0.0
REFERENCE	1218	A	AA	36	6	4	4	0.000	N	A:1.0,T:0.0,C:0.0,G:0.0
REFERENCE	1219	T	TT	34	5	3	3	0.000	N	A:0.0,T:1.0,C:0.0,G:0.0
REFERENCE	1220	A	AA	34	5	3	3	0.000	N	A:1.0,T:0.0,C:0.0,G:0.0
REFERENCE	1221	G	GG	31	4	3	3	0.000	N	A:0.0,T:0.0,C:0.0,G:1.0
