# Supplementary material for: Sniper: improved SNP discovery by multiply mapping deep sequenced reads
Source: Genome Biol. 2011 Jun 20;12(6):R55. doi: 10.1186/gb-2011-12-6-r55 (PMC3218843; doi:10.1186/gb-2011-12-6-r55)
Supplement: Additional file 17 — Python software implementation of Sniper (version 1.5.8). [file gb-2011-12-6-r55-S17.ZIP › sniper_pkg/mydemo.sam]

@HD	VN:1.0	SO:unsorted
@SQ	SN:REFERENCE	LN:1225
@PG	ID:Bowtie	VN:0.12.5	CL:"/Users/simola/bin/bowtie-0.12.5/bowtie -t --pairtries 300 --phred33-quals -v 2 --minins 100 --maxins 400 -a -m 50 --best --sam -p 4 REFERENCE -1 /Users/simola/Documents/Publications/sniper/versions/sniper_demo/s_1_1_sequence.txt -2 /Users/simola/Documents/Publications/sniper/versions/sniper_demo/s_1_2_sequence.txt /Users/simola/Documents/Publications/sniper/versions/sniper_demo/sniper_results…
simulatedRead-1	99	REFERENCE	484	255	36M	=	736	288	CAACCAGTCGTCCAAAAATGTCCAAGATCACTTCTT	G;N?993E:AD?I8A2>..1L?@=?3BDAEA>@273	XA:i:0	MD:Z:36	NM:i:0
simulatedRead-1	147	REFERENCE	736	255	36M	=	484	-288	CTTGCGGTGTTGACGCTATGTCCGTCGATGACTTGA	,!H<<>0B-@<6L<4XJ5J7<8644>@=KCV;>3:;	XA:i:0	MD:Z:36	NM:i:0
simulatedRead-2	99	REFERENCE	37	255	36M	=	284	283	ATGCATGCTATGCCAGCCCGAGATTTGAGCTTGAGC	C/F8?7;GJDDC>NJ:B7++;;:Z@?>B2-*8,;;<	XA:i:0	MD:Z:36	NM:i:0
simulatedRead-2	147	REFERENCE	284	255	36M	=	37	-283	GTATTTTTAACGAAACTCTACTCCATTCTACTGGGA	BN8@-!?D4I;M>>4@N?@?QB@,<:D64M4H=@EE	XA:i:0	MD:Z:36	NM:i:0
simulatedRead-3	99	REFERENCE	176	255	36M	=	386	246	AAATCATTACGAAAACTCTACTGCATTATTTTTTAG	8/KEAB?G<84FG2CG-TL*AG:=8G>AC83>87;-	XA:i:0	MD:Z:36	NM:i:0
simulatedRead-3	147	REFERENCE	386	255	36M	=	176	-246	CTTGAGAGGAAGATTTTTTTTTCACTCAAAACCTCT	->7H44*X8I1A52!,HQ=0A<ILD6E3GILIHGE9	XA:i:0	MD:Z:36	NM:i:0
simulatedRead-4	99	REFERENCE	564	255	36M	=	792	264	GAAACCAAGAAGAGAAACTTCTTGGAAACCGTCGAA	9951:.[8II:CE3<?-7:<4CDG)>BF$7?6EB@?	XA:i:0	MD:Z:36	NM:i:0
simulatedRead-4	147	REFERENCE	792	255	36M	=	564	-264	AAGTTAATCAAGAAGTTGTCTAAGAAGTACAACGCT	;<N?3:9+B<?;4G>);5KG:6DAAS<0BL>A7QLM	XA:i:0	MD:Z:36	NM:i:0
simulatedRead-5	99	REFERENCE	395	255	36M	=	605	246	AAGATTTTTTTTTCACTCAAAACCTCTGTCTTGTAC	WEGR8<N39976H6KE=N6?I8<ULDJ>A:B90K"2	XA:i:0	MD:Z:36	NM:i:0
simulatedRead-5	147	REFERENCE	605	255	36M	=	395	-246	AGTCGGTTTGAAGAACTATGACCCTCAAAGAGACAA	2;6<7H>H;?6CC8<=9AH)T<=DEB<C1SBD@N=A	XA:i:0	MD:Z:36	NM:i:0
simulatedRead-6	99	REFERENCE	218	255	36M	=	466	284	TATAGAGACATGAACATTCAATTACTTTCAAGGATA	XAB=H3G<B@II=?F7JQAH6G:O8>,?DE?E68A8	XA:i:0	MD:Z:36	NM:i:0
simulatedRead-6	147	REFERENCE	466	255	36M	=	218	-284	CTATTTCAATTTAACAGTCAACCAGTCGTCCAAAAA	;:*5D?T=90MMBI7AK5?)JM.P5K?AEO48<<:L	XA:i:0	MD:Z:36	NM:i:0
simulatedRead-8	99	REFERENCE	958	255	36M	=	1166	244	CTACCATCAAGTTCCAATTGAAGAAGGTCTTGTGTT	B:PIBC.<D=GEPK:;:MIBQ90:>9<3>FFG/#5>	XA:i:0	MD:Z:36	NM:i:0
simulatedRead-8	147	REFERENCE	1166	255	36M	=	958	-244	CAACGTAATTAAATCCTTACGAAAACTCTACTGCAT	."5?212H><;55<>UH@=8FA@<;GH;>1M?KF4E	XA:i:1	MD:Z:15A20	NM:i:1
simulatedRead-9	99	REFERENCE	194	255	36M	=	407	249	TACTGCATTATTTTTTAGTTTTTTTATAGAGACATG	@3BJ6RSF-H4JBC:B=P:L9;8H6B<04M/<07=?	XA:i:1	MD:Z:19C16	NM:i:1
simulatedRead-9	147	REFERENCE	407	255	36M	=	194	-249	TCACTCAAAACCTCTGTCTTGTACATATCTAGAACA	#8=M,;<1/CL?:BK.I<7BB::D38J+=<1RDU5:	XA:i:0	MD:Z:36	NM:i:0
simulatedRead-11	99	REFERENCE	310	255	36M	=	490	216	TCTACTGGGATAGGGCATACTTTACGGGGTGCACGG	A;OLGJ55B9*A:GM.HF;J>607A:F@?6=A+0<E	XA:i:1	MD:Z:11C24	NM:i:1
simulatedRead-11	147	REFERENCE	490	255	36M	=	310	-216	GTCGTCCAAAAATGTCCAAGATCACTTCTTCTCAAG	@17;6C9;I@JI:86P$@S;;G3FB>=5QL7RSE3O	XA:i:0	MD:Z:36	NM:i:0
simulatedRead-12	99	REFERENCE	939	255	36M	=	1178	275	AAGGTCACTGATGTCAGATCTACCATCAAGTTCCAA	D;VE>@D<B>GC>9UC@8C7M@DV.K>7RA0J:F1F	XA:i:0	MD:Z:36	NM:i:0
simulatedRead-12	147	REFERENCE	1178	255	36M	=	939	-275	ATCCTTACGAAAACTCTACTGCATTCTTTTTTAGTC	792:B1@4:>=8<@HC>><3G?@*;I@<HO?HEN27	XA:i:2	MD:Z:3A21A10	NM:i:2
simulatedRead-13	99	REFERENCE	459	255	36M	=	704	281	GACGTTACTATTTCAATTTAACAGTCAACCAGTCGT	CT@GAF/DK=:PNEB<,@4SH<98@6>?F?RC/3FA	XA:i:0	MD:Z:36	NM:i:0
simulatedRead-13	147	REFERENCE	704	255	36M	=	459	-281	CGGTGATGCTTTCGATGTTGACAGAGCTAAGTCTTG	>08@>BA,;7@FNE6CM.R@@U7C?KEDJ6UDDA.D	XA:i:0	MD:Z:36	NM:i:0
simulatedRead-14	99	REFERENCE	147	255	36M	=	404	293	GGGATAAAGGTAAAAAGAACAACGTAATTAAATCAT	9PK1<=CG;?EEKO3<<K!2<9OCK:6=8JC?M2L.	XA:i:0	MD:Z:36	NM:i:0
simulatedRead-14	147	REFERENCE	404	255	36M	=	147	-293	TTTTCACTCAAAACCTCTGTCTTGTACATATCTAGA	.H3B6(?F<4*EBI83BC804B2D6IFFQAFS4B2D	XA:i:0	MD:Z:36	NM:i:0
simulatedRead-7	77	*	0	0	*	*	0	0	AAGTGCCAAGACTATTGGGTCCTCAATCGTCCGAGG	6TJFHBC9WL;Q?.=8E5;QE;$JB6*@3/G.2J;6	XM:i:0
simulatedRead-7	141	*	0	0	*	*	0	0	TAATCAGGATCCAGGATGTTTGCTTTTTTAGTAACA	KOK>CO@=G?5H/CN!@K2><4R/B'N58A>PG8?0	XM:i:0
simulatedRead-15	99	REFERENCE	106	255	36M	=	320	250	GCAAACATCCTGGATCCTGATTATTTGTAAGCTTTG	?A<=O?JJ65*=K-A8D=F=I20I56@:->@2<G/N	XA:i:0	MD:Z:36	NM:i:0
simulatedRead-15	147	REFERENCE	320	255	36M	=	106	-250	TAGGGCATACTTTACGGGGTGCACGGATTTTAGCAG	./854@8):7?O>UC2H!6KD;G=K4@6?K7<F@@6	XA:i:1	MD:Z:1C34	NM:i:1
simulatedRead-20	99	REFERENCE	786	255	36M	=	979	229	AACAAGAAGTTAATCAAGAAGTTGTCTAAGAAGTAC	GBG=7<:-B0D:/^DB=H=5C(KVOI@:C0<=FNEC	XA:i:0	MD:Z:36	NM:i:0
simulatedRead-20	147	REFERENCE	979	255	36M	=	786	-229	AGAAGGTCTTGTGTTTGGCTGACCAAGCATACTGGA	8,9I,5B=8DA?(GH.D69B;<<<?H<6HB6C?CIB	XA:i:0	MD:Z:36	NM:i:0
simulatedRead-16	99	REFERENCE	37	255	36M	=	187	186	ATGCATGCTATGCCAGCCCGAGATTTGAGCTTGAGC	:;:B_5A5CF7<FIFK.DKI7IL6D1<<2B=51616	XA:i:0	MD:Z:36	NM:i:0
simulatedRead-16	147	REFERENCE	187	255	36M	=	37	-186	AAAACTCTACTGCATTATTTTTTAGTTTTTTTATAG	G19:;69C<0;@I0?51B?B#@P:A;;8-9F1??M@	XA:i:1	MD:Z:26C9	NM:i:1
simulatedRead-16	99	REFERENCE	1037	255	36M	=	1187	186	ATGCATGCTATGCCAGCCCGAGATTTGAGCTTGAGC	:;:B_5A5CF7<FIFK.DKI7IL6D1<<2B=51616	XA:i:0	MD:Z:36	NM:i:0
simulatedRead-16	147	REFERENCE	1187	255	36M	=	1037	-186	AAAACTCTACTGCATTATTTTTTAGTTTTTTTATAG	G19:;69C<0;@I0?51B?B#@P:A;;8-9F1??M@	XA:i:1	MD:Z:26C9	NM:i:1
simulatedRead-22	99	REFERENCE	83	255	36M	=	313	266	ACGCCCAAGATGTTACTAAAAAAGCAAACATCCTGG	9<EBE,3/BMD.):BFRA;G/C<:73F*9ANY7B3/	XA:i:0	MD:Z:36	NM:i:0
simulatedRead-22	147	REFERENCE	313	255	36M	=	83	-266	ACTGGGATAGGGCATACTTTACGGGGTGCACGGATT	,>7E3G2E-27GA9IF!>>=75;H=EE7JF;B2/?H	XA:i:1	MD:Z:8C27	NM:i:1
simulatedRead-23	99	REFERENCE	534	255	36M	=	725	227	CACGTCAAGGAATTGTTGAAGTATTCCAACGAAACC	G20@4CDR<5D4D:M=E9BI24>7?PJE:2?3C5<-	XA:i:0	MD:Z:36	NM:i:0
simulatedRead-23	147	REFERENCE	725	255	36M	=	534	-227	CAGAGCTAAGTCTTGCGGTGTTGACGCTATGTCCGT	G55=1C)E8;ADG5G/?@4C840IH-AIEXRINMFE	XA:i:0	MD:Z:36	NM:i:0
simulatedRead-24	99	REFERENCE	885	255	36M	=	1145	296	TCCGAGGCTGGTAAGTTCCCAACCCCAGTTTCTCAC	58>F=E;?U:B:-?CJ(G4C*M3=6-%?02<0/IFM	XA:i:1	MD:Z:3A32	NM:i:1
simulatedRead-24	147	REFERENCE	1145	255	36M	=	885	-296	ATGGGATAAAGGTAAAAAGAACAACGTAATTAAATC	I4919P@JE<96FEA8-CFL6PDS9EEF<;4GF5SC	XA:i:0	MD:Z:36	NM:i:0
simulatedRead-26	99	REFERENCE	580	255	36M	=	806	262	ACTTCTTGGAAACCGTCGAACTACAAGTCGGTTTGA	;7H:A7F@O9:@60!:7?(:GH@?CJ6@B:I8H?9J	XA:i:0	MD:Z:36	NM:i:0
simulatedRead-26	147	REFERENCE	806	255	36M	=	580	-262	GTTGTCTAAGAAGTACAACGCTTTCATTGCTTCTGA	@+78F3I>A*5I(M<98=<KNAN2AEC<??ULG9TG	XA:i:0	MD:Z:36	NM:i:0
simulatedRead-28	99	REFERENCE	189	255	36M	=	386	233	AACTCTACTGCATTATTTTTTAGTTTTTTTATAGAG	RABA/;<HLIJ@L.G=CH:63<I0IJ;8<649)$B3	XA:i:1	MD:Z:24C11	NM:i:1
simulatedRead-28	147	REFERENCE	386	255	36M	=	189	-233	CTTGAGAGGAAGATTTTTTTTTCACTCAAAACCTCT	34.I?J7F47?)C;DAE@;B;@MBO-4OHEC=>-OO	XA:i:0	MD:Z:36	NM:i:0
simulatedRead-30	99	REFERENCE	175	255	36M	=	333	194	TAAATCATTACGAAAACTCTACTGCATTATTTTTTA	CSBG3G90.76=?C>HME:+*4C5J;8AJA:A=EC9	XA:i:0	MD:Z:36	NM:i:0
simulatedRead-30	147	REFERENCE	333	255	36M	=	175	-194	ACGGGGTGCACGGATTTTAGCAGTCTTTTTCTTTCT	C1FH865MD!=?E/?-B@F9PS17>LM7<IA>+LNJ	XA:i:0	MD:Z:36	NM:i:0
simulatedRead-32	99	REFERENCE	160	255	36M	=	397	273	AAAGAACAACGTAATTAAATCATCGCGAAAACTCTA	=L:=EEQC8=GE4-3A;?2V?F78.L9>97!@5=D*	XA:i:2	MD:Z:23T0A11	NM:i:2
simulatedRead-32	147	REFERENCE	397	255	36M	=	160	-273	GATTTTTTTTTCACTCAAAACCTCTGTCTTGTACAT	8,9CEB0?@9EL=IF<EKI:6.?GGM=GO25=:HL0	XA:i:0	MD:Z:36	NM:i:0
simulatedRead-33	99	REFERENCE	605	255	36M	=	770	201	AGTCGGTTTGAAGAACTATGACCCTCAAAGAGACAA	S@=JDG9L.L;P5C;:G<5:>KI9:BD6069G.C31	XA:i:0	MD:Z:36	NM:i:0
simulatedRead-33	147	REFERENCE	770	255	36M	=	605	-201	GAAGAAGTTGAACAAGAACAAGAAGTTAATCAAGAA	N9E!>D5II=<>E91A9?D4DIM9GJG>4.GCCLC5	XA:i:0	MD:Z:36	NM:i:0
simulatedRead-35	99	REFERENCE	984	255	36M	=	1156	208	GTCTTGTGTTTGACTGACCAAGCATACTGGAAGACG	A<C-F>A9J5<Q8A:)MD;9<2<E7L4N8IH=3>31	XA:i:1	MD:Z:12G23	NM:i:1
simulatedRead-35	147	REFERENCE	1156	255	36M	=	984	-208	GTAAAAAGAACAACGTAATTAAATCCTTACGAAAAC	41C)3MI9!5II08?G?GEH:@>6A6B10<HMTCB.	XA:i:1	MD:Z:25A10	NM:i:1
simulatedRead-36	99	REFERENCE	895	255	36M	=	1103	244	GTAAGTTCCCAACCCCAGTTTCTCACAACGATGACT	7BES5B@?I=8=J>F572.P=B2M2>F>1;??O?6-	XA:i:0	MD:Z:36	NM:i:0
simulatedRead-36	147	REFERENCE	1103	255	36M	=	895	-244	AAAGCAAACATCCTGGATCCTGATTATTTGTAAGCT	/>0=F;A<E<688B;%AL45@BJ>DIJ4&7;JI:7H	XA:i:0	MD:Z:36	NM:i:0
simulatedRead-37	99	REFERENCE	643	255	36M	=	846	239	GTTTCTCTGGTTCTTTGAAGTTGCCAAATTGTCCAA	J?;:>GBNEH@:N<6LKA9AD@BSFD9;.;!85-+E	XA:i:0	MD:Z:36	NM:i:0
simulatedRead-37	147	REFERENCE	846	255	36M	=	643	-239	TTGATCAAGCAAGTGCCAAGACTATTGGGTCCTCAA	I63/*4<JB=-K:9C=L2?B@@=XGIH,-<PH9NQ?	XA:i:1	MD:Z:14T21	NM:i:1
simulatedRead-38	99	REFERENCE	325	255	36M	=	543	254	CATACTTTACGGGGTGCACGGATTTTAGCAGTCTTT	GFC;ABV?.97H;>B8:7D:E;KCZD16@8DA?B=9	XA:i:0	MD:Z:36	NM:i:0
simulatedRead-38	147	REFERENCE	543	255	36M	=	325	-254	GAATTGTTGAAGTATTCCAACGAAACCAAGAAGAGA	:B<2>88:;5?V(63E0:GKL?=AQ6OHJ<6K8B4J	XA:i:0	MD:Z:36	NM:i:0
simulatedRead-39	99	REFERENCE	881	255	36M	=	1106	261	ATTGTCCGAGGCTGGTAAGTTCCCAACCCCAGTTTC	DDO+9FA9IA>H:-QLD56?L;;GI:8G532>B1KA	XA:i:1	MD:Z:7A28	NM:i:1
simulatedRead-39	147	REFERENCE	1106	255	36M	=	881	-261	GCAAACATCCTGGATCCTGATTATTTGTAAGCTTTG	3?(=:DE:6&7>KZI6F0AXEBCR>G0NO8F;*I34	XA:i:0	MD:Z:36	NM:i:0
simulatedRead-41	99	REFERENCE	82	255	36M	=	239	193	AACGCCCAAGATGTTACTAAAAAAGCAAACATCCTG	VHBOE1P@@POII><I03>H=@3543;27=@J+76>	XA:i:0	MD:Z:36	NM:i:0
simulatedRead-41	147	REFERENCE	239	255	36M	=	82	-193	TTACTTTCAAGGATAAATATTCTAATATTCATATTA	7>?(0EC9H.A03E/7G87/8TBE+CHL+69K.;<5	XA:i:0	MD:Z:36	NM:i:0
simulatedRead-43	99	REFERENCE	715	255	36M	=	935	256	TCGATGTTGACAGAGCTAAGTCTTGCGGTGTTGACG	><N;I5;HEG=JH9F4-:E2/G>FED51AMC6?9;=	XA:i:0	MD:Z:36	NM:i:0
simulatedRead-43	147	REFERENCE	935	255	36M	=	715	-256	CGGTAAGGTCACTGATGTCAGATCTACCATCAAGTT	9:*?#A44+.1<5IC>=@5,9@K?B>H86@>.J2H:	XA:i:0	MD:Z:36	NM:i:0
simulatedRead-44	99	REFERENCE	707	255	36M	=	935	264	TGATGCTTTCGATGTTGACAGAGCTAAGTCTTGCGG	9EKL3UACNJ;<J<;?8AF<>7FE2;2F04LSH<82	XA:i:0	MD:Z:36	NM:i:0
simulatedRead-44	147	REFERENCE	935	255	36M	=	707	-264	CGGTAAGGTCACTGATGTCAGATCTACCATCAAGTT	;4)Q4.7=@?M@8L:GC3>B5AG=BJRGBL>JHEKA	XA:i:0	MD:Z:36	NM:i:0
simulatedRead-42	99	REFERENCE	213	255	36M	=	408	231	TTTTTTATAGAGACATGAACATTCAATTACTTTCAA	ECG69N>B<,?B;EB7:Q?=9CD?>'7<8-8FA(;.	XA:i:1	MD:Z:0C35	NM:i:1
simulatedRead-42	147	REFERENCE	408	255	36M	=	213	-231	CACTCAAAACCTCTGTCTTGTACATATCTAGAACAT	7<L0C<<7IA>JGLEM;DBBBEA>A=7>KKMI8BB<	XA:i:0	MD:Z:36	NM:i:0
simulatedRead-46	99	REFERENCE	386	255	36M	=	531	181	CTTGAGAGGAAGATTTTTTTTTCACTCAAAACCTCT	<;56F3E8>7<66;@NFBH46ECNF;27?57>BOBH	XA:i:0	MD:Z:36	NM:i:0
simulatedRead-46	147	REFERENCE	531	255	36M	=	386	-181	GAACACGTCAAGGAATTGTTGAAGTATTCCAACGAA	3A;/A>5^4I=ES3:<8R.AF4:?;FBJCLKHDAID	XA:i:0	MD:Z:36	NM:i:0
simulatedRead-47	99	REFERENCE	171	255	36M	=	446	311	TAATTAAATCATTACGAAAACTCTACTGCATTATTT	6A?NFAHBH906P</UJ937K7>EEAAC5?;4G>I>	XA:i:0	MD:Z:36	NM:i:0
simulatedRead-47	147	REFERENCE	446	255	36M	=	171	-311	TTCATTGATATTCGACGTTACTATTTCAATTTAACA	@/920?44<DE91C6+FFH@5AGE:K8<%S2MIIF6	XA:i:1	MD:Z:12G23	NM:i:1
simulatedRead-48	99	REFERENCE	936	255	36M	=	1106	206	GGTAAGGTCACTGATGTCAGATCTACCATCAAGTTC	=;)=/+R@=9>@/+A474B@1=45A@<G.6AE:/5C	XA:i:0	MD:Z:36	NM:i:0
simulatedRead-48	147	REFERENCE	1106	255	36M	=	936	-206	GCAAACATCCTGGATCCTGATTATTTGTAAGCTTTG	<88@:?:AS8@0;7.EH!N+B5*4@??8C?=<NGEC	XA:i:0	MD:Z:36	NM:i:0
simulatedRead-49	99	REFERENCE	867	255	36M	=	1064	233	CTATTGGGTCCTCAATTGTCCGAGGCTGGTAAGTTC	=<@A2<M@=G;LJF(J:MKN@@<?B7FI=A;;B03;	XA:i:1	MD:Z:21A14	NM:i:1
simulatedRead-49	147	REFERENCE	1064	255	36M	=	867	-233	AGCTTGAGCAGTGTTGCAAACGCCCAAGATGTTACT	@1<GP:>E?)0M=8F-8A5CX<67508H5:2G7,F<	XA:i:0	MD:Z:36	NM:i:0
simulatedRead-50	99	REFERENCE	714	255	36M	=	927	249	TTCGATGTTGACAGAGCTAAGTCTTGCGGTGTTGAC	6>>LM86EOJ,KAK==A1@C6=7G>U+DED5.4F23	XA:i:0	MD:Z:36	NM:i:0
simulatedRead-50	147	REFERENCE	927	255	36M	=	714	-249	GACTTGTACGGTAAGGTCACTGATGTCAGATCTACC	8*R,ANKN23797AON38<1<D0;I;23=BABP6ID	XA:i:0	MD:Z:36	NM:i:0
simulatedRead-52	99	REFERENCE	295	255	36M	=	513	254	GAAACTCTACTCCATTCTACTGGGATAGGGCATACT	G<>O.Q5>C=@H@I;4A>?ACDF?C5E.E;:1F838	XA:i:1	MD:Z:26C9	NM:i:1
simulatedRead-52	147	REFERENCE	513	255	36M	=	295	-254	ACTTCTTCTCAAGTCAGAGAACACGTCAAGGAATTG	.-?6B7@6T:G>0LA1A9FY;DF:L.\CF:L5O84G	XA:i:0	MD:Z:36	NM:i:0
simulatedRead-53	99	REFERENCE	71	255	36M	=	262	227	GCAGTGTTGCAAACGCCCAAGATGTTACTAAAAAAG	F2E8@09DVDH=?CDHB:258DE8-JS7I1?C>11=	XA:i:0	MD:Z:36	NM:i:0
simulatedRead-53	147	REFERENCE	262	255	36M	=	71	-227	AATATTCATATTATTCACTTATGTATTTTTAACGAA	+69:!*:>47:N)=<81>?5+:.B9QDDJ6AIBC:L	XA:i:0	MD:Z:36	NM:i:0
simulatedRead-55	99	REFERENCE	542	255	36M	=	730	224	GGAATTGTTGAAGTATTCCAACGAAACCAAGAAGAG	@H:H5;HJGNK'K3=GP@9HKJ<.9FC4J;@1=6EB	XA:i:0	MD:Z:36	NM:i:0
simulatedRead-55	147	REFERENCE	730	255	36M	=	542	-224	CTAAGTCTTGCGGTGTTGACGCTATGTCCGTCGATG	@;D7D74NU2L2=J0=8>?;69A>7795;JMM7MRK	XA:i:0	MD:Z:36	NM:i:0
simulatedRead-56	99	REFERENCE	151	255	36M	=	330	215	TAAAGGTAAAAAGAACAACGTAATTAAATCATCGCG	4:<BG@LBD:@9@7:J<4>-+;/95=I:=A7AA1I<	XA:i:2	MD:Z:32T0A2	NM:i:2
simulatedRead-56	147	REFERENCE	330	255	36M	=	151	-215	TTTACGGGGTGCACGGATTTTAGCAGTCTTTTTCTT	0#E9!B@K78EDG8><AE;6IAF58Q:D56:<PC5J	XA:i:0	MD:Z:36	NM:i:0
simulatedRead-57	99	REFERENCE	935	255	36M	=	1142	243	CGGTAAGGTCACTGATGTCAGATCTACCATCAAGTT	?72KC>7:;J@AB8;@D;8:3<694<C<EN3V3/!2	XA:i:0	MD:Z:36	NM:i:0
simulatedRead-57	147	REFERENCE	1142	255	36M	=	935	-243	TCGATGGGATAAAGGTAAAAAGAACAACGTAATTAA	DA8=85+9@=6;<CGJ[II78GKB.?PAB]7BFL@J	XA:i:0	MD:Z:36	NM:i:0
simulatedRead-58	99	REFERENCE	801	255	36M	=	1025	260	AAGAAGTTGTCTAAGAAGTACAACGCTTTCATTGCT	<85??-K96:8EHB.LFN7O4B<3<1C9*=N7.EL2	XA:i:0	MD:Z:36	NM:i:0
simulatedRead-58	147	REFERENCE	1025	255	36M	=	801	-260	AGTTCCACCCAAATGCATGCTATGCCAGCCCGAGAT	05@?.7N00BU=550DK@:93;;9>6J8@IEDQ<?=	XA:i:0	MD:Z:36	NM:i:0
simulatedRead-59	99	REFERENCE	45	255	36M	=	249	240	TATGCCAGCCCGAGATTTGAGCTTGAGCAGTGTTGC	LM>F2X<PK=8F@E6=>6=?72H.H55LII7@><14	XA:i:0	MD:Z:36	NM:i:0
simulatedRead-59	147	REFERENCE	249	255	36M	=	45	-240	GGATAAATATTCTAATATTCATATTATTCACTTATG	#5A7J;A;5:9E@0FD'40192;ABD92@57841D7	XA:i:0	MD:Z:36	NM:i:0
simulatedRead-63	99	REFERENCE	163	255	36M	=	316	189	GAACAACGTAATTAAATCATTACGAAAACTCTACTG	P=>A4;*ELA<@LIQ=@D8;5GJKJ45=>89K<>A.	XA:i:0	MD:Z:36	NM:i:0
simulatedRead-63	147	REFERENCE	316	255	36M	=	163	-189	GGGATAGGGCATACTTTACGGGGTGCACGGATTTTA	,4F95?-0E<@D3BI&>3>CIC32A@N98:;>6DA@	XA:i:1	MD:Z:5C30	NM:i:1
simulatedRead-64	99	REFERENCE	602	255	36M	=	835	269	ACGAGTCGGTTTGAAGAACTATGACCCTCAAAGAGA	O?GCDJ>:;3NF@2>I?CH6861?<EH866*7AG6@	XA:i:1	MD:Z:2A33	NM:i:1
simulatedRead-64	147	REFERENCE	835	255	36M	=	602	-269	CTTCTGAAGTTTTGATCAAGCAAGTGCCAAGACCAT	17F<81:=>;A=S965GIKC>DBD8=A;9KXI3ABB	XA:i:2	MD:Z:25T7T2	NM:i:2
simulatedRead-65	99	REFERENCE	50	255	36M	=	255	241	CAGCCCGAGATTTGAGCTTGAGCAGTGTTGCAAACG	?3>=M1@><>G%@.SRJ@4>B3?>7DB4HOCJ983=	XA:i:0	MD:Z:36	NM:i:0
simulatedRead-65	147	REFERENCE	255	255	36M	=	50	-241	ATATTCTAATATTCATATTATTCACTTATGTATTTT	*J@9;75B;@K@-8YJ//;B/I>H8>E8BN73V7HD	XA:i:0	MD:Z:36	NM:i:0
simulatedRead-68	99	REFERENCE	415	255	36M	=	618	239	AACCTCTGTCTTGTACATATCTAGAACATGTTTCAT	09J^;0/F=+;5I5A5>?E>O5E7*><?;K6KENB*	XA:i:0	MD:Z:36	NM:i:0
simulatedRead-68	147	REFERENCE	618	255	36M	=	415	-239	AACTATGACCCTCAAAGAGACAAGCGTTTCTCTGGT	<9B918+3F<C70:7>#IM>F7CMEKC:+:.;09aB	XA:i:0	MD:Z:36	NM:i:0
simulatedRead-70	99	REFERENCE	261	255	36M	=	488	263	TAATATTCATATTATTCACTTATGTATTTTTAACGA	CIX?>T?IFDEO6LR>8CF:8M3FDGD*@?I5@L>:	XA:i:0	MD:Z:36	NM:i:0
simulatedRead-70	147	REFERENCE	488	255	36M	=	261	-263	CAGTCGTCCAAAAATGTCCATGATCACTTCTTCTCA	CC=7A6F;C9J@E<9(QPG:@O;<FPGBE:O=I47H	XA:i:1	MD:Z:20A15	NM:i:1
simulatedRead-71	99	REFERENCE	524	255	36M	=	724	236	AGTCAGAGAACACGTCAAGGAATTGTTGAAGTATTC	H=4-PGP8<-BOI2D15@>D>J<;D?>@R=94D7=9	XA:i:0	MD:Z:36	NM:i:0
simulatedRead-71	147	REFERENCE	724	255	36M	=	524	-236	ACAGAGCTAAGTCTTGCGGTGTTGACGCTATGTCCG	7?R9NAAG/A>C@@==3@<954=AARNBF24?I<J?	XA:i:0	MD:Z:36	NM:i:0
simulatedRead-72	99	REFERENCE	906	255	36M	=	1085	215	ACCCCAGTTTCTCACAACGATGACTTGTACGGTAAG	U7ACQ=BCE,?EGAPG;;@B>JI:CRJ7V#;555=4	XA:i:0	MD:Z:36	NM:i:0
simulatedRead-72	147	REFERENCE	1085	255	36M	=	906	-215	GCCCAAGATGTTACTAAAAAAGCAAACATCCTGGAT	1G:+9AJH9>#D0;'>HC</F7O9MF67=<599@.B	XA:i:0	MD:Z:36	NM:i:0
simulatedRead-73	99	REFERENCE	705	255	36M	=	924	255	GGTGATGCTTTCGATGTTGACAGAGCTAAGTCTTGC	F75?.;GGM=>C-#84;-L789<E<7E@/LC8<9.8	XA:i:0	MD:Z:36	NM:i:0
simulatedRead-73	147	REFERENCE	924	255	36M	=	705	-255	GATGACTTGTACGGTAAGGTCACTGATGTCAGATCT	=+=<?691C.9FCC1=CPAO>.5=7>.B35;719@ XA:i:0 MD:Z:36 NM:i:0 simulatedRead-74 99 REFERENCE 654 255 36M = 853 235 TCTTTGAAGTTGCCAAATTGTCCAAGACCAAACATG LAB=:L:3:O=BD2-=A992;>8;>3;A/W5D06-3 XA:i:0 MD:Z:36 NM:i:0 simulatedRead-74 147 REFERENCE 853 255 36M = 654 -235 AGCAAGTGCCAAGACTATTGGGTCCTCAATTGTCCG 33@;>8J$;6LOA>8N?FF2I?B=FQD6?IG9S57@ XA:i:2 MD:Z:7T27A0 NM:i:2 simulatedRead-79 99 REFERENCE 489 255 3…	XA:i:0	MD:Z:36	NM:i:0
simulatedRead-77	147	REFERENCE	961	255	36M	=	735	-262	CCATCAAGTTCCAATTGAAGAAGGTCTTGTGTTTGA	L?=9<:RL@SI.71D307M7456)5CL1OE>RJDGB	XA:i:1	MD:Z:35G0	NM:i:1
simulatedRead-82	99	REFERENCE	310	255	36M	=	479	205	TCTACTGGGATAGGGCATACTTTACGGGGTGCACGG	GQ9F=G:-EHFBF0GJ7P<C,<HC>C>=7E:>'0EC	XA:i:1	MD:Z:11C24	NM:i:1
simulatedRead-82	147	REFERENCE	479	255	36M	=	310	-205	ACAGTCAACCAGTCGTCCAAAAATGTCCATGATCAC	;.<01B1BC4R844DC</>@366D@=8IAODJEC7I	XA:i:1	MD:Z:29A6	NM:i:1
simulatedRead-81	99	REFERENCE	573	255	36M	=	825	288	AAGAGAAACTTCTTGGAAACCGTCGAACTACAAGTC	,G<J:CJDCGA;>.F@LL?>A<IG9>DB;1I@N;6I	XA:i:0	MD:Z:36	NM:i:0
simulatedRead-81	147	REFERENCE	825	255	36M	=	573	-288	GCTTTCATTGCTTCTGAAGTTTTGATCAAGCAAGTG	+55=@QG;H@@?=:;J9?%FL;IJ@>>XJ5K98CG@	XA:i:1	MD:Z:35T0	NM:i:1
simulatedRead-80	99	REFERENCE	38	255	36M	=	240	238	TGCATGCTATGCCAGCCCGAGATTTGAGCTTGAGCA	JLNP?><IUCF,>?Q?H>;0A7@.8BBE;J9:FF;8	XA:i:0	MD:Z:36	NM:i:0
simulatedRead-80	147	REFERENCE	240	255	36M	=	38	-238	TACTTTCAAGGATAAATATTCTAATATTCATATTAT	/IC..;:A0><D;J.=H31@S5<<I)9CV:<DQ:=C	XA:i:0	MD:Z:36	NM:i:0
simulatedRead-84	99	REFERENCE	158	255	36M	=	386	264	AAAAAGAACAACGTAATTAAATCATCGCGAAAACTC	<@PFKLAC3DCN7:9DL81@85693E81?:<;C'2D	XA:i:2	MD:Z:25T0A9	NM:i:2
simulatedRead-84	147	REFERENCE	386	255	36M	=	158	-264	CTTGAGAGGAAGATTTTTTTTTCACTCAAAACCTCT	1:;I*@02>G:Q9PB?H?D6@BC>L)AC-;4EM@N8	XA:i:0	MD:Z:36	NM:i:0
simulatedRead-83	99	REFERENCE	399	255	36M	=	617	254	TTTTTTTTTCACTCAAAACCTCTGTCTTGTACATAT	L.EFAB.B<7>MF:C?@-?2@38D2S=/<78FB9<5	XA:i:0	MD:Z:36	NM:i:0
simulatedRead-83	147	REFERENCE	617	255	36M	=	399	-254	GAACTATGACCCTCAAAGAGACAAGCGTTTCTCTGG	:<(?C:=@68;:E0DE5@'$CCHG4B!IA98D>=G8	XA:i:0	MD:Z:36	NM:i:0
simulatedRead-86	99	REFERENCE	208	255	36M	=	409	237	TTAGTTTTTTTATAGAGACATGAACATTCAATTACT	T@H.@E=H?;6BG8<SDF<J4C*98DG7<?:/>47;	XA:i:1	MD:Z:5C30	NM:i:1
simulatedRead-86	147	REFERENCE	409	255	36M	=	208	-237	ACTCAAAACCTCTGTCTTGTACATATCTAGAACATG	.13=19>I:2@B79E<I;4<:F=<HCT?KVL)K>&>	XA:i:0	MD:Z:36	NM:i:0
simulatedRead-87	99	REFERENCE	338	255	36M	=	585	283	GTGCACGGATTTTAGCAGTCTTTTTCTTTCTTGGCT	E/JHAIFB+=;EBG.P9<F@(D[6D7C?EG<;=24+	XA:i:0	MD:Z:36	NM:i:0
simulatedRead-87	147	REFERENCE	585	255	36M	=	338	-283	TTGGAAACCGTCGAACTACAAGTCGGTTTGAAGAAC	252J@14CAEMDGBR8F8080HIP<CGN<@;:M<:.	XA:i:0	MD:Z:36	NM:i:0
simulatedRead-88	99	REFERENCE	626	255	36M	=	849	259	CCCTCAAAGAGACAAGCGTTTCTCTGGTTCTTTGAA	:<1W3M8LGJIKL=AEN+BF5=9D2<KO@<>2)47B	XA:i:0	MD:Z:36	NM:i:0
simulatedRead-88	147	REFERENCE	849	255	36M	=	626	-259	ATCAAGCAAGTGCCAAGACTATTGGGTCCTCAATTG	B0D-IE7)V82CE:CECE+K;<7CA6<AJ>EF5:>C	XA:i:1	MD:Z:11T24	NM:i:1
simulatedRead-90	99	REFERENCE	289	255	36M	=	554	301	TTTAACGAAACTCTACTCCATTCTACTGGGATAGGG	:G:@6K66<6!*>2<8+?P97K@I9CG13JK.B2-O	XA:i:1	MD:Z:32C3	NM:i:1
simulatedRead-90	147	REFERENCE	554	255	36M	=	289	-301	GTATTCCAACGAAACCAAGAAGAGAAACTTCTTGGA	75F27OHBCMI@BBH@==4;;=77@<M=CF?-6ED@	XA:i:0	MD:Z:36	NM:i:0
simulatedRead-89	99	REFERENCE	228	255	36M	=	400	208	TGAACATTCAATTACTTTCAAGGATAAATATTCTAA	CP;X55:;8J6;LDOK5CF:C<2D8/S.)4-AK0@6	XA:i:0	MD:Z:36	NM:i:0
simulatedRead-89	147	REFERENCE	400	255	36M	=	228	-208	TTTTTTTTCACTCAAAACCTCTGTCTTGTACATATC	67J=.@4CHCFZ@/D(RJD<6JATCA>J=K9@L4I>	XA:i:0	MD:Z:36	NM:i:0
simulatedRead-93	99	REFERENCE	644	255	36M	=	921	313	TTTCTCTGGTTCTTTGAAGTTGCCAAATTGTCCAAG	>NFFIFQ2:0=:74<5-ABG<;2:?FA.C1M=I828	XA:i:0	MD:Z:36	NM:i:0
simulatedRead-93	147	REFERENCE	921	255	36M	=	644	-313	AACGATGACTTGTACGGTAAGGTCACTGATGTCAGA	0Q87;PBC4@:49-=@ODH1?,P3F;<A@AXANBHF	XA:i:0	MD:Z:36	NM:i:0
simulatedRead-95	99	REFERENCE	100	255	36M	=	305	241	AAAAAAGCAAACATCCTGGATCCTGATTATTTGTAA	RC9LRD66<==,E9?@=D-44AL>5<PB:98D=<J8	XA:i:0	MD:Z:36	NM:i:0
simulatedRead-95	147	REFERENCE	305	255	36M	=	100	-241	TCCATTCTACTGGGATAGGGCATACTTTACGGGGTG	1$3Q5AF<5:ICIG8OE8>O8TG>D:7A0=5D:KB6	XA:i:1	MD:Z:16C19	NM:i:1
simulatedRead-96	99	REFERENCE	145	255	36M	=	321	212	ATGGGATAAAGGTAAAAAGAACAACGTAATTAAATC	LUS:6G3B=>7ND3A<RF*=<AG<B8F@)X,5/-<!	XA:i:0	MD:Z:36	NM:i:0
simulatedRead-96	147	REFERENCE	321	255	36M	=	145	-212	AGGGCATACTTTACGGGGTGCACGGATTTTAGCAGT	5?T47NHAJD:*.;;E72,8CH9;9GE4LF:DJRK7	XA:i:1	MD:Z:0C35	NM:i:1
simulatedRead-98	99	REFERENCE	869	255	36M	=	1083	250	ATTGGGTCCTCAATTGTCCGAGGCTGGTAAGTTCCC	@MA;/82?FOF@761K9@9:E?;D7;5EC7=/@BG9	XA:i:1	MD:Z:19A16	NM:i:1
simulatedRead-98	147	REFERENCE	1083	255	36M	=	869	-250	ACGCCCAAGATGTTACTAAAAAAGCAAACATCCTGG	8:2@76010;)==@KNKC@3=1GAK>@>F6.B9=DJ	XA:i:0	MD:Z:36	NM:i:0
simulatedRead-101	99	REFERENCE	694	255	36M	=	892	234	TCTGTATCTTCGGTGATGCTTTCGATGTTGACAGAG	F>;F>:CMF<D:><:Q59.JBB<4B>0MJ@+>9BA*	XA:i:0	MD:Z:36	NM:i:0
simulatedRead-101	147	REFERENCE	892	255	36M	=	694	-234	CTGGTAAGTTCCCAACCCCAGTTTCTCACAACGATG	/F?LA,F2E$GLGE>2+5)IB2ELJORC4?M5R,1B	XA:i:0	MD:Z:36	NM:i:0
simulatedRead-102	99	REFERENCE	171	255	36M	=	392	257	TAATTAAATCATCGCGAAAACTCTACTGCATTATTT	FP2H?I3LM2;6I5AG1AR/L-5R/JI7II,89<=;	XA:i:2	MD:Z:12T0A22	NM:i:2
simulatedRead-102	147	REFERENCE	392	255	36M	=	171	-257	AGGAAGATTTTTTTTTCACTCAAAACCTCTGTCTTG	;8;=JFB"?AI>PE<B41@0ER9457:A<CEGKPF>	XA:i:0	MD:Z:36	NM:i:0
simulatedRead-103	99	REFERENCE	198	255	36M	=	461	299	GCATTATTTTTTAGTTTTTTTATAGAGACATGAACA	;8UE>;?40CD;3=24U=<9FN;F<94??>?==>@0	XA:i:1	MD:Z:15C20	NM:i:1
simulatedRead-103	147	REFERENCE	461	255	36M	=	198	-299	CGTTACTATTTCAATTTAACAGTCAACCAGTCGTCC	HF90IDI7::2,(BA><8J9=/3CACH:N92<S@6D	XA:i:0	MD:Z:36	NM:i:0
simulatedRead-106	99	REFERENCE	307	255	36M	=	525	254	CATTCTACTGGGATAGGGCATACTTTACGGGGTGCA	CAG4-?A>XBA5.6@:*6A@D:<1:8A=;>@47:*1	XA:i:1	MD:Z:14C21	NM:i:1
simulatedRead-106	147	REFERENCE	525	255	36M	=	307	-254	GTCAGAGAACACGTCAAGGAATTGTTGAAGTATTCC	/8/=06RI%G+:<7A<IFJDCA9?L71GO@@CD/EC	XA:i:0	MD:Z:36	NM:i:0
simulatedRead-108	99	REFERENCE	820	255	36M	=	1063	279	ACAACGCTTTCATTGCTTCTGAAGTTTTGATCAAGC	=8==E:A@I@;EI;;7H>;FGB71D8C9E+5?0<,@	XA:i:0	MD:Z:36	NM:i:0
simulatedRead-108	147	REFERENCE	1063	255	36M	=	820	-279	GAGCTTGAGCAGTGTTGCAAACGCCCAAGATGTTAC	C=>$ID<-AL<D8J;BI9E:9HMHEFLSE5B3??[R	XA:i:0	MD:Z:36	NM:i:0
simulatedRead-107	99	REFERENCE	301	255	36M	=	495	230	CTACTCCATTCTACTGGGATAGGGCATACATTACGG	QF?HDI:?>/OW<H8;<H+@?<5CQ(-B260<B>8%	XA:i:2	MD:Z:20C8T6	NM:i:2
simulatedRead-107	147	REFERENCE	495	255	36M	=	301	-230	CCAAAAATGTCCAAGATCACTTCTTCTCAAGTCAGA	1>9E?6S2D/GD6:>/!9H;1@D8FM6DF=<@J@A?	XA:i:0	MD:Z:36	NM:i:0
simulatedRead-109	99	REFERENCE	597	255	36M	=	827	266	GAACTACAAGTCGGTTTGAAGAACTATGACCCTCAA	8;SF9&>,:7@AHH:@E/;:9?BOOF>/6,'M49D3	XA:i:0	MD:Z:36	NM:i:0
simulatedRead-109	147	REFERENCE	827	255	36M	=	597	-266	TTTCATTGCTTCTGAAGTTTTGATCAAGCAAGTGCC	G2&D/<77>E:7M<JO3FD7;+.ALAG?H<@?A3DH	XA:i:1	MD:Z:33T2	NM:i:1
simulatedRead-111	99	REFERENCE	419	255	36M	=	631	248	TCTGTCTTGTACATATCTAGAACATGTTTCATTGAT	L)N7><1HDB3/.7=8BECI4@CH=9<<:4HB/433	XA:i:0	MD:Z:36	NM:i:0
simulatedRead-111	147	REFERENCE	631	255	36M	=	419	-248	AAAGAGACAAGCGTTTCTCTGGTTCTTTGAAGTTGC	5K7(B9.T=5>F@5R;F>:L2O.3<EPK5<<AGD?=	XA:i:0	MD:Z:36	NM:i:0
simulatedRead-113	99	REFERENCE	924	255	36M	=	1176	288	GATGACTTGTACGGTAAGGTCACTGATGTCAGATCT	GM=QFC4G8@BE<B:E<*6>FTD=52;1?G>@L;.0	XA:i:0	MD:Z:36	NM:i:0
simulatedRead-113	147	REFERENCE	1176	255	36M	=	924	-288	AAATCCTTACGAAAACTCTACTGCATTATTTTTTAG	>K:>?7'7@69A972B646:2-:6<BF?=>BAX<N3	XA:i:1	MD:Z:5A30	NM:i:1
simulatedRead-114	99	REFERENCE	82	255	36M	=	272	226	AACGCCCAAGATGTTACTAAAAAAGCAAACATCCTG	<CDEE>;KC>3.QH)<8>::*06G=5J<2A:<*?-#	XA:i:0	MD:Z:36	NM:i:0
simulatedRead-114	147	REFERENCE	272	255	36M	=	82	-226	TTATTCACTTATGTATTTTTAACGAAACTCTACTCC	ADD==P-G7PM;>A<=@@,A-4=HA1?G,FKI=FD9	XA:i:0	MD:Z:36	NM:i:0
simulatedRead-115	99	REFERENCE	467	255	36M	=	682	251	TATTTCAATTTAACAGTCAACCAGTCGTCCAAAAAT	;=AH@=I)K:9MGK=P!:>='6<H<GBA<M8;<EK=	XA:i:0	MD:Z:36	NM:i:0
simulatedRead-115	147	REFERENCE	682	255	36M	=	467	-251	CAAACATGTCCATCTGTATCTGCGGTGATGCTTTCG	7*5?-AJ(/F6A>:A<:<B=CR3@DEWIM;IBC>9Q	XA:i:1	MD:Z:21T14	NM:i:1
simulatedRead-118	99	REFERENCE	501	255	36M	=	733	268	ATGTCCAAGATCACTTCTTCTCAAGTCAGAGAACAC	FA@C?>G:I60@@9J_<A@@AR7W3L1A>53?J0:[	XA:i:0	MD:Z:36	NM:i:0
simulatedRead-118	147	REFERENCE	733	255	36M	=	501	-268	AGTCTTGCGGTGTTGACGCTATGTCCGTCGATGACT	@5I@F>A4<>=7HAH8OC=AG'G/9K,AF?->>HH:	XA:i:0	MD:Z:36	NM:i:0
simulatedRead-116	99	REFERENCE	753	255	36M	=	1005	288	ATGTCCGTCGATGACTTGAAGAAGTTGAACAAGAAC	@U=C940FBE(C6KCABGA1G:F=E@D6>H2?'?>I	XA:i:0	MD:Z:36	NM:i:0
simulatedRead-116	147	REFERENCE	1005	255	36M	=	753	-288	GCATACTGGAAGACGCTGCTAGTTCCACCCAAATGC	E*=:54C58>=B5D7<885<4N=.;E3)DH?9343@	XA:i:0	MD:Z:36	NM:i:0
simulatedRead-119	99	REFERENCE	146	255	36M	=	366	256	TGGGATAAAGGTAAAAAGAACAACGTAATTAAATCA	$<CG8<<<D7RLJ3R4A:K,==5>>9$3<@2BA0;*	XA:i:0	MD:Z:36	NM:i:0
simulatedRead-119	147	REFERENCE	366	255	36M	=	146	-256	TCTTGGCTTTTGCGAGATGCCTTGAGAGGAAGATTT	H<EF/,G1L6E4A?9<3/<7YEGE0<OK7IBDP>5?	XA:i:0	MD:Z:36	NM:i:0
simulatedRead-120	99	REFERENCE	548	255	36M	=	701	189	GTTGAAGTATTCCAACGAAACCAAGAAGAGAAACTT	EBI8?9D=IGA6I?AB72D<E<G>>9K1::@;66DD	XA:i:0	MD:Z:36	NM:i:0
simulatedRead-120	147	REFERENCE	701	255	36M	=	548	-189	CTTCGGTGATGCTTTCGATGTTGACAGAGCTAAGTC	>0>!,3=5=688<0<F;J;;JIKL=Q?A4?F<?H<J	XA:i:0	MD:Z:36	NM:i:0
simulatedRead-121	99	REFERENCE	706	255	36M	=	900	230	GTGATGCTTTCGATGTTGACAGAGCTAAGTCTTGCG	FMBGI9HK3=/@IR8?3=@;;F=?8;?H?0:?%3$@	XA:i:0	MD:Z:36	NM:i:0
simulatedRead-121	147	REFERENCE	900	255	36M	=	706	-230	TTCCCAACCCCAGTTTCTCACAACGATGACTTGTAC	:8AD=J>5JANKF:C=CI84A-A?/SL5Q:LE97GJ	XA:i:0	MD:Z:36	NM:i:0
simulatedRead-122	99	REFERENCE	618	255	36M	=	824	242	AACTATGACCCTCAAAGAGACAAGCGTTTCTCTGGT	N@P-?OFD@<?+EGO7FA99AC@J>6E-I?7R*1,@	XA:i:0	MD:Z:36	NM:i:0
simulatedRead-122	147	REFERENCE	824	255	36M	=	618	-242	CGCTTTCATTGCTTCTGAAGTTTTGATCAAGCAAGT	2B8OE>8=1.69H8=D7BF;5GF?AERC7@AA4B1Q	XA:i:0	MD:Z:36	NM:i:0
simulatedRead-125	99	REFERENCE	172	255	36M	=	375	239	AATTAAATCATCGCGAAAACTCTACTGCATTATTTT	CBN=<8,C8<<:P?=2JF?<C:HRAOPK@B@DA/,7	XA:i:2	MD:Z:11T0A23	NM:i:2
simulatedRead-125	147	REFERENCE	375	255	36M	=	172	-239	TTGCGAGATGCCTTGAGAGGAAGATTTTTTTTTCAC	@D6/484C8B;A6D5>>CF8;7DEC28C>AC/M49;	XA:i:0	MD:Z:36	NM:i:0
simulatedRead-127	99	REFERENCE	754	255	36M	=	976	258	TGTCCGTCGATGACTTGAAGAAGTTGAACAAGAACA	7FGJ5BB>J8B@?KH5I6F88LIAD<573/1EE=86	XA:i:0	MD:Z:36	NM:i:0
simulatedRead-127	147	REFERENCE	976	255	36M	=	754	-258	TGAAGAAGGTCTTGTGTTTGGCTGACCAAGCATACT	2!AC:J&=603BG>A::C5?D=E5AC?>7KLJ5>8>	XA:i:0	MD:Z:36	NM:i:0
simulatedRead-126	99	REFERENCE	68	255	36M	=	207	175	TGAGCAGTGTTGCAAACGCCCAAGATGTTACTAAAA	@EAL9/X=98:>?<;8::AQ8?F3G5=2?4=A4@D?	XA:i:0	MD:Z:36	NM:i:0
simulatedRead-126	147	REFERENCE	207	255	36M	=	68	-175	TTTAGTTTTTTTATAGAGACATGAACATTCAATTAC	B-B7.0C=-9@F7I.DJ)@OK5>@<K:8E=3<I3D0	XA:i:1	MD:Z:6C29	NM:i:1
simulatedRead-129	99	REFERENCE	512	255	36M	=	719	243	CACTTCTTCTCAAGTCAGAGAACACGTCAAGGAATT	R=>EC9U>DE>1E549I;EG?85B2N5BH->@343:	XA:i:0	MD:Z:36	NM:i:0
simulatedRead-129	147	REFERENCE	719	255	36M	=	512	-243	TGTTGACAGAGCTAAGTCTTGCGGTGTTGACGCTAT	1B)3T3E6I?6GQ3S=N3H=A9A;C>EEB><+S7T<	XA:i:0	MD:Z:36	NM:i:0
simulatedRead-130	99	REFERENCE	870	255	36M	=	1053	219	TTGGGTCCTCAATTGTCCGAGGCTGGTAAGTTCCCA	@:=SJF;@9:23J>CE77A9F.E=5@=NHQ?E:;@8	XA:i:1	MD:Z:18A17	NM:i:1
simulatedRead-130	147	REFERENCE	1053	255	36M	=	870	-219	CCCGAGATTTGAGCTTGAGCAGTGTTGCAAACGCCC	N<DEAK>@G9A9A?6PA;C<9E8XOD<91E;>BPD7	XA:i:0	MD:Z:36	NM:i:0
simulatedRead-128	99	REFERENCE	415	255	36M	=	594	215	AACCTCTGTCTTGTACATATCTAGAACATGTTTCAT	KLAD9I?<=GD0/CB=4;AE(;/;?>6R4CD.F!1A	XA:i:0	MD:Z:36	NM:i:0
simulatedRead-128	147	REFERENCE	594	255	36M	=	415	-215	GTCGAACTACAAGTCGGTTTGAAGAACTATGACCCT	EK79:G>$CA@7=EC5;>>CO47@H?>43=;9IK58	XA:i:0	MD:Z:36	NM:i:0
simulatedRead-131	99	REFERENCE	574	255	36M	=	809	271	AGAGAAACTTCTTGGAAACCGTCGAACTACAAGTCG	6?>WDS?8IAAK>BC.?;K8?Q>-4>>@5=<=DS8<	XA:i:0	MD:Z:36	NM:i:0
simulatedRead-131	147	REFERENCE	809	255	36M	=	574	-271	GTCTAAGAAGTACAACGCTTTCATTGCTTCTGAAGT	:9<F+.74MF:;:OG><VA98=(>379BIBQA<1+I	XA:i:0	MD:Z:36	NM:i:0
simulatedRead-132	99	REFERENCE	114	255	36M	=	301	223	CCTGGATCCTGATTATTTGTAAGCTTTGTCGATGGG	FEB6D6@?/@AL733.8.E$?6@7J9?A67:?&9.2	XA:i:0	MD:Z:36	NM:i:0
simulatedRead-132	147	REFERENCE	301	255	36M	=	114	-223	CTACTCCATTCTACTGGGATAGGGCATACTTTACGG	K>/9>C)3=6<EE<>IA:,;2<JD?<.=1J>OH0G;	XA:i:1	MD:Z:20C15	NM:i:1
simulatedRead-133	99	REFERENCE	932	255	36M	=	1132	236	GTACGGTAAGGTCACTGATGTCAGATCTACCATCAA	=C\?D?KIEK^I6GQ7D.89A>F3.PJEHG9/2@81	XA:i:0	MD:Z:36	NM:i:0
simulatedRead-133	147	REFERENCE	1132	255	36M	=	932	-236	GTAAGCTTTGTCGATGGGATAAAGGTAAAAAGAACA	;@048CK@G0IO<94A8>0=9I9LD7YO=.6SI>JG	XA:i:0	MD:Z:36	NM:i:0
simulatedRead-134	99	REFERENCE	476	255	36M	=	695	255	TTAACAGTCAACCAGTCGTCCAAAAATGTCCATGAT	9FCDJ*H9HHEE46(D.4P9MA?91R;31:@;P'J)	XA:i:1	MD:Z:32A3	NM:i:1
simulatedRead-134	147	REFERENCE	695	255	36M	=	476	-255	CTGTATCTGCGGTGATGCTTTCGATGTTGACAGAGC	,:;;6<3(J?7A55<8(NIJ2V@O?=DOHHN4B>7D	XA:i:1	MD:Z:8T27	NM:i:1
simulatedRead-135	99	REFERENCE	438	255	36M	=	628	226	GAACATGTTTCATTGATATTCGACGTTACTATTTCA	FIEL:<=R:=?TEC@AH!4GC4-OH+=A=8*5@4.E	XA:i:1	MD:Z:20G15	NM:i:1
simulatedRead-135	147	REFERENCE	628	255	36M	=	438	-226	CTCAAAGAGACAAGCGTTTCTCTGGTTCTTTGAAGT	BQ1=.&B67BW;:IA;C6:;B3/G7<JC2:E4?J?P	XA:i:0	MD:Z:36	NM:i:0
simulatedRead-136	99	REFERENCE	341	255	36M	=	560	255	CACGGATTTTAGCAGTCTTTTTCTTTCTTGGCTTTT	>5:A7K=C/G=;>9<Y?:LXL=D:3<UAHA%@9U@Q	XA:i:0	MD:Z:36	NM:i:0
simulatedRead-136	147	REFERENCE	560	255	36M	=	341	-255	CAACGAAACCAAGAAGAGAAACTTCTTGGAAACCGT	$-.`7//5K/64+=CP968?-6?MCBC4DBCK<74?	XA:i:0	MD:Z:36	NM:i:0
simulatedRead-137	99	REFERENCE	620	255	36M	=	886	302	CTATGACCCTCAAAGAGACAAGCGTTTCTCTGGTTC	A8:8=KIACED6=5=L>'>I@@J<98>CP961B/F)	XA:i:0	MD:Z:36	NM:i:0
simulatedRead-137	147	REFERENCE	886	255	36M	=	620	-302	CCGAGGCTGGTAAGTTCCCAACCCCAGTTTCTCACA	?:%>,8E;I9CH98M0<BI1J<4?1+;8<CC?>RB:	XA:i:1	MD:Z:2A33	NM:i:1
simulatedRead-139	99	REFERENCE	735	255	36M	=	914	215	TCTTGCGGTGTTGACGCTATGTCCGTCGATGACTTG	OEGAOX-R<<A<@736C:E8-AB6CI960;?OH90G	XA:i:0	MD:Z:36	NM:i:0
simulatedRead-139	147	REFERENCE	914	255	36M	=	735	-215	TTCTCACAACGATGACTTGTACGGTAAGGTCACTGA	8634:97J2E?;A;:JI09*:&E8D>EAGGV:5MM?	XA:i:0	MD:Z:36	NM:i:0
simulatedRead-112	99	REFERENCE	421	255	36M	=	668	283	TGTCTTGTACATATCTAGAACATGTTTCATTGATAT	D@:=8=EG>>F7?,0@:>3=&;G+32I@?N6CE-@7	XA:i:0	MD:Z:36	NM:i:0
simulatedRead-112	147	REFERENCE	668	255	36M	=	421	-283	AAATTGTCCAAGACCAAACATGTCCATCTGTATCTG	3B5>DJ8FD08<178!<EA&GEB5G>GC77KNEMY-	XA:i:1	MD:Z:35T0	NM:i:1
simulatedRead-143	99	REFERENCE	400	255	36M	=	604	240	TTTTTTTTCACTCAAAACCTCTGTCTTGTACATATC	77I?836Y;;BDC4`O?J@I99:Y??>K9/<B26?,	XA:i:0	MD:Z:36	NM:i:0
simulatedRead-143	147	REFERENCE	604	255	36M	=	400	-240	AAGTCGGTTTGAAGAACTATGACCCTCAAAGAGACA	:.>CJEB1-=FIFAA:3=;?579781H:J9A:@6V=	XA:i:0	MD:Z:36	NM:i:0
simulatedRead-146	99	REFERENCE	288	255	36M	=	503	251	TTTTAACGAAACTCTACTCCATTCTACTGGGATAGG	DJ<G'?N;BAH?49G2-/H:C;AB.K01;K6=6?J,	XA:i:1	MD:Z:33C2	NM:i:1
simulatedRead-146	147	REFERENCE	503	255	36M	=	288	-251	GTCCATGATCACTTCTTCTCAAGTCAGAGAACACGT	8B6J3C5;:;:(B6?M9DOI>8FGC55A?9NN@/G>	XA:i:1	MD:Z:5A30	NM:i:1
simulatedRead-147	99	REFERENCE	931	255	36M	=	1116	221	TGTACGGTAAGGTCACTGATGTCAGATCTACCATCA	;@BSS?1?D0CJA?8C>@:6BED7?I=E23E>-<>6	XA:i:0	MD:Z:36	NM:i:0
simulatedRead-147	147	REFERENCE	1116	255	36M	=	931	-221	TGGATCCTGATTATTTGTAAGCTTTGTCGATGGGAT	5?D8+=662*F<<KE4@0FF6B=9:IV:CNGJPCQB	XA:i:0	MD:Z:36	NM:i:0
simulatedRead-148	99	REFERENCE	102	255	36M	=	272	206	AAAAGCAAACATCCTGGATCCTGATTATTTGTAAGC	LD:9<80>K:6@I9<DIGA/>@4;O.FQE3?D46P3	XA:i:0	MD:Z:36	NM:i:0
simulatedRead-148	147	REFERENCE	272	255	36M	=	102	-206	TTATTCACTTATGTATTTTTAACGAAACTCTACTCC	K>=?4B;9EB3@D31,7CE5DL;5EHKDO9=69<KQ	XA:i:0	MD:Z:36	NM:i:0
simulatedRead-149	99	REFERENCE	692	255	36M	=	879	223	CATCTGTATCTGCGGTGATGCTTTCGATGTTGACAG	7DF>W.>HF;E5:>FG?J==;A9?>63IK;7>$23?	XA:i:1	MD:Z:11T24	NM:i:1
simulatedRead-149	147	REFERENCE	879	255	36M	=	692	-223	CAATTGTCCGAGGCTGGTAAGTTCCCAACCCCAGTT	7:B2D0A=HL8?3@8OA5I3>EJ'I=BC=@AFJGY<	XA:i:1	MD:Z:9A26	NM:i:1
simulatedRead-152	99	REFERENCE	771	255	36M	=	979	244	AAGAAGTTGAACAAGAACAAGAAGTTAATCAAGAAG	_4D=59-9@/@EG<B;=IE3C5K4?NJ)42HKFA;9	XA:i:0	MD:Z:36	NM:i:0
simulatedRead-152	147	REFERENCE	979	255	36M	=	771	-244	AGAAGGTCTTGTGTTTGGCTGACCAAGCATACTGGA	8-0PD;8K34L5@8==FC.:FD:@B;I>EI76H==M	XA:i:0	MD:Z:36	NM:i:0
simulatedRead-154	99	REFERENCE	429	255	36M	=	606	213	ACATATCTAGAACATGTTTCATTGATATTCGACGTT	8;Q:6;BJ7983@>;>G?=B8NMI<@.@5>A/EAC5	XA:i:1	MD:Z:29G6	NM:i:1
simulatedRead-154	147	REFERENCE	606	255	36M	=	429	-213	GTCGGTTTGAAGAACTATGACCCTCAAAGAGACAAG	JI5EJ4U6F3GB6FR>E:IDEFS>H1JIOB=N:G89	XA:i:0	MD:Z:36	NM:i:0
simulatedRead-151	99	REFERENCE	29	255	36M	=	247	254	CCACCCAAATGCATGCTATGCCAGCCCGAGATTTGA	RCGD5<=BCK9/ND?B1:BL?3;I6;EDQ?:6>3;=	XA:i:0	MD:Z:36	NM:i:0
simulatedRead-151	147	REFERENCE	247	255	36M	=	29	-254	AAGGATAAATATTCTAATATTCATATTATTCACTTA	<D7,8C8DK@=K<@;F=4&?@7F7K:GV>C+1:M<E	XA:i:0	MD:Z:36	NM:i:0
simulatedRead-142	99	REFERENCE	697	255	36M	=	858	197	GTATCTTCGGTGATGCTTTCGATGTTGACAGAGCTA	D<D<8A8DEBIHAF;&A4+C>25<=M5I;4D2IH?4	XA:i:0	MD:Z:36	NM:i:0
simulatedRead-142	147	REFERENCE	858	255	36M	=	697	-197	GTGCCAAGACTATTGGGTCCTCAATTGTCCGAGGCT	<B23<5<--EA=CC@=B!F=F.<53@>K7?@AJ9:4	XA:i:2	MD:Z:2T27A5	NM:i:2
simulatedRead-155	99	REFERENCE	522	255	36M	=	716	230	CAAGTCAGAGAACACGTCAAGGAATTGTTGAAGTAT	ABMK@4@?>@<E<BB:4;@RPD8M4B9G@68B493,	XA:i:0	MD:Z:36	NM:i:0
simulatedRead-155	147	REFERENCE	716	255	36M	=	522	-230	CGATGTTGACAGAGCTAAGTCTTGCGGTGTTGACGC	9K55C9E;>OC6:ML?/6PA<,4D/ALQHA@:B>/:	XA:i:0	MD:Z:36	NM:i:0
simulatedRead-157	99	REFERENCE	631	255	36M	=	804	209	AAAGAGACAAGCGTTTCTCTGGTTCTTTGAAGTTGC	?K=NP8;>G88-2C6;==J=E/),@B3LLFA6>'/Q	XA:i:0	MD:Z:36	NM:i:0
simulatedRead-157	147	REFERENCE	804	255	36M	=	631	-209	AAGTTGTCTAAGAAGTACAACGCTTTCATTGCTTCT	?393@5?B34GY?-BN>E:9?4HDRD39L:K87GE=	XA:i:0	MD:Z:36	NM:i:0
simulatedRead-158	99	REFERENCE	480	255	36M	=	721	277	CAGTCAACCAGTCGTCCAAAAATGTCCAAGATCACT	N15E2?4/B=E>I:GE?7>6//KJ=F3=A5H0?31K	XA:i:0	MD:Z:36	NM:i:0
simulatedRead-158	147	REFERENCE	721	255	36M	=	480	-277	TTGACAGAGCTAAGTCTTGCGGTGTTGACGCTATGT	D0@2J7J2<?@-9K.BJ>34DCG>82?D+;M69?CE	XA:i:0	MD:Z:36	NM:i:0
simulatedRead-159	99	REFERENCE	717	255	36M	=	906	225	GATGTTGACAGAGCTAAGTCTTGCGGTGTTGACGCT	FD<B@/EFFLQA4><PRBF>;?K9@5@5FA0A.M;8	XA:i:0	MD:Z:36	NM:i:0
simulatedRead-159	147	REFERENCE	906	255	36M	=	717	-225	ACCCCAGTTTCTCACAACGATGACTTGTACGGTAAG	H32')?0B?;6<3??[;DFG=46EI67NED6OBI=J	XA:i:0	MD:Z:36	NM:i:0
simulatedRead-161	99	REFERENCE	708	255	36M	=	897	225	GATGCTTTCGATGTTGACAGAGCTAAGTCTTGCGGT	;ECDNKP9=BG<ID99AI@9G15?<=1C4D2AQ>1@	XA:i:0	MD:Z:36	NM:i:0
simulatedRead-161	147	REFERENCE	897	255	36M	=	708	-225	AAGTTCCCAACCCCAGTTTCTCACAACGATGACTTG	/M@B)FGE:/::(R;5>MEHG<37?<<V?8<L:JDG	XA:i:0	MD:Z:36	NM:i:0
simulatedRead-162	99	REFERENCE	197	255	36M	=	404	243	TGCATTATTTTTTAGTTTTTTTATAGAGACATGAAC	.,?.2A=@E8L<=6?&3O43@DB>BEF<>/26?$JH	XA:i:1	MD:Z:16C19	NM:i:1
simulatedRead-162	147	REFERENCE	404	255	36M	=	197	-243	TTTTCACTCAAAACCTCTGTCTTGTACATATCTAGA	H<<A?1::7:G@9;?11GD<A57D0SA5=EBEP=<K	XA:i:0	MD:Z:36	NM:i:0
simulatedRead-163	99	REFERENCE	132	255	36M	=	388	292	GTAAGCTTTGTCGATGGGATAAAGGTAAAAAGAACA	A5KH5J?CCG?:>D4D@0FFC?:B-D87?5?(;"88	XA:i:0	MD:Z:36	NM:i:0
simulatedRead-163	147	REFERENCE	388	255	36M	=	132	-292	TGAGAGGAAGATTTTTTTTTCACTCAAAACCTCTGT	DAC14?B5A>>C6B<?(GDGI;2A?C49KF<EGCG/	XA:i:0	MD:Z:36	NM:i:0
simulatedRead-164	99	REFERENCE	574	255	36M	=	768	230	AGAGAAACTTCTTGGAAACCGTCGAACTACAAGTCG	W6?>H?>>D:;BC75FGI>@EA;@2<;=3D@K5BE2	XA:i:0	MD:Z:36	NM:i:0
simulatedRead-164	147	REFERENCE	768	255	36M	=	574	-230	TTGAAGAAGTTGAACAAGAACAAGAAGTTAATCAAG	.9=1=:A2095=4-LGD3D?5@5=BK<==H7B0><G	XA:i:0	MD:Z:36	NM:i:0
simulatedRead-168	99	REFERENCE	194	255	36M	=	462	304	TACTGCATTATTTTTTAGTTTTTTTATAGAGACATG	T5/KKR>OAE@EQJED:*?3MH@<6K=62:3C;<7K	XA:i:1	MD:Z:19C16	NM:i:1
simulatedRead-168	147	REFERENCE	462	255	36M	=	194	-304	GTTACTATTTCAATTTAACAGTCAACCAGTCGTCCA	;0A<:$=AG<EJAD3:8B<BNMB5C8@8PD-HE7:=	XA:i:0	MD:Z:36	NM:i:0
simulatedRead-169	99	REFERENCE	828	255	36M	=	1071	279	TTCATTGCTTCTGAAGTTTTGATCAAGCAAGTGCCA	<=OHE<EI4J7,:L=I-?1HO=@1;V@<;/D899(1	XA:i:1	MD:Z:32T3	NM:i:1
simulatedRead-169	147	REFERENCE	1071	255	36M	=	828	-279	GCAGTGTTGCAAACGCCCAAGATGTTACTAAAAAAG	2L:A:47Q3HFF<*5;?9;JB:?=<IF;FFCC>3TC	XA:i:0	MD:Z:36	NM:i:0
simulatedRead-170	99	REFERENCE	278	255	36M	=	532	290	ACTTATGTATTTTTAACGAAACTCTACTCCATTCTA	7UK:>?3J5<B?GLB0AD'5A=587C1O:M>C?:8F	XA:i:0	MD:Z:36	NM:i:0
simulatedRead-170	147	REFERENCE	532	255	36M	=	278	-290	AACACGTCAAGGAATTGTTGAAGTATTCCAACGAAA	.EN=A:6??C7/D49?$949>-990HABDHGIRK<G	XA:i:0	MD:Z:36	NM:i:0
simulatedRead-171	99	REFERENCE	302	255	36M	=	539	273	TACTCCATTCTACTGGGATAGGGCATACTTTACGGG	KGAEJI3=?M<B@:0JJA6KR6ILH;G9H6@;1A<G	XA:i:1	MD:Z:19C16	NM:i:1
simulatedRead-171	147	REFERENCE	539	255	36M	=	302	-273	CAAGGAATTGTTGAAGTATTCCAACGAAACCAAGAA	D.2?@/CA%55:C>H3;GE4@8@=:;>:@?F9/9CI	XA:i:0	MD:Z:36	NM:i:0
simulatedRead-172	99	REFERENCE	88	255	36M	=	338	286	CAAGATGTTACTAAAAAAGCAAACATCCTGGATCCT	C:K:BGT;B:BCG8CJ4:<@CFQ967JB54'<F87;	XA:i:0	MD:Z:36	NM:i:0
simulatedRead-172	147	REFERENCE	338	255	36M	=	88	-286	GTGCACGGATTTTAGCAGTCTTTTTCTTTCTTGGCT	63/90D95?L:3523A8SW9D5@;5?9<M@1AF%BE	XA:i:0	MD:Z:36	NM:i:0
simulatedRead-174	99	REFERENCE	873	255	36M	=	1053	216	GGTCCTCAATTGTCCGAGGCTGGTAAGTTCCCAACC	@E<1C?7L81HH:K@PDG)7O2O.DN75D523AA:C	XA:i:1	MD:Z:15A20	NM:i:1
simulatedRead-174	147	REFERENCE	1053	255	36M	=	873	-216	CCCGAGATTTGAGCTTGAGCAGTGTTGCAAACGCCC	H5B@<96GC;0-;@TFK?A,NAN8R6*I4FIGLCEH	XA:i:0	MD:Z:36	NM:i:0
simulatedRead-173	99	REFERENCE	149	255	36M	=	358	245	GATAAAGGTAAAAAGAACAACGTAATTAAATCATCG	EM<F0?+CMAE@5:EH1A3G8LAF1R;GN=MBJ>9?	XA:i:2	MD:Z:34T0A0	NM:i:2
simulatedRead-173	147	REFERENCE	358	255	36M	=	149	-245	TTTTTCTTTCTTGGCTTTTGCGAGATGCCTTGAGAG	8.<DO@OFE2<32A.6D8=D>5@?5M@?9BKBK>E=	XA:i:0	MD:Z:36	NM:i:0
simulatedRead-176	99	REFERENCE	558	255	36M	=	786	264	TCCAACGAAACCAAGAAGAGAAACTTCTTGGAAACC	=G;D!JACCC@CNDDCXC@3393;T>D>K;=F9-'2	XA:i:0	MD:Z:36	NM:i:0
simulatedRead-176	147	REFERENCE	786	255	36M	=	558	-264	AACAAGAAGTTAATCAAGAAGTTGTCTAAGAAGTAC	*0D?6@/6,89/JM446?8@7=@2DEBDE8,8A:=M	XA:i:0	MD:Z:36	NM:i:0
simulatedRead-175	99	REFERENCE	591	255	36M	=	829	274	ACCGTCGAACTACAAGTCGGTTTGAAGAACTATGAC	Q:51DG8?GG>B>GD=84DI73OA2(G57)0E:D/;	XA:i:0	MD:Z:36	NM:i:0
simulatedRead-175	147	REFERENCE	829	255	36M	=	591	-274	TCATTGCTTCTGAAGTTTTGATCAAGCAAGTGCCAA	C<:I?1D=3D;D1(N+849J=0U;8QLHT=E06FAB	XA:i:1	MD:Z:31T4	NM:i:1
simulatedRead-177	99	REFERENCE	151	255	36M	=	291	176	TAAAGGTAAAAAGAACAACGTAATTAAATCATTACG	FCIJ@FCC,S-<G?F89B7AI:=/9B<@@7G97B<1	XA:i:0	MD:Z:36	NM:i:0
simulatedRead-177	147	REFERENCE	291	255	36M	=	151	-176	TAACGAAACTCTACTCCATTCTACTGGGATAGGGCA	9?B-;42=G;:4J$UF9I9O;BCDA:Q*0?EEEK4;	XA:i:1	MD:Z:30C5	NM:i:1
simulatedRead-178	99	REFERENCE	38	255	36M	=	214	212	TGCATGCTATGCCAGCCCGAGATTTGAGCTTGAGCA	>B4HD<-CSM3E@8D3LR7:C_5IM?@;/:M>J2<5	XA:i:0	MD:Z:36	NM:i:0
simulatedRead-178	147	REFERENCE	214	255	36M	=	38	-212	TTTTTATAGAGACATGAACATTCAATTACTTTCAAG	@ED37/A:<6-DG%;5>=72<>5M+2>>A96EN<M<	XA:i:0	MD:Z:36	NM:i:0
simulatedRead-181	99	REFERENCE	553	255	36M	=	798	281	AGTATTCCAACGAAACCAAGAAGAGAAACTTCTTGG	:8K>9N/*G6@/8-<K3L=/:K.K;3D?38>86A@4	XA:i:0	MD:Z:36	NM:i:0
simulatedRead-181	147	REFERENCE	798	255	36M	=	553	-281	ACCAAGAAGTTGTCTAAGAAGTACAACGCTTTCATT	1F*;GF3@A8LOL?/?:9LK:@0D@>$2KN>C?LCH	XA:i:1	MD:Z:1T34	NM:i:1
simulatedRead-179	99	REFERENCE	935	255	36M	=	1136	237	CGGTAAGGTCACTGATGTCAGATCTACCATCAAGTT	H=;67L1=A.K>G.1:6@'FA@536@5;D2@4F?,P	XA:i:0	MD:Z:36	NM:i:0
simulatedRead-179	147	REFERENCE	1136	255	36M	=	935	-237	GCTTTGTCGATGGGATAAAGGTAAAAAGAACAACGT	3@8A?>0*?)9<G49D6P=8>=H?,E<+EEH4AKKK	XA:i:0	MD:Z:36	NM:i:0
simulatedRead-184	99	REFERENCE	478	255	36M	=	703	261	AACAGTCAACCAGTCGTCCAAAAATGTCCATGATCA	PLEFSSJ=B3/>875JQ@B,E60F.67MR6J,.3-9	XA:i:1	MD:Z:30A5	NM:i:1
simulatedRead-184	147	REFERENCE	703	255	36M	=	478	-261	GCGGTGATGCTTTCGATGTTGACAGAGCTAAGTCTT	E00O@4@D(DLCJ=CC?6:B<9A;@95OCOCIS>0:	XA:i:1	MD:Z:0T35	NM:i:1
simulatedRead-182	99	REFERENCE	34	255	36M	=	254	256	CAAATGCATGCTATGCCAGCCCGAGATTTGAGCTTG	GKB84KLM06B=/6I=>X3FF=J.I/GK6C>4+455	XA:i:0	MD:Z:36	NM:i:0
simulatedRead-182	147	REFERENCE	254	255	36M	=	34	-256	AATATTCTAATATTCATATTATTCACTTATGTATTT	I4#KH;=697><7O?712>OM@8?PN9:?MC_aD>D	XA:i:0	MD:Z:36	NM:i:0
simulatedRead-186	99	REFERENCE	256	255	36M	=	472	252	TATTCTAATATTCATATTATTCACTTATGTATTTTT	28BR=G>4=BA=MAA@C72F>@HB=65+8GCJ<@V+	XA:i:0	MD:Z:36	NM:i:0
simulatedRead-186	147	REFERENCE	472	255	36M	=	256	-252	CAATTTAACAGTCAACCAGTCGTCCAAAAATGTCCA	6C56B)GE?7-65ELX4=G*1:<42):4NB6@BN1<	XA:i:0	MD:Z:36	NM:i:0
simulatedRead-185	99	REFERENCE	572	255	36M	=	865	329	GAAGAGAAACTTCTTGGAAACCGTCGAACTACAAGT	9AD>;EG9D?:<D8=LP?2L@M=*734B!:<A5C<&	XA:i:0	MD:Z:36	NM:i:0
simulatedRead-185	147	REFERENCE	865	255	36M	=	572	-329	GACTATTGGGTCCTCAATTGTCCGAGGCTGGTAAGT	%:1'F$KDB8P5;;>906I;8NB648O<;KHIOQ9E	XA:i:1	MD:Z:23A12	NM:i:1
simulatedRead-187	99	REFERENCE	357	255	36M	=	519	198	CTTTTTCTTTCTTGGCTTTTGCGAGATGCCTTGAGA	D^RB9@B4M7@I4GF=GG>E);?;A?;GD689(.9B	XA:i:0	MD:Z:36	NM:i:0
simulatedRead-187	147	REFERENCE	519	255	36M	=	357	-198	TCTCAAGTCAGAGAACACGTCAAGGAATTGTTGAAG	1858"=1??BG8&@<C3AE?4ELGB7BF6HI.HDPF	XA:i:0	MD:Z:36	NM:i:0
simulatedRead-188	99	REFERENCE	794	255	36M	=	935	177	GTTAATCAAGAAGTTGTCTAAGAAGTACAACGCTTT	ULZV>KJ8J=@@>3@4HAJ9?->:U;S:0*8(M<2;	XA:i:0	MD:Z:36	NM:i:0
simulatedRead-188	147	REFERENCE	935	255	36M	=	794	-177	CGGTAAGGTCACTGATGTCAGATCTACCATCAAGTT	D2!569:=K;1DHG4B"@;?EI0:;?HBO0KGC;@B	XA:i:0	MD:Z:36	NM:i:0
simulatedRead-189	99	REFERENCE	596	255	36M	=	819	259	CGAACTACAAGTCGGTTTGAAGAACTATGACCCTCA	29K:=;T:DS*IJF13B:5G>@>D>B:S85DHA8Z.	XA:i:0	MD:Z:36	NM:i:0
simulatedRead-189	147	REFERENCE	819	255	36M	=	596	-259	TACAACGCTTTCATTGCTTCTGAAGTTTTGATCAAG	<24.@)4:58?3>F:;QCVJP7J1A>??B;RB5ALI	XA:i:0	MD:Z:36	NM:i:0
simulatedRead-192	99	REFERENCE	209	255	36M	=	417	244	TAGTTTTTTTATAGAGACATGAACATTCAATTACTT	@DCT=S3=N0CB::;a7A:1AL@@0N9B87=8>F43	XA:i:1	MD:Z:4C31	NM:i:1
simulatedRead-192	147	REFERENCE	417	255	36M	=	209	-244	CCTCTGTCTTGTACATATCTAGAACATGTTTCATTG	74<3;G1?/8I@<L5'R2D5H-<8PTI;=F5H387A	XA:i:0	MD:Z:36	NM:i:0
simulatedRead-190	99	REFERENCE	122	255	36M	=	312	226	CTGATTATTTGTAAGCTTTGTCGATGGGATAAAGGT	>GK9;BKR8,-D<@GD-<35AE?:*A:+=>EQ/;2,	XA:i:0	MD:Z:36	NM:i:0
simulatedRead-190	147	REFERENCE	312	255	36M	=	122	-226	TACTGGGATAGGGCATACTTTACGGGGTGCACGGAT	H3;-K@'J6:11;8C=?@=HDG=HM(4J48JQ@?U@	XA:i:1	MD:Z:9C26	NM:i:1
simulatedRead-191	99	REFERENCE	923	255	36M	=	1166	279	CGATGACTTGTACGGTAAGGTCACTGATGTCAGATC	SLD@PI5JH?4@585B3*JL%BD==K=G5KAH@K4;	XA:i:0	MD:Z:36	NM:i:0
simulatedRead-191	147	REFERENCE	1166	255	36M	=	923	-279	CAACGTAATTAAATCCTTACGAAAACTCTACTGCAT	7C7DFAIEDB;G/W7N;G?@F6L?EGBD?KDNR4FB	XA:i:1	MD:Z:15A20	NM:i:1
simulatedRead-193	99	REFERENCE	28	255	36M	=	261	269	TCCACCCAAATGCATGCTATGCCAGCCCGAGATTTG	3NGKIF7@D?<G:84F:<L-J;EHW=,BEC;>05->	XA:i:0	MD:Z:36	NM:i:0
simulatedRead-193	147	REFERENCE	261	255	36M	=	28	-269	TAATATTCATATTATTCACTTATGTATTTTTAACGA	B=?;5>=9?9CK681IDD6932JPEE7E6@;U/?=J	XA:i:0	MD:Z:36	NM:i:0
simulatedRead-194	99	REFERENCE	504	255	36M	=	744	276	TCCAAGATCACTTCTTCTCAAGTCAGAGAACACGTC	C=/MGG2F9JHA8RID7@B7EA9@IA?:)44<C3#9	XA:i:0	MD:Z:36	NM:i:0
simulatedRead-194	147	REFERENCE	744	255	36M	=	504	-276	GTTGACGCTATGTCCGTCGATGACTTGAAGAAGTTG	C913G4<QC=BWN@:6=/BAPE3A=J6H9CGA5::?	XA:i:0	MD:Z:36	NM:i:0
simulatedRead-195	99	REFERENCE	497	255	36M	=	746	285	AAAAATGTCCATGATCACTTCTTCTCAAGTCAGAGA	:>2;@?H=<3?B=;<-S>G:.?:N?IPE;-:D6/,C	XA:i:1	MD:Z:11A24	NM:i:1
simulatedRead-195	147	REFERENCE	746	255	36M	=	497	-285	TGACGCTATGTCCGTCGATGACTTGAAGAAGTTGAA	,/CF97;6@S.<LA?;CA;5?4=@B<;935SLD[7@	XA:i:0	MD:Z:36	NM:i:0
simulatedRead-197	99	REFERENCE	582	255	36M	=	762	216	TTCTTGGAAACCGTCGAACTACAAGTCGGTTTGAAG	K;KPQ=DA=>II9;O-P>BA>C?9==A6C9:I><AE	XA:i:0	MD:Z:36	NM:i:0
simulatedRead-197	147	REFERENCE	762	255	36M	=	582	-216	GATGACTTGAAGAAGTTGAACAAGAACAAGAAGTTA	M1%>7EI@67E4BC/:H&+?GH@>=L>5F'MBB8AJ	XA:i:0	MD:Z:36	NM:i:0
simulatedRead-198	99	REFERENCE	649	255	36M	=	876	263	CTGGTTCTTTGAAGTTGCCAAATTGTCCAAGACCAA	6J=;B>2;9M7?7<5N;@6ALJDO6<;G>888C1<.	XA:i:0	MD:Z:36	NM:i:0
simulatedRead-198	147	REFERENCE	876	255	36M	=	649	-263	CCTCAATTGTCCGAGGCTGGTAAGTTCCCAACCCCA	:S=.=D=F4EAGE;B8@/71E:7>6/)J-CIKF>?L	XA:i:1	MD:Z:12A23	NM:i:1
simulatedRead-199	99	REFERENCE	627	255	36M	=	842	251	CCTCAAAGAGACAAGCGTTTCTCTGGTTCTTTGAAG	O4L<;NK6E905:8>>BC=E:8C5;C157?>,/54/	XA:i:0	MD:Z:36	NM:i:0
simulatedRead-199	147	REFERENCE	842	255	36M	=	627	-251	AGTTTTGATCAAGCAAGTGCCAAGACTATTGGGTCC	<@AG<90=F;<IGV;1NAE>9@F<2A1ALIPGLA@F	XA:i:1	MD:Z:18T17	NM:i:1
simulatedRead-200	99	REFERENCE	675	255	36M	=	941	302	CCAAGACCAAACATGTCCATCTGTATCTTCGGTGAT	<G>*%-C/9[<?UECQN?QB-?Q>)D2+;?5>@39!	XA:i:0	MD:Z:36	NM:i:0
simulatedRead-200	147	REFERENCE	941	255	36M	=	675	-302	GGTCACTGATGTCAGATCTACCATCAAGTTCCAATT	.4;0M74>K6;C?BH>:<*F<=6.=.4?;=1>9<8?	XA:i:0	MD:Z:36	NM:i:0
simulatedRead-201	99	REFERENCE	437	255	36M	=	690	289	AGAACATGTTTCATTGATATTCGACGTTACTATTTC	I7^5=>)91<?7F&F:M"8@8<8/?3?H2=:>H=L=	XA:i:1	MD:Z:21G14	NM:i:1
simulatedRead-201	147	REFERENCE	690	255	36M	=	437	-289	TCCATCTGTATCTTCGGTGATGCTTTCGATGTTGAC	C=9=@;=;36=M5B:0E+RH)79OLH;U3?MH*G>M	XA:i:0	MD:Z:36	NM:i:0
simulatedRead-203	99	REFERENCE	831	255	36M	=	1061	266	ATTGCTTCTGAAGTTTTGATCAAGCAAGTGCCAAGA	A?AH;=6EPBAAM>EKBFE1<D:D:5CC1;9=9844	XA:i:1	MD:Z:29T6	NM:i:1
simulatedRead-203	147	REFERENCE	1061	255	36M	=	831	-266	TTGAGCTTGAGCAGTGTTGCAAACGCCCAAGATGTT	8:;-9F3*B=<HBCM?E=634,+:1?G6-;BBMK?H	XA:i:0	MD:Z:36	NM:i:0
simulatedRead-205	99	REFERENCE	841	255	36M	=	1106	301	AAGTTTTGATCAAGCAAGTGCCAAGACTATTGGGTC	K.A6FE:=F:@B<<=2,43BT?FG9?4)?.5;7=79	XA:i:1	MD:Z:19T16	NM:i:1
simulatedRead-205	147	REFERENCE	1106	255	36M	=	841	-301	GCAAACATCCTGGATCCTGATTATTTGTAAGCTTTG	@!DCAF:0KB98=UORDAIFTK?;=<!?SF>>JIL;	XA:i:0	MD:Z:36	NM:i:0
simulatedRead-204	99	REFERENCE	357	255	36M	=	576	255	CTTTGTCTTTCTTGGCTTTTGCGAGATGCCTTGAGA	59;I:=E8$/AG,ID6F78=;AAA3H?L0>H649,>	XA:i:1	MD:Z:4T31	NM:i:1
simulatedRead-204	147	REFERENCE	576	255	36M	=	357	-255	AGAAACTTCTTGGAAACCGTCGAACTACAAGTCGGT	&=9;HIA>*I>L@GDG<A;C#.FQ:<K2BBMK?=FE	XA:i:0	MD:Z:36	NM:i:0
simulatedRead-207	99	REFERENCE	304	255	36M	=	523	255	CTCCATTCTACTGGGATAGGGCATACTTTACGGGGT	C:A@2<I6B=F>B9(85<C913B2F?AD/H>A7*C6	XA:i:1	MD:Z:17C18	NM:i:1
simulatedRead-207	147	REFERENCE	523	255	36M	=	304	-255	AAGTCAGAGAACACGTCAAGGAATTGTTGAAGTATT	,?2I/>BEJ4.95NQ81?U@2>8=6<D*>@:GDIX@	XA:i:0	MD:Z:36	NM:i:0
simulatedRead-209	99	REFERENCE	736	255	36M	=	959	259	CTTGCGGTGTTGACGCTATGTCCGTCGATGACTTGA	J08WP/5J>@OEF9>7?19277B<1EHC8E>4@>6J	XA:i:0	MD:Z:36	NM:i:0
simulatedRead-209	147	REFERENCE	959	255	36M	=	736	-259	TACCATCAAGTTCCAATTGAAGAAGGTCTTGTGTTT	J3D<./@>H4B@O4R,195JQ4>601EQ3?8HBBEV	XA:i:0	MD:Z:36	NM:i:0
simulatedRead-210	99	REFERENCE	39	255	36M	=	255	252	GCATGCTATGCCAGCCCGAGATTTGAGCTTGAGCAG	@8IR3B@5H1?3CO00K7B:MI@:R=KB8JN1<>3L	XA:i:0	MD:Z:36	NM:i:0
simulatedRead-210	147	REFERENCE	255	255	36M	=	39	-252	ATATTCTAATATTCATATTATTCACTTATGTATTTT	9-@EF>?<0['>;G:1;B>=JK?JGC1>3?<22O98	XA:i:0	MD:Z:36	NM:i:0
simulatedRead-212	99	REFERENCE	744	255	36M	=	948	240	GTTGACGCTATGTCCGTCGATGACTTGAAGAAGTTG	@H@A=9;I24?3F8FHB5?H4B7A:6F87C#5,4>:	XA:i:0	MD:Z:36	NM:i:0
simulatedRead-212	147	REFERENCE	948	255	36M	=	744	-240	GATGTCAGATCTACCATCAAGTTCCAATTGAAGAAG	3(;A?N9D83<677>"18@3-@:E3-8Q==?Q=FJC	XA:i:0	MD:Z:36	NM:i:0
simulatedRead-214	99	REFERENCE	334	255	36M	=	561	263	CGGGGTGCACGGATTTTAGCAGTCTTTTTCTTTCTT	EJG<81=37@;?3H=*0GK1M0QHR6EA=G+<%>75	XA:i:0	MD:Z:36	NM:i:0
simulatedRead-214	147	REFERENCE	561	255	36M	=	334	-263	AACGAAACCAAGAAGAGAAACTTCTTGGAAACCGTC	%<QCA@<B-<13&B69AOJ?2@=BHL@=8H??>.>P	XA:i:0	MD:Z:36	NM:i:0
simulatedRead-211	99	REFERENCE	152	255	36M	=	411	295	AAAGGTAAAAAGAACAACGTAATTAAATCATCGCGA	HH>C=>==GFG2Q7E[M7B?32V>B6//;*.7AI$<	XA:i:2	MD:Z:31T0A3	NM:i:2
simulatedRead-211	147	REFERENCE	411	255	36M	=	152	-295	TCAAAACCTCTGTCTTGTACATATCTAGAACATGTT	;*+3L@KJE<6GRD:.58<CM9=GJ94KQL>C1KL4	XA:i:0	MD:Z:36	NM:i:0
simulatedRead-216	99	REFERENCE	739	255	36M	=	947	244	GCGGTGTTGACGCTATGTCCGTCGATGACTTGAAGA	:TD4H>=@E6=AV6F29==BEE?)>43?5/;049;'	XA:i:0	MD:Z:36	NM:i:0
simulatedRead-216	147	REFERENCE	947	255	36M	=	739	-244	TGATGTCAGATCTACCATCAAGTTCCAATTGAAGAA	6@B8N>7L+,.B8<72=G7+;EF:6,=;B95HTMLE	XA:i:0	MD:Z:36	NM:i:0
simulatedRead-217	99	REFERENCE	34	255	36M	=	259	261	CAAATGCATGCTATGCCAGCCCGAGATTTGAGCTTG	A@9!MMBC/2@<6]?'3B8?>H<::89<V26B8;6;	XA:i:0	MD:Z:36	NM:i:0
simulatedRead-217	147	REFERENCE	259	255	36M	=	34	-261	TCTAATATTCATATTATTCACTTATGTATTTTTAAC	%P>:CD:BR?L>?6K3L4=ULO5IEBD76?2MI;<M	XA:i:0	MD:Z:36	NM:i:0
simulatedRead-218	99	REFERENCE	611	255	36M	=	832	257	TTTGAAGAACTATGACCCTCAAAGAGACAAGCGTTT	0FEF<NGIC?7ME2NGI9B>+8BGDD:JD?@-89LS	XA:i:0	MD:Z:36	NM:i:0
simulatedRead-218	147	REFERENCE	832	255	36M	=	611	-257	TTGCTTCTGAAGTTTTGATCAAGCAAGTGCCAAGAC	A>?5.<C5[4>@L=H<<0>;D84=4@AD:?L;@QEQ	XA:i:1	MD:Z:28T7	NM:i:1
simulatedRead-219	99	REFERENCE	407	255	36M	=	601	230	TCACTCAAAACCTCTGTCTTGTACATATCTAGAACA	G5ECK9:G?9QAS?S-5A:46I=BC=<>6-=84X:1	XA:i:0	MD:Z:36	NM:i:0
simulatedRead-219	147	REFERENCE	601	255	36M	=	407	-230	TACAAGTCGGTTTGAAGAACTATGACCCTCAAAGAG	3<<K?K7-<J8<2CH@3M>2<F>56K0DB;OCV?9C	XA:i:0	MD:Z:36	NM:i:0
simulatedRead-223	99	REFERENCE	394	255	36M	=	626	268	GAAGATTTTTTTTTCACACAAAACCTCTGTCTTGTA	FH?Q<@0NI6J+'A<H';>,6<3>JE?ILJE&867<	XA:i:1	MD:Z:17T18	NM:i:1
simulatedRead-223	147	REFERENCE	626	255	36M	=	394	-268	CCCTCAAAGAGACAAGCGTTTCTCTGGTTCTTTGAA	=@>0L<DD!L,?H;6682D>6K4MFE8EICCHBL76	XA:i:0	MD:Z:36	NM:i:0
simulatedRead-221	99	REFERENCE	17	255	36M	=	275	294	ACGCTGCTAGTTCCACCCAAATGCATGCTATGCCAG	BBC?6F@8K:5JC@D>MOW?IKD<>NAH2H9N>5C>	XA:i:0	MD:Z:36	NM:i:0
simulatedRead-221	147	REFERENCE	275	255	36M	=	17	-294	TTCACTTATGTATTTTTAACGAAACTCTACTCCATT	?;39574R;Q:S,6?C2H8F5JE2@VJF`:7C;AK.	XA:i:0	MD:Z:36	NM:i:0
simulatedRead-224	99	REFERENCE	912	255	36M	=	1130	254	GTTTCTCACAACGATGACTTGTACGGTAAGGTCACT	37:JMG<J>EI<=601D57D485>BC47<J@,:.61	XA:i:0	MD:Z:36	NM:i:0
simulatedRead-224	147	REFERENCE	1130	255	36M	=	912	-254	TTGTAAGCTTTGTCGATGGGATAAAGGTAAAAAGAA	,>1/1<8CE;V8*6D.>KKD<C68E2FVD4SAEF8I	XA:i:0	MD:Z:36	NM:i:0
simulatedRead-225	99	REFERENCE	25	255	36M	=	245	256	AGTTCCACCCAAATGCATGCTATGCCAGCCCGAGAT	;I;OP>9=L:N8=CJ2H.JCD><KG,7?ED385@17	XA:i:0	MD:Z:36	NM:i:0
simulatedRead-225	147	REFERENCE	245	255	36M	=	25	-256	TCAAGGATAAATATTCTAATATTCATATTATTCACT	.BL7'II3:<7JB:5GPIDJF=>E>D6JICBH=LEU	XA:i:0	MD:Z:36	NM:i:0
simulatedRead-227	99	REFERENCE	39	255	36M	=	201	198	GCATGCTATGCCAGCCCGAGATTTGAGCTTGAGCAG	IE;EFB6F?9KFJ;F4AEO7IA@A;DN/7;61B:9P	XA:i:0	MD:Z:36	NM:i:0
simulatedRead-227	147	REFERENCE	201	255	36M	=	39	-198	TTATTTTTTAGTTTTTTTATAGAGACATGAACATTC	@:-1G;A:8/$443EEDD#8:<6HF:C63>17K)5D	XA:i:1	MD:Z:12C23	NM:i:1
simulatedRead-226	99	REFERENCE	884	255	36M	=	1092	244	GTCCGAGGCTGGTAAGTTCCCAACCCCAGTTTCTCA	OQ6>E:0B92U7A7AM1NKN-F2@;:?3/5-6NT@A	XA:i:1	MD:Z:4A31	NM:i:1
simulatedRead-226	147	REFERENCE	1092	255	36M	=	884	-244	ATGTTACTAAAAAAGCAAACATCCTGGATCCTGATT	(D>/K29;10>F9<?I5<938;19DF.?;=6@J<9:	XA:i:0	MD:Z:36	NM:i:0
simulatedRead-228	99	REFERENCE	205	255	36M	=	434	265	TTTTTAGTTTTTTTATAGAGACATGAACATTCAATT	5E;3F:,KE=N;E=2721+CI8>CI??>E0C8R>@5	XA:i:1	MD:Z:8C27	NM:i:1
simulatedRead-228	147	REFERENCE	434	255	36M	=	205	-265	TCTAGAACATGTTTCATTGATATTCGACGTTACTAT	=@H;8?H;?BQ;EDL1BI=KFILL7@7$:4KAH=9D	XA:i:1	MD:Z:24G11	NM:i:1
simulatedRead-233	77	*	0	0	*	*	0	0	ATCATCGCGAAAACTCTACTGCATTATTTTTTAGTT	?A/C1B7D5L=AML+5*J<.AL?BK"?C7>K6)K@D	XM:i:0
simulatedRead-233	141	*	0	0	*	*	0	0	ATGTACAAGACAGAGGTTTTGAGTGAAAAAAAAATC	<;LA=CIS63?7<'CG>@<<B;DE21BH;7C70>:7	XM:i:0
simulatedRead-230	99	REFERENCE	954	255	36M	=	1159	241	AGATCTACCATCAAGTTCCAATTGAAGAAGGTCTTG	:8=O?06KAA5Y?F.H;P>J7+>9;9A:/J(=/<<3	XA:i:0	MD:Z:36	NM:i:0
simulatedRead-230	147	REFERENCE	1159	255	36M	=	954	-241	AAAAGAACAACGTAATTAAATCCTTACGAAAACTCT	B3:742I<I;;C9ADB=EC>AB76=:-0AA94;LP0	XA:i:1	MD:Z:22A13	NM:i:1
simulatedRead-232	99	REFERENCE	1	255	36M	=	240	275	CCAAGCATACTGGAAGACGCTGCTAGTTCCACCCAA	;LA@V?GH:GQ>@NG?F=6G814JHI-H89M.-730	XA:i:0	MD:Z:36	NM:i:0
simulatedRead-232	147	REFERENCE	240	255	36M	=	1	-275	TACTTTCAAGGATAAATATTCTAATATTCATATTAT	@2/CF?&59>D??O29HO25@LK??CI9I>KK.5BD	XA:i:0	MD:Z:36	NM:i:0
simulatedRead-234	99	REFERENCE	579	255	36M	=	758	215	AACTTCTTGGAAACCGTCGAACTACAAGTCGGTTTG	;E>51M?@IHD?=5<A17B=.UTA.KJCL?/40E?<	XA:i:0	MD:Z:36	NM:i:0
simulatedRead-234	147	REFERENCE	758	255	36M	=	579	-215	CGTCGATGACTTGAAGAAGTTGAACAAGAACAAGAA	-?./@4-E2?74Q<GKAC!>>$N,EI?PA?C3C?BI	XA:i:0	MD:Z:36	NM:i:0
simulatedRead-236	99	REFERENCE	519	255	36M	=	775	292	TCTCAAGTCAGAGAACACGTCAAGGAATTGTTGAAG	:::JE1C9<WD;KMF;;3;>?><9G4A/<1770;)<	XA:i:0	MD:Z:36	NM:i:0
simulatedRead-236	147	REFERENCE	775	255	36M	=	519	-292	AGTTGAACAAGAACAAGAAGTTAATCAAGAAGTTGT	GH<<F:F.ID=;F?K;HL.<TP=-.FA=MI8JN4JH	XA:i:0	MD:Z:36	NM:i:0
simulatedRead-238	99	REFERENCE	533	255	36M	=	772	275	ACACGTCAAGGAATTGTTGAAGTATTCCAACGAAAC	:PH6J4T6CAI9Q?<FKJ=':;BE36BG);374D.'	XA:i:0	MD:Z:36	NM:i:0
simulatedRead-238	147	REFERENCE	772	255	36M	=	533	-275	AGAAGTTGAACAAGAACAAGAAGTTAATCAAGAAGT	00N579M>:C?(@J1L<PL1;N=F4MD=@;2O>A@M	XA:i:0	MD:Z:36	NM:i:0
simulatedRead-237	99	REFERENCE	657	255	36M	=	903	282	TTGAAGTTGCCAAATTGTCCAAGACCAAACATGTCC	,GHF82ASM%B8L5C9A??A@B>7>CHM7H;N=;:3	XA:i:0	MD:Z:36	NM:i:0
simulatedRead-237	147	REFERENCE	903	255	36M	=	657	-282	CCAACCCCAGTTTCTCACAACGATGACTTGTACGGT	B<;8EKS8CK68::@.DD;?@:77R>L85BIGM74H	XA:i:0	MD:Z:36	NM:i:0
simulatedRead-239	99	REFERENCE	105	255	36M	=	321	252	AGCAAACATCCTGGCTCCTGATTATTTGTAAGCTTT	IA7:JA8?8V7'LAM;.DK288/==I769E59(:09	XA:i:1	MD:Z:14A21	NM:i:1
simulatedRead-239	147	REFERENCE	321	255	36M	=	105	-252	AGGGCATACTTTACGGGGTGCACGGATTTTAGCAGT	?+>3*76:LI9@<AJ@(/28F49=X.CEGL>B26D>	XA:i:1	MD:Z:0C35	NM:i:1
simulatedRead-241	99	REFERENCE	307	255	36M	=	473	202	CATTCTACTGGGATAGGGCATACTTTACGGGGTGCA	JH1CN<8=L?>,:@@2/M'SC3,FB;1:F4;,F=<"	XA:i:1	MD:Z:14C21	NM:i:1
simulatedRead-241	147	REFERENCE	473	255	36M	=	307	-202	AATTTAACAGTCAACCAGTCGTCCAAAAATGTCCAT	4>IA.IHF>JM@1<??2;AE2GA<2IOA<B>963HR	XA:i:1	MD:Z:35A0	NM:i:1
simulatedRead-240	99	REFERENCE	71	255	36M	=	268	233	GCAGTGTTGCAAACGCCCAAGATGTTACTAAAAAAG	ED:?DU9:41CFA;<JQ6K>;M@#D8;IE56?8:37	XA:i:0	MD:Z:36	NM:i:0
simulatedRead-240	147	REFERENCE	268	255	36M	=	71	-233	CATATTATTCACTTATGTATTTTTAACGAAACTCTA	B3J/K&B86<;TA+>'1<B.EB956;B>9?9:D:JA	XA:i:0	MD:Z:36	NM:i:0
simulatedRead-242	99	REFERENCE	955	255	36M	=	1127	208	GATCTACCATCAAGTTCCAATTGAAGAAGGTCTTGT	LCQ7P^+EIH1/KEC:=9:G,25GCE?<?<BD6+4G	XA:i:0	MD:Z:36	NM:i:0
simulatedRead-242	147	REFERENCE	1127	255	36M	=	955	-208	TATTTGTAAGCTTTGTCGATGGGATAAAGGTAAAAA	;.;E956<NKM<;+9877M9K606=BGIEIQBBU<1	XA:i:0	MD:Z:36	NM:i:0
simulatedRead-243	99	REFERENCE	848	255	36M	=	1024	212	GATCAAGCAAGTGCCAAGACTATTGGGTCCTCAATT	@;I?2?8.41N@I8:?;E3.=62997I0/:A5>-Z7	XA:i:1	MD:Z:12T23	NM:i:1
simulatedRead-243	147	REFERENCE	1024	255	36M	=	848	-212	TAGTTCCACCCAAATGCATGCTATGCCAGCCCGAGA	1>D2"9D8CIG=OBMAI=@<6<7;DCK<859BICEH	XA:i:0	MD:Z:36	NM:i:0
simulatedRead-245	99	REFERENCE	75	255	36M	=	295	256	TGTTGCAAACGCCCAAGATGTTACTAAAAAAGCAAA	B@5:@.4<;A)H0@P;5A31F1=G<3)P@D9-AD9A	XA:i:0	MD:Z:36	NM:i:0
simulatedRead-245	147	REFERENCE	295	255	36M	=	75	-256	GAAACTCTACTCCATTCTACTGGGATAGGGCATACT	:,D<1?%3@G,"10@<N>)?>B6H4IEBF?CGHJ31	XA:i:1	MD:Z:26C9	NM:i:1
simulatedRead-247	99	REFERENCE	494	255	36M	=	714	256	TCCAAAAATGTCCATGATCACTTCTTCTCAAGTCAG	C4D:NJ,@;MA@;D.C68<27P1B;8>:0:G5=,4!	XA:i:1	MD:Z:14A21	NM:i:1
simulatedRead-247	147	REFERENCE	714	255	36M	=	494	-256	TTCGATGTTGACAGAGCTAAGTCTTGCGGTGTTGAC	;:9<=9W48B?B::A2=3Q@:BE9F<4OMI3K/E<G	XA:i:0	MD:Z:36	NM:i:0
simulatedRead-244	99	REFERENCE	433	255	36M	=	648	251	ATCTAGAACATGTTTCATTGATATTCGACGTTACTA	I=43S6@.-9?D5;;F<<:.APRC9>HD>5<9@8P=	XA:i:1	MD:Z:25G10	NM:i:1
simulatedRead-244	147	REFERENCE	648	255	36M	=	433	-251	TCTGGTTCTTTGAAGTTGCCAAATTGTCCAAGACCA	<52+:<A7G.3=C@B??F;,C9@QR=<BEG64VGKD	XA:i:0	MD:Z:36	NM:i:0
simulatedRead-249	99	REFERENCE	584	255	36M	=	783	235	CTTGGAAACCGTCGAACTACAAGTCGGTTTGAAGAA	@=J;@/AQPF<D>C9?93CH'*@D2HB9J<5K9,PG	XA:i:0	MD:Z:36	NM:i:0
simulatedRead-249	147	REFERENCE	783	255	36M	=	584	-235	AAGAACAAGAAGTTAATCAAGAAGTTGTCTAAGAAG	;D@EDT@8G4CH;LD=>??@F<A7O>CF:JCDQLCD	XA:i:0	MD:Z:36	NM:i:0
simulatedRead-250	99	REFERENCE	304	255	36M	=	528	260	CTCCATTCTACTGGGATAGGGCATACTTTACGGGGT	P@FNT?BMO=DQ>H:MFA=?86WE:95C8B49662<	XA:i:1	MD:Z:17C18	NM:i:1
simulatedRead-250	147	REFERENCE	528	255	36M	=	304	-260	AGAGAACACGTCAAGGAATTGTTGAAGTATTCCAAC	+;@:;O089GGD?A7:<FABB?/R97A>CQ*OR3@D	XA:i:0	MD:Z:36	NM:i:0
simulatedRead-252	99	REFERENCE	209	255	36M	=	467	294	TAGTTTTTTTATAGAGACATGAACATTCAATTACTT	AR7@Q5CGDAE=>7<4=G29BE3R,?(*E?2+=>BJ	XA:i:1	MD:Z:4C31	NM:i:1
simulatedRead-252	147	REFERENCE	467	255	36M	=	209	-294	TATTTCAATTTAACAGTCAACCAGTCGTCCAAAAAT	29C?>669;D>J?C35@A)=?C:4;UCB9B+U<8FS	XA:i:0	MD:Z:36	NM:i:0
simulatedRead-251	99	REFERENCE	589	255	36M	=	819	266	AAACCGTCGAACTACAAGTCGGTTTGAAGAACTATG	FG;6D5KD=2>I1K>,G:A,G<CBMAX5D6%;I;;@	XA:i:0	MD:Z:36	NM:i:0
simulatedRead-251	147	REFERENCE	819	255	36M	=	589	-266	TACAACGCTTTCATTGCTTCTGAAGTTTTGATCAAG	'N=F8:-T>6F@B@2;57;A@@39@MLDC<M7@8EM	XA:i:0	MD:Z:36	NM:i:0
simulatedRead-253	99	REFERENCE	207	255	36M	=	418	247	TTTAGTTTATTTATAGAGACATGAACATTCAATTAC	KFALLG>AJ=ALGBH(DQA;5,EK@JE/:2G4E?>+	XA:i:2	MD:Z:6C1T27	NM:i:2
simulatedRead-253	147	REFERENCE	418	255	36M	=	207	-247	CTCTGTCTTGTACATATCTAGAACATGTTTCATTGA	/25:<@?D=?@@JE?DB?>1<OQF>B=F/0CIC)8:	XA:i:0	MD:Z:36	NM:i:0
simulatedRead-255	99	REFERENCE	130	255	36M	=	287	193	TTGTAAGCTTTGTCGATGGGATAAAGGTAAAAAGAA	BM@4F3.LE2L7O:C>4EE8J<9B9@:E1<5-*:C,	XA:i:0	MD:Z:36	NM:i:0
simulatedRead-255	147	REFERENCE	287	255	36M	=	130	-193	TTTTTAACGAAACTCTACTCCATTCTACTGGGATAG	:?A>)/I4AA@;#D<G>)=I,O5=a5CK>H<9?@M<	XA:i:1	MD:Z:34C1	NM:i:1
simulatedRead-256	99	REFERENCE	750	255	36M	=	931	217	GCTATGTCCGTCGATGACTTGAAGAAGTTGAACAAG	B:B;?<PE5:B=BA7F<:JB9G5+=FSJC;G80348	XA:i:0	MD:Z:36	NM:i:0
simulatedRead-256	147	REFERENCE	931	255	36M	=	750	-217	TGTACGGTAAGGTCACTGATGTCAGATCTACCATCA	B6<JCR94+?2H>?A8E8C64S1-A=<KCGG:DRGE	XA:i:0	MD:Z:36	NM:i:0
simulatedRead-257	99	REFERENCE	993	255	36M	=	1158	201	TTGGCTGACCAAGCATACTGGAAGACGCTGCTAGTT	=Z=XC>+<?D3BF5<P8:;F;)D>B=CC284?692!	XA:i:0	MD:Z:36	NM:i:0
simulatedRead-257	147	REFERENCE	1158	255	36M	=	993	-201	AAAAAGAACAACGTAATTAAATCCTTACGAAAACTC	;5+<GN2)B8:MJ98=670?L:<DB8HA77O@O-+B	XA:i:1	MD:Z:23A12	NM:i:1
simulatedRead-258	99	REFERENCE	360	255	36M	=	581	257	TTTCTTTCTTGGCTTTTGCGAGATGCCTTGAGAGGA	A;3A+4QG@F5>L2?=>DHBJD@>@A?4D;903?4<	XA:i:0	MD:Z:36	NM:i:0
simulatedRead-258	147	REFERENCE	581	255	36M	=	360	-257	CTTCTTGGAAACCGTCGAACTACAAGTCGGTTTGAA	-:8<D05>:,8J5A-KL?IC?)>1G<N39MD=RKI?	XA:i:0	MD:Z:36	NM:i:0
simulatedRead-259	99	REFERENCE	942	255	36M	=	1127	221	GTCACTGATGTCAGATCTACCATCAAGTTCCAATTG	>;DA9Q?J2H(E9?9@:B@!C6;61;93-S<3<.7#	XA:i:0	MD:Z:36	NM:i:0
simulatedRead-259	147	REFERENCE	1127	255	36M	=	942	-221	TATTTGTAAGCTTTGTCGATGGGATAAAGGTAAAAA	L/?6A>36>B;=@F?BB=89a:S4G<25GL@N7@B=	XA:i:0	MD:Z:36	NM:i:0
simulatedRead-260	99	REFERENCE	766	255	36M	=	962	232	ACTTGAAGAAGTTGAACAAGAACAAGAAGTTAATCA	=EU@3S7BLFJB>N3@98K:=A9N76DH0IE2N/23	XA:i:0	MD:Z:36	NM:i:0
simulatedRead-260	147	REFERENCE	962	255	36M	=	766	-232	CATCAAGTTCCAATTGAAGAAGGTCTTGTGTTTGGC	;577E0%OB8EDH=?*BN2;B?:HECE=I3.KJ:9H	XA:i:0	MD:Z:36	NM:i:0
simulatedRead-261	99	REFERENCE	234	255	36M	=	441	243	TTCAATTACTTTCAAGGATAAATATTCTAATATTCA	/1=62=H67:/=I2<ML@@68C6ZIGF&=B0MI6/@	XA:i:0	MD:Z:36	NM:i:0
simulatedRead-261	147	REFERENCE	441	255	36M	=	234	-243	CATGTTTCATTGATATTCGACGTTACTATTTCAATT	52B7:DP<:O>D@>3A?8E=K-8J>?L6JCP>7=B;	XA:i:1	MD:Z:17G18	NM:i:1
simulatedRead-262	99	REFERENCE	202	255	36M	=	391	225	TATTTTTTAGTTTTTTTATAGAGACATGAACATTCA	@DRK>ALIBBC;B?/>62<AH?AAGFB55EI@I=--	XA:i:1	MD:Z:11C24	NM:i:1
simulatedRead-262	147	REFERENCE	391	255	36M	=	202	-225	GAGGAAGATTTTTTTTTCACTCAAAACCTCTGTCTT	2)5AKK+M=?C:?:C7>24;F@JN>G9=B2KAH7A?	XA:i:0	MD:Z:36	NM:i:0
simulatedRead-263	99	REFERENCE	68	255	36M	=	280	248	TGAGCAGTGTTGCAAACGCCCAAGATGTTACTAAAA	E?=B<MLE>?F'L?7,9RD?4J<Q76CF28C+F5!6	XA:i:0	MD:Z:36	NM:i:0
simulatedRead-263	147	REFERENCE	280	255	36M	=	68	-248	TTATGTATTTTTAACGAAACTCTACTCCATTCTACT	)49<71?MCAQ=P4AN;I6=08?9G?>8KF9LM@EM	XA:i:0	MD:Z:36	NM:i:0
simulatedRead-264	99	REFERENCE	394	255	36M	=	573	215	GAAGATTTTTTTTTCACTCAAAACATCTGTCTTGTA	N@;>E0FEB58D8BOAK8;M(D,CFAD6@C=O'F9-	XA:i:1	MD:Z:24C11	NM:i:1
simulatedRead-264	147	REFERENCE	573	255	36M	=	394	-215	AAGAGAAACTTCTTGGAAACCGTCGAACTACAAGTC	=3:K?B1==/:A:-=Q?0A-<B7O/:IHJ?+DR3KH	XA:i:0	MD:Z:36	NM:i:0
simulatedRead-266	99	REFERENCE	754	255	36M	=	916	198	TGTCCGTCGATGACTTGAAGAAGTTGAACAAGAACA	1Q<ACD-DFB>B3E<M<57,;9::3N9@A2?<A5)=	XA:i:0	MD:Z:36	NM:i:0
simulatedRead-266	147	REFERENCE	916	255	36M	=	754	-198	CTCACAACGATGACTTGTACGGTAAGGTCACTGATG	A=74;=@<?>D:/98IK;0<//#=B:LUR@MC?76B	XA:i:0	MD:Z:36	NM:i:0
simulatedRead-267	99	REFERENCE	673	255	36M	=	898	261	GTCCAAGACCAAACATGTCCATCTGTATCTTCGGTG	5;7B9/MLLK2;8/)=5,E8=DK/>8C+>1<=,58K	XA:i:0	MD:Z:36	NM:i:0
simulatedRead-267	147	REFERENCE	898	255	36M	=	673	-261	AGTTCCCAACCCCAGTTTCTCACAACGATGACTTGT	=<?1CL2O31I;,<5;?:->>*O_.9=>B:+=:F>?	XA:i:0	MD:Z:36	NM:i:0
simulatedRead-270	99	REFERENCE	3	255	36M	=	237	270	AAGCATACTGGAAGACGCTGCTAGTTCCACCCAAAT	=D1?G9<VCE<I<H?<<%AFGOC?9+7<OI5;66E4	XA:i:0	MD:Z:36	NM:i:0
simulatedRead-270	147	REFERENCE	237	255	36M	=	3	-270	AATTACGTTCAAGGATAAATATTCTAATATTCATAT	1<:3/?IC3E;8/C2=E15EQJ3A<>>I?M=MIW;V	XA:i:1	MD:Z:6T29	NM:i:1
simulatedRead-269	99	REFERENCE	26	255	36M	=	224	234	GTTCCACCCAAATGCATGCTATGCCAGCCCGAGATT	DDA6=GHC47BA@GB3I>B2EU>AHT>A19C)=L;E	XA:i:0	MD:Z:36	NM:i:0
simulatedRead-269	147	REFERENCE	224	255	36M	=	26	-234	GACATGAACATTCAATTACTTTCAAGGATAAATATT	H3EGJG9;:.BMFEJK+?30E>8=7D61B67LB>DO	XA:i:0	MD:Z:36	NM:i:0
simulatedRead-268	99	REFERENCE	123	255	36M	=	314	227	TGATTATTTGTAAGCTTTGTCGATGGGATAAAGGTA	=7G7658HKD.5J/G6H<=H774N37>>?,7E>?0;	XA:i:0	MD:Z:36	NM:i:0
simulatedRead-268	147	REFERENCE	314	255	36M	=	123	-227	CTGGGATAGGGCATACTTTACGGGGTGCACGGATTT	==C<*.<=;2B80G5995)5@C1H?F?QE>C8G:5;	XA:i:1	MD:Z:7C28	NM:i:1
simulatedRead-273	99	REFERENCE	352	255	36M	=	567	251	GCAGTCTTTTTCTTTCTTGGCTTTTGCGAGATGCCT	<?KC;;6TD<EBH;A9A>B?7B6:6@AC6VB>:=>;	XA:i:0	MD:Z:36	NM:i:0
simulatedRead-273	147	REFERENCE	567	255	36M	=	352	-251	ACCAAGAAGAGAAACTTCTTGGAAACCGTCGAACTA	6>AN<Q.<SR@38CA59P<5<4=G?G2D//5C59@Y	XA:i:0	MD:Z:36	NM:i:0
simulatedRead-272	99	REFERENCE	114	255	36M	=	342	264	CCTGGATCCTGATTATTTGTAAGCTTTGTCGATGGG	HOI:H@F3B53N>;8BJB@J<H!;R;JO4>*DEN75	XA:i:0	MD:Z:36	NM:i:0
simulatedRead-272	147	REFERENCE	342	255	36M	=	114	-264	ATGGATTTTAGCAGTCTTTTTCTTTCTTGGCTTTTG	5@86'2>?1=5.$;9H-6?02(=DN8BBL?7C7@AD	XA:i:1	MD:Z:1C34	NM:i:1
simulatedRead-271	99	REFERENCE	116	255	36M	=	274	194	TGGATCCTGATTATTTGTAAGCTTTGTCGATGGGAT	:E?^8@?0?9BHH?G=65E=6;8F>>9L:>#793>C	XA:i:0	MD:Z:36	NM:i:0
simulatedRead-271	147	REFERENCE	274	255	36M	=	116	-194	ATTCACTTATGTATTTTTAACGAAACTCTACTCCAT	A@="?E3GE8@CL11D<9H3?7H>A786F;-FE:M?	XA:i:0	MD:Z:36	NM:i:0
simulatedRead-275	99	REFERENCE	440	255	36M	=	654	250	ACATGTTTCATTGATATTCGACGTTACTATTTCAAT	.JDI+5=A24?5;?<JF37D=6?A36N;6D8BCA@4	XA:i:1	MD:Z:18G17	NM:i:1
simulatedRead-275	147	REFERENCE	654	255	36M	=	440	-250	TCTTTGAAGTTGCCAAATTGTCCAAGACCAAACATG	3<CTH155?=;DMI6J?7=@IDAG5CR9DJ++;XJH	XA:i:0	MD:Z:36	NM:i:0
simulatedRead-278	99	REFERENCE	96	255	36M	=	338	278	TACTAAAAAAGCAAACATCCTGGATCCTGATTATTT	;A:7AZ014*<;PRA@N589<C?!H3JJ9:6*.778	XA:i:0	MD:Z:36	NM:i:0
simulatedRead-278	147	REFERENCE	338	255	36M	=	96	-278	GTGCACGGATTTTAGCAGTCTTTTTCTTTCTTGGCT	?<6<GI2=713BH3@JG80+.10=H/<G<MKQ@ANJ	XA:i:0	MD:Z:36	NM:i:0
simulatedRead-283	99	REFERENCE	499	255	36M	=	713	250	AAATGTCCATGATCACTTCTTCTCAAGTCAGAGAAC	BF89=<DHBDEI082@:=>G>6346F=9K2=I9C4.	XA:i:1	MD:Z:9A26	NM:i:1
simulatedRead-283	147	REFERENCE	713	255	36M	=	499	-250	TTTCGATGTTGACAGAGCTAAGTCTTGCGGTGTTGA	V42!C6<6O8>:>B,46A/4F6M7IA8LLU.MDB0:	XA:i:0	MD:Z:36	NM:i:0
simulatedRead-280	99	REFERENCE	140	255	36M	=	367	263	TGTCGATGGGATAAAGGTAAAAAGAACAACGTAATT	?=G7;@J><>39;O<@Q7A0:B)BFTJ:6C<540;@	XA:i:0	MD:Z:36	NM:i:0
simulatedRead-280	147	REFERENCE	367	255	36M	=	140	-263	CTTGGCTTTTGCGAGATGCCTTGAGAGGAAGATTTT	1@+H7F'=?=?AMD+GAG@?9>3:E2GO9,8?=Q7?	XA:i:0	MD:Z:36	NM:i:0
simulatedRead-284	99	REFERENCE	113	255	36M	=	339	262	TCCTGGATCCTGATTATTTGTAAGCTTTGTCGATGG	JUD,CG2I=S>43><-;>B?4LJ1;T20/E+J=07=	XA:i:0	MD:Z:36	NM:i:0
simulatedRead-284	147	REFERENCE	339	255	36M	=	113	-262	TGCACGGATTTTAGCAGTCTTTTTCTTTCTTGGCTT	)=,L5:M>ABL@G69.J(#IH*5HLB;E<@A>P?A7	XA:i:0	MD:Z:36	NM:i:0
simulatedRead-287	99	REFERENCE	5	255	36M	=	201	232	GCATACTGGAAGACGCTGCTAGTTCCACCCAAATGC	5J@A=DGJPDOM9E>LC23J8UOCD<;58NA=;0JB	XA:i:0	MD:Z:36	NM:i:0
simulatedRead-287	147	REFERENCE	201	255	36M	=	5	-232	TTATTTTTTAGTTTTTTTATAGAGACATGAACATTC	7>%92ALCAKR:5=E3D8I5CJ8J.FC4=<<GF:/D	XA:i:1	MD:Z:12C23	NM:i:1
simulatedRead-289	99	REFERENCE	166	255	36M	=	445	315	CAACGTAATTAAATCATTACGAAAACTCTACTGCAT	@';:2DD<@:;FK7-9-D??;H;<01"P7CCE;@>0	XA:i:0	MD:Z:36	NM:i:0
simulatedRead-289	147	REFERENCE	445	255	36M	=	166	-315	TTTCATTGATATTCGACGTTACTATTTCAATTTAAC	F*J60@J6;9D60?E9<2;9I<?LL:I8?GCI>QV%	XA:i:1	MD:Z:13G22	NM:i:1
simulatedRead-288	99	REFERENCE	449	255	36M	=	673	260	ATTGATATTCGACGTTACTATTTCAATTTAACAGTC	?-BJ=*<A7.IFACJ2>=87=GJ>J6DCG057;9>J	XA:i:1	MD:Z:9G26	NM:i:1
simulatedRead-288	147	REFERENCE	673	255	36M	=	449	-260	GTCCAAGACCAAACATGTCCATCTGTATCTTCGGTG	'=0AD6:I2>95/>@<J8C>@A@E5P4LN>G;1CD<	XA:i:0	MD:Z:36	NM:i:0
simulatedRead-286	99	REFERENCE	89	255	36M	=	329	276	AAGATGTTACTAAAAAAGCAAACATCCTGGATCCTG	E+DI7?F<SF-C)7B7DDSJJ,?6677?@>18;:),	XA:i:0	MD:Z:36	NM:i:0
simulatedRead-286	147	REFERENCE	329	255	36M	=	89	-276	CTTTACGGGGTGCACGGATTTTAGCAGTCTTTTTCT	<AK;<H";A7=B;HUB699CCI88<,BPTJQ-PC5;	XA:i:0	MD:Z:36	NM:i:0
simulatedRead-291	99	REFERENCE	196	255	36M	=	403	243	CTGCATTATTTTTTAGTTTTTTTATAGAGACATGAA	NKIQ@F;0*A6JE?G70CG75G@SH@0./?8>;7>-	XA:i:1	MD:Z:17C18	NM:i:1
simulatedRead-291	147	REFERENCE	403	255	36M	=	196	-243	TTTTTCACTCAAAACCTCTGTCTTGTACATATCTAG	@A?<:I72CJF<JD54;:JE;>=>@:EOF7.9BHRV	XA:i:0	MD:Z:36	NM:i:0
simulatedRead-290	99	REFERENCE	755	255	36M	=	929	210	GTCCGTCGATGACTTGAAGAAGTTGAACAAGAACAA	JA?<<9=?MM?7&FF?C<MKE2594LHLKG9:6;/G	XA:i:0	MD:Z:36	NM:i:0
simulatedRead-290	147	REFERENCE	929	255	36M	=	755	-210	CTTGTACGGTAAGGTCACTGATGTCAGATCTACCAT	366.>A*9NC=EFHEaCH8>:D</@7K,@:@A?=7L	XA:i:0	MD:Z:36	NM:i:0
simulatedRead-293	99	REFERENCE	896	255	36M	=	1136	276	TAAGTTCCCAACCCCAGTTTCTCACAACGATGACTT	LUEAD;<O;5;;E%2I:E53JN0A,45;QFA5-;*1	XA:i:0	MD:Z:36	NM:i:0
simulatedRead-293	147	REFERENCE	1136	255	36M	=	896	-276	GCTTTGTCGATGGGATAAAGGTAAAAAGAACAACGT	@3;<=A:8>CD7DG6<A7O:BDHA8G>KA8<H@PC@	XA:i:0	MD:Z:36	NM:i:0
simulatedRead-292	99	REFERENCE	19	255	36M	=	249	266	GCTGCTAGTTCCACCCAAATGCATGCTATGCCAGCC	K40M/3A?S:@=@<K1D@?=D@=J@GO3C@44B:A*	XA:i:0	MD:Z:36	NM:i:0
simulatedRead-292	147	REFERENCE	249	255	36M	=	19	-266	GGATAAATATTCTAATATTCATATTATTCACTTATG	:23@5;5;J4?>@?-16<22DE5W>Z8M8DC@>ALI	XA:i:0	MD:Z:36	NM:i:0
simulatedRead-294	99	REFERENCE	841	255	36M	=	1083	278	AAGTTTTGATCAAGCAAGTGCCAAGACTATTGGGTC	NFND9;<=5E;186P4<-7<FBC8H418KE/;.AEH	XA:i:1	MD:Z:19T16	NM:i:1
simulatedRead-294	147	REFERENCE	1083	255	36M	=	841	-278	ACGCCCAGGATGTTACTAAAAAAGCAAACATCCTGG	C62@?D1(QE-7.G3C15>IG<I5IRK;=I9/?9A XA:i:1 MD:Z:7A28 NM:i:1 simulatedRead-299 99 REFERENCE 340 255 36M = 545 241 GCACGGATTTTAGCAGTCTTTTTCTTTCTTGGCTTT H/8JG@/F89=5AHIGE;;1<H:F/@8H77:@2->/ XA:i:0 MD:Z:36 NM:i:0 simulatedRead-299 147 REFERENCE 545 255 36M = 340 -241 ATTGTTGAAGTATTCCAACGAAACCAAGAAGAGAAA 52A<,<A?>=CGH??;F8=A-<:H0G2OE?G3IB5= XA:i:0 MD:Z:36 NM:i:0 simulatedRead-295 99 REFERENCE 711 255 …	XA:i:2	MD:Z:1T27A6	NM:i:2
simulatedRead-312	147	REFERENCE	1119	255	36M	=	859	-296	ATCCTGATTATTTGTAAGCTTTGTCGATGGGATAAA	=<.Q<5?0H3C9B1F?@D=A1I8?;5TG99ETM<=7	XA:i:0	MD:Z:36	NM:i:0
simulatedRead-314	99	REFERENCE	887	255	36M	=	1097	246	CGAGGCTGGTAAGTTCCCAACCCCAGTTTCTCACAA	JN8G:AEJ9IC;8?>1D?6BV@IDO<16H69?52G=	XA:i:1	MD:Z:1A34	NM:i:1
simulatedRead-314	147	REFERENCE	1097	255	36M	=	887	-246	ACTAAAAAAGCAAACATCCTGGATCCTGATTATTTG	09*>;/;S@CH0;XBC4/8:99=D;D:B9F7HI=@N	XA:i:0	MD:Z:36	NM:i:0
simulatedRead-316	99	REFERENCE	853	255	36M	=	1074	257	AGCAAGTGCCAAGACTATTGGGTCCTCAATTGTCCG	JH=>=IMQ;?>7GJEJA@::3-BH/@6<;:CB-"%1	XA:i:2	MD:Z:7T27A0	NM:i:2
simulatedRead-316	147	REFERENCE	1074	255	36M	=	853	-257	GTGTTGCAAACGCCCAAGATGTTACTAAAAAAGCAA	93J*:4<1;%.*4H;AK:-?IAB<>:=;CCFBJ;A8	XA:i:0	MD:Z:36	NM:i:0
simulatedRead-317	99	REFERENCE	873	255	36M	=	1068	231	GGTCCTCAATTGTCCGAGGCTGGTAAGTTCCCAACC	HFBBFN=:1-8BC==L=@BJ)QQC2HH96<<25:HB	XA:i:1	MD:Z:15A20	NM:i:1
simulatedRead-317	147	REFERENCE	1068	255	36M	=	873	-231	TGAGCAGTGTTGCAAACGCCCAAGATGTTACTAAAA	7:5?8.AE1J,QCA>8LH;9@:K<8LEAB@/HS1<?	XA:i:0	MD:Z:36	NM:i:0
simulatedRead-318	99	REFERENCE	150	255	36M	=	415	301	ATAAAGGTAAAAAGAACAACGTAATTAAATCATTAC	G5B??N<IA82;D1>I3B:>3T:>M1;C65;=8IH;	XA:i:0	MD:Z:36	NM:i:0
simulatedRead-318	147	REFERENCE	415	255	36M	=	150	-301	AACCTCTGTCTTGTACATATCTAGAACATGTTTCAT	4D0:8<RM;JD3<:DCE;@=L*F,@:8CGC>6F;)N	XA:i:0	MD:Z:36	NM:i:0
simulatedRead-319	99	REFERENCE	471	255	36M	=	703	268	TCAATTTAACAGTCAACCAGTCGTCCAAAAATGTCC	DJAP/KQ8C16F>96:BGI<GFC>FDTG<DB>C@>E	XA:i:0	MD:Z:36	NM:i:0
simulatedRead-319	147	REFERENCE	703	255	36M	=	471	-268	GCGGTGATGCTTTCGATGTTGACAGAGCTAAGTCTT	3/6?6588E%<B;BMFC7<!88X:8DDK?F:DT:IE	XA:i:1	MD:Z:0T35	NM:i:1
simulatedRead-320	99	REFERENCE	309	255	36M	=	573	300	TTCTACTGGGATAGGGCATACTTTACGGGGTGCACG	<FA:DT.;UF:/24C79U<>/LKF</141@5(7C4?	XA:i:1	MD:Z:12C23	NM:i:1
simulatedRead-320	147	REFERENCE	573	255	36M	=	309	-300	AAGAGAAACTTCTTGGAAACCGTCGAACTACAAGTC	)>4:16B;22<3@?N=7E;G@,7DJ5CCD4<NCIAH	XA:i:0	MD:Z:36	NM:i:0
simulatedRead-321	99	REFERENCE	320	255	36M	=	535	251	TAGGGCATACTTTACGGGGTGCACGGATTTTAGCAG	AE1CC:8-I@:2@E::GPF>=5:@8<O;CI2;GN55	XA:i:1	MD:Z:1C34	NM:i:1
simulatedRead-321	147	REFERENCE	535	255	36M	=	320	-251	ACGTCAAGGAATTGTTGAAGTATTCCAACGAAACCA	2,=,?>>?>G-::@=HE=4?F.<5:7B;?LOOI75@	XA:i:0	MD:Z:36	NM:i:0
simulatedRead-322	99	REFERENCE	29	255	36M	=	246	253	CCACCCAAATGCATGCTATGCCAGCCCGAGATTTGA	cK>TD-E-LGID<98;><@8442<J0:0=D=JB/5E	XA:i:0	MD:Z:36	NM:i:0
simulatedRead-322	147	REFERENCE	246	255	36M	=	29	-253	CAAGGATAAATATTCTAATATTCATATTATTCACTT	628:;2;A11GD>C@D.40R315MIFUEA<C6O9GJ	XA:i:0	MD:Z:36	NM:i:0
simulatedRead-323	99	REFERENCE	604	255	36M	=	844	276	AAGTCGGTTTGAAGAACTATGACCCTCAAAGAGACA	5MPS9>4<PIE5D6C5@<P@9;6?>?>9*5F4?)7:	XA:i:0	MD:Z:36	NM:i:0
simulatedRead-323	147	REFERENCE	844	255	36M	=	604	-276	TTTTGATCAAGCAAGTGCCAAGACTATTGGGTCCTC	,JZ,LA.@EL?=1@;A=<9A4;7H84)8@CG-IV4@	XA:i:1	MD:Z:16T19	NM:i:1
simulatedRead-324	99	REFERENCE	187	255	36M	=	427	276	AAAACTCTACTGCATTATTTTTTAGTTTTTTTATAG	Z3C];1QKB@?>:A3P2>7A<C>=2):06@B98;9<	XA:i:1	MD:Z:26C9	NM:i:1
simulatedRead-324	147	REFERENCE	427	255	36M	=	187	-276	GTACATATCTAGAACATGTTTCATTGATATTCGACG	@5&:=<B@1E6GNA,=4;.@AIEE6R=9L6@DM=T8	XA:i:1	MD:Z:31G4	NM:i:1
simulatedRead-325	99	REFERENCE	651	255	36M	=	884	269	GGTTCTTTGAAGTTGCCAAATTGTCCAAGACCAAAC	JI1>:FA/AI@7?4;D@EBI3WL86FD8E5<<,7?3	XA:i:0	MD:Z:36	NM:i:0
simulatedRead-325	147	REFERENCE	884	255	36M	=	651	-269	GTCCGAGGCTGGTAAGTTCCCAACCCCAGTTTCTCA	CG?:6>9C05;=8DH-DA//E;HH<2A7:;B'H:C=	XA:i:1	MD:Z:4A31	NM:i:1
simulatedRead-326	99	REFERENCE	186	255	36M	=	400	250	GAAAACTCTACTGCATTATTTTTTAGTTTTTTTATA	<J<INXMD5=2:QDKHI;/:>6E8O?<:J.?4>F/?	XA:i:1	MD:Z:27C8	NM:i:1
simulatedRead-326	147	REFERENCE	400	255	36M	=	186	-250	TTTTTTTTCACTCAAAACCTCTGTCTTGTACATATC	9C80:?>G/F8E98I9B7@'8J85@D=:=6B:@E9<	XA:i:0	MD:Z:36	NM:i:0
simulatedRead-327	99	REFERENCE	657	255	36M	=	821	200	TTGAAGTTGCCAAATTGTCCAAGACCAAACATGTCC	1G=NFLM)G+F<2D.FA;/5D6D?K97>/;L>K-4D	XA:i:0	MD:Z:36	NM:i:0
simulatedRead-327	147	REFERENCE	821	255	36M	=	657	-200	CAACGCTTTCATTGCTTCTGAAGTTTTGATCAAGCA	;71,E61*</!52HC49KFBC3GALI<43BV5+8G?	XA:i:0	MD:Z:36	NM:i:0
simulatedRead-328	99	REFERENCE	911	255	36M	=	1150	275	AGTTTCTCACAACGATGACTTGTACGGTAAGGTCAC	F9CFF90/;I>J0TL88?EQ49R,?C23D6A(547G	XA:i:0	MD:Z:36	NM:i:0
simulatedRead-328	147	REFERENCE	1150	255	36M	=	911	-275	ATAAAGGTAAAAAGAACAACGTAATTAAATCCTTAC	'O../Q9:;F4C.L8B4@74CDHCGBJ7E?7EG3FG	XA:i:1	MD:Z:31A4	NM:i:1
simulatedRead-330	99	REFERENCE	986	255	36M	=	1147	197	CTTGTGTTTGGCTGACCAAGCATACTGGAAGACGCT	>5/C3CGG;?;??1AP9/A61<ASOB*F88V47A2G	XA:i:0	MD:Z:36	NM:i:0
simulatedRead-330	147	REFERENCE	1147	255	36M	=	986	-197	GGGATAAAGGTAAAAAGAACAACGTAATTAAATCCT	!0<-1<I::=-D;6D-C;=B42DMRCB77MJ65K;9	XA:i:1	MD:Z:34A1	NM:i:1
simulatedRead-332	99	REFERENCE	41	255	36M	=	212	207	ATGCTATGCCAGCCCGAGATTTGAGCTTGAGCAGTG	BACTCC431=9QICK:LU?MB>PIJ:DKI<6N<).9	XA:i:0	MD:Z:36	NM:i:0
simulatedRead-332	147	REFERENCE	212	255	36M	=	41	-207	TTTTTTTATAGAGACATGAACATTCAATTACTTTCA	<A@6A2H@E/8-P<=AK;C9D8>G;P.3H9C:>787	XA:i:1	MD:Z:1C34	NM:i:1
simulatedRead-329	99	REFERENCE	1021	255	36M	=	1169	184	TGCTAGTTCCACCCAAATGCATGCTATGCCAGCCCG	@,P<L;*L=:3Y=JP4)B42;74=::=+F@:A3L?@	XA:i:0	MD:Z:36	NM:i:0
simulatedRead-329	147	REFERENCE	1169	255	36M	=	1021	-184	CGTAATTAAATCATCGCGAAAACTCTACTGCATTAT	I=E@6!R9.?<0<J>:#K2CND>NQ80DC/FL+)KF	XA:i:2	MD:Z:14T0A20	NM:i:2
simulatedRead-329	99	REFERENCE	21	255	36M	=	169	184	TGCTAGTTCCACCCAAATGCATGCTATGCCAGCCCG	@,P<L;*L=:3Y=JP4)B42;74=::=+F@:A3L?@	XA:i:0	MD:Z:36	NM:i:0
simulatedRead-329	147	REFERENCE	169	255	36M	=	21	-184	CGTAATTAAATCATCGCGAAAACTCTACTGCATTAT	I=E@6!R9.?<0<J>:#K2CND>NQ80DC/FL+)KF	XA:i:2	MD:Z:14T0A20	NM:i:2
simulatedRead-333	99	REFERENCE	609	255	36M	=	795	222	GGTTTGAAGAACTATGACCCTCAAAGAGACAAGCGT	CW9;;+?=5BF<4<G?8/-2??F<0=4;==@==>39	XA:i:0	MD:Z:36	NM:i:0
simulatedRead-333	147	REFERENCE	795	255	36M	=	609	-222	TTAATCAAGAAGTTGTCTAAGAAGTACAACGCTTTC	=C3<*5=:4A49I6<<M+DFB(<CES::SH3EAI6F	XA:i:0	MD:Z:36	NM:i:0
simulatedRead-334	99	REFERENCE	877	255	36M	=	1069	228	CTCAATTGTCCGAGGCTGGTAAGTTCCCAACCCCAG	B?KLW6B;DB67DF;R.74PK9?7@8=67*:E6+A@	XA:i:1	MD:Z:11A24	NM:i:1
simulatedRead-334	147	REFERENCE	1069	255	36M	=	877	-228	GAGCAGTGTTGCAAACGCCCAAGATGTTACTAAAAA	B;A1<;:AEB4@=JD=;$B@@B:IFEA@P4;98>S5	XA:i:0	MD:Z:36	NM:i:0
simulatedRead-335	99	REFERENCE	579	255	36M	=	828	285	AACTTCTTGGAAACCGTCGAACTACAAGTCGGTTTG	NZ=4LECQ;JDDI@;39IGI<3:C8.G3>?78+?@;	XA:i:0	MD:Z:36	NM:i:0
simulatedRead-335	147	REFERENCE	828	255	36M	=	579	-285	TTCATTGCTTCTGAAGTTTTGATCAAGCAAGTGCCA	2*M,PBN:LBCI:.ZJB>9:E.E6<BL@578IU<CA	XA:i:1	MD:Z:32T3	NM:i:1
simulatedRead-336	99	REFERENCE	771	255	36M	=	983	248	AAGAAGTTGAACAAGAACAAGAAGTTAATCAAGAAG	8FEXAAP9DA;<B04VJ898J8<K;N?9CA5)J;D0	XA:i:0	MD:Z:36	NM:i:0
simulatedRead-336	147	REFERENCE	983	255	36M	=	771	-248	GGTCTTGTGTTTGACTGACCAAGCATACTGGAAGAC	2D!7939E8>:;15:J0B<<H'FG>N@<BIOB?::J	XA:i:1	MD:Z:13G22	NM:i:1
simulatedRead-338	99	REFERENCE	72	255	36M	=	315	279	CAGTGTTGCAAACGCCCAAGATGTTACTAAAAAAGC	I3CH3C6>MF==5%H;)A>.N>*5;G976<@242A'	XA:i:0	MD:Z:36	NM:i:0
simulatedRead-338	147	REFERENCE	315	255	36M	=	72	-279	TGGGATAGGGCATACTTTACGGGGTGCACGGATTTT	OF5KB*=L58:2=B@5LCE'28P3?M;FHD:936L=	XA:i:1	MD:Z:6C29	NM:i:1
simulatedRead-342	99	REFERENCE	77	255	36M	=	299	258	TTGCAAACGCCCAAGATGTTACTAAAAAAGCAAACA	772BI<IC:@E*>;8@&:.AG7E99TD8C40D67E@	XA:i:0	MD:Z:36	NM:i:0
simulatedRead-342	147	REFERENCE	299	255	36M	=	77	-258	CTCTACTCCATTCTACTGGGATAGGGCATACTTTAC	KJV5E8.1/-?@;DB;D;A<7QG8L>29BJ8><J1E	XA:i:1	MD:Z:22C13	NM:i:1
simulatedRead-343	99	REFERENCE	11	255	36M	=	202	227	TGGAAGACGCTGCTAGTTCCACCCAAATGCATGCTA	RNJKF8HFFD,4BP9SC=BC/(F>:DDL>B:Q.I=3	XA:i:0	MD:Z:36	NM:i:0
simulatedRead-343	147	REFERENCE	202	255	36M	=	11	-227	TATTTTTTAGTTTTTTTATAGAGACATGAACATTCA	>?!3>ILK3:@@@E8>*F46C<H@MH@.M@8<7C8C	XA:i:1	MD:Z:11C24	NM:i:1
simulatedRead-341	99	REFERENCE	168	255	36M	=	339	207	ACGTAATTAAATCATTACGAAAACTCTACTGCATTA	I/1B9C52OAP3MC>CDG=5D/:CEA1>7C2:8>51	XA:i:0	MD:Z:36	NM:i:0
simulatedRead-341	147	REFERENCE	339	255	36M	=	168	-207	TGCACGGATTTTAGCAGTCTTTTTCTTTCTTGGCTT	*=K2:'.?K15>AMMHC@P435<-4KD==.I2O1@J	XA:i:0	MD:Z:36	NM:i:0
simulatedRead-344	99	REFERENCE	630	255	36M	=	882	288	CAAAGAGACAAGCGTTTCTCTGGTTCTTTGAAGTTG	N8=F7J2AQ3FCFM>D9-,GHH-=8?B:5;CC&@H<	XA:i:0	MD:Z:36	NM:i:0
simulatedRead-344	147	REFERENCE	882	255	36M	=	630	-288	TTGTCCGAGGCTGGTAAGTTCCCAACCCCAGTTTCT	@5C>8<?I=?CKB>:96@/1@VMB;:>HO:5KI:-H	XA:i:1	MD:Z:6A29	NM:i:1
simulatedRead-347	99	REFERENCE	804	255	36M	=	1052	284	AAGTTGTCTAAGAAGTACAACGCTTTCATTGCTTCT	P/77S3GP4HBKG:8CB:LE13==@.QN@C@3;08<	XA:i:0	MD:Z:36	NM:i:0
simulatedRead-347	147	REFERENCE	1052	255	36M	=	804	-284	GCCCGAGATTTGAGCTTGAGCAGTGTTGCAAACGCC	=;08A5B=F<9B9G9?I-30BG73FAEJL>FA>DDH	XA:i:0	MD:Z:36	NM:i:0
simulatedRead-345	99	REFERENCE	813	255	36M	=	1002	225	AAGAAGTACAACGCTTTCATTGCTTCTGAAGTTTTG	J>G*F3CFE31?CRF8<O;:F@BC?5/@*%1E>H36	XA:i:0	MD:Z:36	NM:i:0
simulatedRead-345	147	REFERENCE	1002	255	36M	=	813	-225	CAAGCATACTGGAAGACGCTGCTAGTTCCACCCAAA	6I==9HH3HE0846;7=?0J>6CN7E\88HC:JAJ:	XA:i:0	MD:Z:36	NM:i:0
simulatedRead-348	99	REFERENCE	159	255	36M	=	336	213	AAAAGAACAACGTAATTAAATCATTACGAAAACTCT	>5>8WB7E8ADBGNMU8BEG:D94;@=>I=@;H/C3	XA:i:0	MD:Z:36	NM:i:0
simulatedRead-348	147	REFERENCE	336	255	36M	=	159	-213	GGGTGCACGGATTTTAGCAGTCTTTTTCTTTCTTGG	DI$0BF=BQF;;:9CBB839M'O>AFB86Z8E1.*7	XA:i:0	MD:Z:36	NM:i:0
simulatedRead-350	99	REFERENCE	98	255	36M	=	280	218	CTAAAAAAGCAAACATCCTGGATCCTGATTATTTGT	D999J4D?EOR9KBFO?JIHB?H3>A%=3:?@(=!H	XA:i:0	MD:Z:36	NM:i:0
simulatedRead-350	147	REFERENCE	280	255	36M	=	98	-218	TTATGTATTTTTAACGAAACTCTACTCCATTCTACT	.6*49:?9:5;L?F.H@=H4:H':HBCQJ4:BHGFM	XA:i:0	MD:Z:36	NM:i:0
simulatedRead-353	99	REFERENCE	452	255	36M	=	669	253	GATATTCGACGTTACTATTTCAATTTAACAGTCAAC	=E24IMJ9HJ@?@2AD<C?Q>+@E=;73J7>751*+	XA:i:1	MD:Z:6G29	NM:i:1
simulatedRead-353	147	REFERENCE	669	255	36M	=	452	-253	AATTGTCCAAGACCAAACATGTCCATCTGTATCTGC	6.<AF?<Q<#B;28<EJ72/JA=BID:9:A8N7CGF	XA:i:1	MD:Z:34T1	NM:i:1
simulatedRead-355	99	REFERENCE	862	255	36M	=	1125	299	CAAGACTATTGGGTCCTCAATTGTCCGAGGCTGGTA	3;I=$:AC<I@A2;K7D<C0@FGE>:HJLH@)0593	XA:i:1	MD:Z:26A9	NM:i:1
simulatedRead-355	147	REFERENCE	1125	255	36M	=	862	-299	ATTATTTGTAAGCTTTGTCGATGGGATAAAGGTAAA	190<84B:QE5GDD-DHQ>A37DDRD2?U1JCRQNG	XA:i:0	MD:Z:36	NM:i:0
simulatedRead-358	99	REFERENCE	50	255	36M	=	255	241	CAGCCCGAGATTTGAGCTTGAGCAGTGTTGCAAACG	AS87ELD4DA9/?JD;?@Q6<G?+GB<(C:@&G60+	XA:i:0	MD:Z:36	NM:i:0
simulatedRead-358	147	REFERENCE	255	255	36M	=	50	-241	ATATTCTAATATTCATATTATTCACTTATGTATTTT	$B6:=--8CE@B9P74:C3C&=O@1N?GMEA^JE9H	XA:i:0	MD:Z:36	NM:i:0
simulatedRead-357	99	REFERENCE	587	255	36M	=	802	251	GGAAACCGTCGAACTACAAGTCGGTTTGAAGAACTA	D.8E8FI;I<2@7A1??=@CD<C1H;G:4J6O8:2F	XA:i:0	MD:Z:36	NM:i:0
simulatedRead-357	147	REFERENCE	802	255	36M	=	587	-251	AGAAGTTGTCTAAGAAGTACAACGCTTTCATTGCTT	I74B61>LHC7=EE.705>L?L;<>KG4G<L9HR@5	XA:i:0	MD:Z:36	NM:i:0
simulatedRead-360	99	REFERENCE	766	255	36M	=	995	265	ACTTGAAGAAGTTGAACAAGAACAAGAAGTTAATCA	BAB64@P=FQ>=>L9I;<?8=?H48B9JR7229;4;	XA:i:0	MD:Z:36	NM:i:0
simulatedRead-360	147	REFERENCE	995	255	36M	=	766	-265	GACTGACCAAGCATACTGGAAGACGCTGCTAGTTCC	*4GF98DA4:4E8&2/@?<&:>/CBT8<1J@S9@CA	XA:i:1	MD:Z:1G34	NM:i:1
simulatedRead-361	99	REFERENCE	8	255	36M	=	209	237	TACTGGAAGACGCTGCTAGTTCCACCCAAATGCATG	:9B8GCKODD<8K@ME@EE;0E92=AQP?@*6>>;)	XA:i:0	MD:Z:36	NM:i:0
simulatedRead-361	147	REFERENCE	209	255	36M	=	8	-237	TAGTTTTTTTATAGAGACATGAACATTCAATTACTT	A2-:2@<<1E3?H7?DJB/8;;.;FE?NH3BGI@JX	XA:i:1	MD:Z:4C31	NM:i:1
simulatedRead-340	99	REFERENCE	389	255	36M	=	559	206	GAGAGGAAGATTTTTTTTTCACTCAAAACCTCTGTC	NPDL</C==-?NBJ:P1M9BH@?=IE:D3FB486.;	XA:i:0	MD:Z:36	NM:i:0
simulatedRead-340	147	REFERENCE	559	255	36M	=	389	-206	CCAACGAAACCAAGAAGAGAAACTTCTTGGAAACCG	7:5.9B1DKD,ED>FLAEDJI>7I=7H629C?H=H5	XA:i:0	MD:Z:36	NM:i:0
simulatedRead-363	99	REFERENCE	16	255	36M	=	230	250	GACGCTGCTAGTTCCACCCAAATGCATGCTATGCCA	T0=iD::<<8-@Q6<9:6(8?:9<K89;*9DC1248	XA:i:0	MD:Z:36	NM:i:0
simulatedRead-363	147	REFERENCE	230	255	36M	=	16	-250	AACATTCAATTACTTTCAAGGATAAATATTCTAATA	6F0=4GHKIE6A-C8-;64G+=;:82*JP!B;26N:	XA:i:0	MD:Z:36	NM:i:0
simulatedRead-362	99	REFERENCE	158	255	36M	=	366	244	AAAAAGAACAACGTAATTAAATCATCGCGAAAACTC	@J=AA;A<6CGACBTA7ABG(@:)=0B75'8"IBA8	XA:i:2	MD:Z:25T0A9	NM:i:2
simulatedRead-362	147	REFERENCE	366	255	36M	=	158	-244	TCTTGGCTTTTGCGAGATGCCTTGAGAGGAAGATTT	A=64/9N:CFF*GJ6?NJ?8B98:=Q74LFK>C=<:	XA:i:0	MD:Z:36	NM:i:0
simulatedRead-364	99	REFERENCE	53	255	36M	=	260	243	CCCGAGATTTGAGCTTGAGCAGTGTTGCAAACGCCC	;/C5CA0>-[F5GGT8D6<7:)0;<O5@K50*AA:-	XA:i:0	MD:Z:36	NM:i:0
simulatedRead-364	147	REFERENCE	260	255	36M	=	53	-243	CTACTATTCATATTATTCACTTATGTATTTTTAACG	).2IP=?<=HI@=7KG95H+>9-K:=<E@L)I<FF?	XA:i:1	MD:Z:3A32	NM:i:1
simulatedRead-367	99	REFERENCE	371	255	36M	=	591	256	GCTTTTGCGAGATGCCTTGAGAGGAAGATTTTTTTT	PFDJ-M6>E:3DGHC=266;@G6N=.?CC?1E3;74	XA:i:0	MD:Z:36	NM:i:0
simulatedRead-367	147	REFERENCE	591	255	36M	=	371	-256	ACCGTCGAACTACAAGTCGGTTTGAAGAACTATGAC	62(C61@>E7H:<:C2;9F@D-8H9G=EDNADQ?&R	XA:i:0	MD:Z:36	NM:i:0
simulatedRead-366	99	REFERENCE	672	255	36M	=	885	249	TGTCCAAGACCAAACATGTCCATCTGTATCTTCGGT	@<C<E,K037ALPIJ6=42!3RID8F9BEG5.7O?5	XA:i:0	MD:Z:36	NM:i:0
simulatedRead-366	147	REFERENCE	885	255	36M	=	672	-249	TCCGAGGCTGGTAAGTTCCCAACCCCAGTTTCTCAC	3@?>@C9KA-BF52;:KBDOE=84/D?*>C;7CDEB	XA:i:1	MD:Z:3A32	NM:i:1
simulatedRead-368	99	REFERENCE	566	255	36M	=	805	275	AACCAAGAAGAGAAACTTCTTGGAAACCGTCGAACT	FAN@EEE<HB?AO6<;HC>A:G:G>G;?Q;S1H@4+	XA:i:0	MD:Z:36	NM:i:0
simulatedRead-368	147	REFERENCE	805	255	36M	=	566	-275	AGTTGTCTAAGAAGTACAACGCTTTCATTGCTTCTG	7A3?BD<4OBI>B=:A41GK=OEBF;7@ACACN;A>	XA:i:0	MD:Z:36	NM:i:0
simulatedRead-369	99	REFERENCE	674	255	36M	=	951	313	TCCAAGACCAAACATGTCCATCTGTATCTGCGGTGA	M>MA@74C=3=C<K?BFWG4>@BD@IB<32*A?@<G	XA:i:1	MD:Z:29T6	NM:i:1
simulatedRead-369	147	REFERENCE	951	255	36M	=	674	-313	GTCAGATCTACCATCAAGTTCCAATTGAAGAAGGTC	E:;0)'+C<>II=CE9@8F?KB>9.!882HO3.LI:	XA:i:0	MD:Z:36	NM:i:0
simulatedRead-372	99	REFERENCE	838	255	36M	=	1043	241	CTGAAGTTTTGATCAAGCAAGTGCCAAGACTATTGG	<A>MN.AJ@F8D3G<-4120LE=>?<8@%E73:-03	XA:i:1	MD:Z:22T13	NM:i:1
simulatedRead-372	147	REFERENCE	1043	255	36M	=	838	-241	GCTATGCCAGCCCGAGATTTGAGCTTGAGCAGTGTT	$:ND<4=<;697.;>-(H8<907?9S9A92P-7:CA	XA:i:0	MD:Z:36	NM:i:0
simulatedRead-370	99	REFERENCE	425	255	36M	=	596	207	TTGTACATATCTAGAACATGTTTCATTGATATTCGA	J43E9gV-OH@IJ19BF<3?6)UV?E8BJ!F?>7,B	XA:i:1	MD:Z:33G2	NM:i:1
simulatedRead-370	147	REFERENCE	596	255	36M	=	425	-207	CGAACTACAAGTCGGTTTGAAGAACTATGACCCTCA	B?F:=6C8?,JC=586:E@::AH/AG2@>J3CEE<Q	XA:i:0	MD:Z:36	NM:i:0
simulatedRead-373	99	REFERENCE	968	255	36M	=	1177	245	GTTCCAATTGAAGAAGGTCTTGTGTTTGACTGACCA	C=@=996?;MP6=G?BGK6D?6>;G<JSFC;0*/27	XA:i:1	MD:Z:28G7	NM:i:1
simulatedRead-373	147	REFERENCE	1177	255	36M	=	968	-245	AATCCTTACGAAAACTCTACTGCATTCTTTTTTAGT	6*3(73@NA=>EGA?R?@:JC4@<J56PEP5ACF*7	XA:i:2	MD:Z:4A21A9	NM:i:2
simulatedRead-374	99	REFERENCE	983	255	36M	=	1173	226	GGTCTTGTGTTTGGCTGACCAAGCATACTGGAAGAC	2RK=<)IDDBB-6C@9AGGHJ%9679A2=39B45:)	XA:i:0	MD:Z:36	NM:i:0
simulatedRead-374	147	REFERENCE	1173	255	36M	=	983	-226	ATTAAATCCTTACGAAAACTCTACTGCATTATTTTT	-2.=J3>B:H@JQ*8D;N65C:<?4Q@6PRK:AIK?	XA:i:1	MD:Z:8A27	NM:i:1
simulatedRead-376	99	REFERENCE	347	255	36M	=	504	193	TTTTAGCAGTCTTTTTCTTTCTTGGCTTTTGCGAGA	D=9D@<59A@8U?1DE9AB?R,E,FP6G7/AEG925	XA:i:0	MD:Z:36	NM:i:0
simulatedRead-376	147	REFERENCE	504	255	36M	=	347	-193	TCCAAGATCACTTCTTCTCAAGTCAGAGAACACGTC	@5>A;7=;CDHK7@(B25=HEA?B;6S*BMC..3>P	XA:i:0	MD:Z:36	NM:i:0
simulatedRead-375	99	REFERENCE	505	255	36M	=	687	218	CCATGATCACTTCTTCTCAAGTCAGAGAACACGACA	NMH?:<KII@FL?CJ?<(K04I46BT@-63;:2L4A	XA:i:2	MD:Z:3A29T2	NM:i:2
simulatedRead-375	147	REFERENCE	687	255	36M	=	505	-218	ATGTCCATCTGTATCTGCGGTGATGCTTTCGATGTT	.8J6E==3/4/F=?G4ME5.CS;3FEF,?H:>D@ED	XA:i:1	MD:Z:16T19	NM:i:1
simulatedRead-377	99	REFERENCE	535	255	36M	=	793	294	ACGTCAAGGAATTGTTGAAGTATTCCAACGAAACCA	@@FC/3N:A?E>6?:72><;,L6A:#.LEK8I4I6*	XA:i:0	MD:Z:36	NM:i:0
simulatedRead-377	147	REFERENCE	793	255	36M	=	535	-294	AGTTAATCAAGAAGTTGTCTAAGAAGTACAACGCTT	07CG=F?D>"J3D;G)B#938V<G?63H2GKG5K6D	XA:i:0	MD:Z:36	NM:i:0
simulatedRead-378	99	REFERENCE	601	255	36M	=	814	249	TACAAGTCGGTTTGAAGAACTATGACCCTCAAAGAG	7;<P>C=6P7@7$M(;:5,FG;998+RJE>F<?5N4	XA:i:0	MD:Z:36	NM:i:0
simulatedRead-378	147	REFERENCE	814	255	36M	=	601	-249	AGAAGTACAACGCTTTCATTGCTTCTGAAGTTTTGA	BD3G,@C@@B:>>CD59BBBE7:O5CM>=DAG=>A?	XA:i:0	MD:Z:36	NM:i:0
simulatedRead-379	99	REFERENCE	716	255	36M	=	936	256	CGATGTTGACAGAGCTAAGTCTTGCGGTGTTGACGC	O1FD?MVGH7=L::>81AF6A<0HA@>6@=3+=9!A	XA:i:0	MD:Z:36	NM:i:0
simulatedRead-379	147	REFERENCE	936	255	36M	=	716	-256	GGTAAGGTCACTGATGTCAGATCTACCATCAAGTTC	<:-=#2>B=:D?4=D=BG7B;K??675,23:H18T=	XA:i:0	MD:Z:36	NM:i:0
simulatedRead-380	99	REFERENCE	427	255	36M	=	601	210	GTACATATCTAGAACATGTTTCATTGATATTCGACG	<8F.FDUS?+<D3KJDHGH%:PG<J>;:H093-33>	XA:i:1	MD:Z:31G4	NM:i:1
simulatedRead-380	147	REFERENCE	601	255	36M	=	427	-210	TACAAGTCGGTTTGAAGAACTATGACCCTCAAAGAG	3;.;PK8G;LD9LPI38FF/A63I1*)>5WOFC:E-	XA:i:0	MD:Z:36	NM:i:0
simulatedRead-381	99	REFERENCE	878	255	36M	=	1028	186	TCAATTGTCCGAGGCTGGTAAGTTCCCAACCCCAGT	AN?5;B?EA>?T8K>:A8H>:GA@A7W6AA6.7/=@	XA:i:1	MD:Z:10A25	NM:i:1
simulatedRead-381	147	REFERENCE	1028	255	36M	=	878	-186	TCCACCCAAATGCATGCTATGCCAGCCCGAGATTTG	3A>:;6F5F9>@9=A>C<:@D-Q9!9>/6DAN3J+B	XA:i:0	MD:Z:36	NM:i:0
simulatedRead-382	99	REFERENCE	410	255	36M	=	667	293	CTCAAAACCTCTGTCTTGTACATATCTAGAACATGT	EL(/6T:8EA=2:M,IJ9F?A;9I4L>8D+FG8462	XA:i:0	MD:Z:36	NM:i:0
simulatedRead-382	147	REFERENCE	667	255	36M	=	410	-293	CAAATTGTCCAAGACCAAACATGTCCATCTGTATCT	7-;$8<&F/E7(28C@;74:K>?6MFH9HKQ6/L;G	XA:i:0	MD:Z:36	NM:i:0
simulatedRead-384	99	REFERENCE	383	255	36M	=	603	256	TGCCTTGAGAGGAAGATTTTTTTTTCACTCAAAACC	:G><LUD@5@+>NB6A,)>4CB?AB3CE=<:31<1!	XA:i:0	MD:Z:36	NM:i:0
simulatedRead-384	147	REFERENCE	603	255	36M	=	383	-256	CAAGTCGGTTTGAAGAACTATGACCCTCAAAGAGAC	N.56;96:C?47A55ABGEEDF:HBD7>5G3T>QC/	XA:i:0	MD:Z:36	NM:i:0
simulatedRead-383	99	REFERENCE	715	255	36M	=	932	253	TCGATGTTGACAGAGCTAAGTCTTGCGGTGTTGACG	LH>=1CS?-OV@LJ8O9=H=52J9!%XM=588HC66	XA:i:0	MD:Z:36	NM:i:0
simulatedRead-383	147	REFERENCE	932	255	36M	=	715	-253	GTACGGTAAGGTCACTGATGTCAGATCTACCATCAA	2/H69J9GH5@34;9=0A':K/>055P?QE=B=,8<	XA:i:0	MD:Z:36	NM:i:0
simulatedRead-386	99	REFERENCE	514	255	36M	=	708	230	CTTCTTCTCAAGTCAGAGAACACGTCAAGGAATTGT	N=95?;>H<??E6@::LHGBC7H?GC?<D1!A*51+	XA:i:0	MD:Z:36	NM:i:0
simulatedRead-386	147	REFERENCE	708	255	36M	=	514	-230	GATGCTTTCGATGTTGACAGAGCTAAGTCTTGCGGT	,8P@9A4/R=G@29?B9JE8I:>S"G@0DA8LGF@7	XA:i:0	MD:Z:36	NM:i:0
simulatedRead-385	99	REFERENCE	117	255	36M	=	405	324	GGATCCTGATTATTTGTAAGCTTTGTCGATGGGATA	D9=:?ME6FI4><><?KJDG9JJ:??86C/G<1#>0	XA:i:0	MD:Z:36	NM:i:0
simulatedRead-385	147	REFERENCE	405	255	36M	=	117	-324	TTTCACTCAAAACCTCTGTCTTGTACATATCTAGCA	#<AE?8K=3C118<BIL?3*7@F:@:E;0L>HFM::	XA:i:1	MD:Z:34A1	NM:i:1
simulatedRead-388	99	REFERENCE	435	255	36M	=	602	203	CTAGAACATGTTTCATTGATATTCGACGTTACTATT	4GBB@K=AA/MEMK24@=3:R68>J=2<8/-2895M	XA:i:1	MD:Z:23G12	NM:i:1
simulatedRead-388	147	REFERENCE	602	255	36M	=	435	-203	ACAAGTCGGTTTGAAGAACTATGACCCTCAAAGAGA	%5B;',FD2@2:.E9LBF:60G?-<4O@@IQ6UDU6	XA:i:0	MD:Z:36	NM:i:0
simulatedRead-387	99	REFERENCE	226	255	36M	=	458	268	CATGAACATTCAATTACTTTCAAGGATAAATATTCT	A7A<K?Q;>5;5P9226G;G1B=5@G97:3--@8F+	XA:i:0	MD:Z:36	NM:i:0
simulatedRead-387	147	REFERENCE	458	255	36M	=	226	-268	CGACGTTACTATTTCAATTTAACAGTCAACCAGTCG	DK-*:F8<3:@CE<5G?P@;M=DHD2A;;?=<B:?C	XA:i:1	MD:Z:0G35	NM:i:1
simulatedRead-390	99	REFERENCE	310	255	36M	=	501	227	TCTACTGGGATAGGGCATACTTTACGGGGTGCACGG	>CHG-IM9Q</<K69VMH5K):QDG>E9<D/4;A?0	XA:i:1	MD:Z:11C24	NM:i:1
simulatedRead-390	147	REFERENCE	501	255	36M	=	310	-227	ATGTCCATGATCACTTCTTCTCAAGTCAGAGAACAC	0>5,;BS<CHB7?@KGG:4AA1=@JL><L>?L>FG8	XA:i:1	MD:Z:7A28	NM:i:1
simulatedRead-389	99	REFERENCE	557	255	36M	=	749	228	TTCCAACTAAACCAAGAAGAGAAACTTCTTGGAAAC	:@1@7FK/A=X1M@GE;H6G>*<1D=:*-':<A-8;	XA:i:1	MD:Z:7G28	NM:i:1
simulatedRead-389	147	REFERENCE	749	255	36M	=	557	-228	CGCTATGTCCGTCGATGACTTGAAGAAGTTGAACAA	B<XO;97/7<<:B<V5C>*=39*1FAL;M?J7I:H6	XA:i:0	MD:Z:36	NM:i:0
simulatedRead-391	99	REFERENCE	89	255	36M	=	243	190	AAGATGTTACTAAAAAAGCAAACATCCTGGATCCTG	:$CI8?5DC086C>>--;GD:D>=?@GA<F9?@)5)	XA:i:0	MD:Z:36	NM:i:0
simulatedRead-391	147	REFERENCE	243	255	36M	=	89	-190	TTTCAAGGATAAATATTCTAATATTCATATTATTCA	/96S.>3+=G?G@4PNBD:J80H?<@;AP8J/3K;4	XA:i:0	MD:Z:36	NM:i:0
simulatedRead-393	99	REFERENCE	715	255	36M	=	951	272	TCGATGTTGACAGAGCTAAGTCTTGCGGTGTTGACG	5KF@>,5A@%<>P:<54>GDG698/;G=C34;0*1L	XA:i:0	MD:Z:36	NM:i:0
simulatedRead-393	147	REFERENCE	951	255	36M	=	715	-272	GTCAGATCTACCATCAAGTTCCAATTGAAGAAGGTC	'C4==,(3998?BGI=4;:/G[>!>5#<76,;=GPI	XA:i:0	MD:Z:36	NM:i:0
simulatedRead-395	99	REFERENCE	96	255	36M	=	233	173	TACTAAAAAAGCAAACATCCTGGATCCTGATTATTT	E9P<5M2CP6H><6!?;5=734A3:3;@2>7=K3,B	XA:i:0	MD:Z:36	NM:i:0
simulatedRead-395	147	REFERENCE	233	255	36M	=	96	-173	ATTCAATTACTTTCAAGGATAAATATTCTAATATTC	;7;Q66<A6BA&L17I>@HEG4H<A=JNDL5<HH8L	XA:i:0	MD:Z:36	NM:i:0
simulatedRead-392	99	REFERENCE	324	255	36M	=	522	234	GCATACTTTACGGGGTGCACGGATTTTAGCAGTCTT	FLACNH8<GGP7BA7I1354B>,C8C8C9?5C7335	XA:i:0	MD:Z:36	NM:i:0
simulatedRead-392	147	REFERENCE	522	255	36M	=	324	-234	CAAGTCAGAGAACACGTCAAGGAATTGTTGAAGTAT	$1PI=3J9?;07J?O'5OJD-19A;U/9/HEGMAJ5	XA:i:0	MD:Z:36	NM:i:0
simulatedRead-397	99	REFERENCE	493	255	36M	=	672	215	GTCCAAAAATGTCCATGATCACTTCTTCTCAAGTCA	DGD70AK-N4LF4BBB?B8>65'L<H1>74036.31	XA:i:1	MD:Z:15A20	NM:i:1
simulatedRead-397	147	REFERENCE	672	255	36M	=	493	-215	TGTCCAAGACCAAACATGTCCATCTGTATCTGCGGT	,E;716-8EQMDE=E7WA7EL5W37L98:3<':C=N	XA:i:1	MD:Z:31T4	NM:i:1
simulatedRead-398	99	REFERENCE	236	255	36M	=	429	229	CAATTACTTTCAAGGATAAATATTCTAATATTCATA	3>@FQNEJTA>27?7<21@@D><4G7<1@67=4@=;	XA:i:0	MD:Z:36	NM:i:0
simulatedRead-398	147	REFERENCE	429	255	36M	=	236	-229	ACATATCTAGAACATGTTTCATTGATATTCGACGTT	(71D1?K$A0$O5:A6A=?@@D<3?CD>N8DA25;@	XA:i:1	MD:Z:29G6	NM:i:1
simulatedRead-399	99	REFERENCE	337	255	36M	=	527	226	GGTGCACGGATTTTAGCAGTCTTTTTCTTTCTTGGC	G;MK?=:G=L5IF46>M:@<7O5P6;<+@C-;:B;K	XA:i:0	MD:Z:36	NM:i:0
simulatedRead-399	147	REFERENCE	527	255	36M	=	337	-226	CAGAGAACACGTCAAGGAATTGTTGAAGTATTCCAA	EQ)9C7?J:><C60?N3;GN7DJ'/Q<D>MCECDJN	XA:i:0	MD:Z:36	NM:i:0
simulatedRead-400	99	REFERENCE	179	255	36M	=	409	266	TCATTACGAAAACTCTACTGCATTATTTTTTAGTTT	BT<5G=K7;59;J8?@PA;==9DEB/QB*E;1V,R9	XA:i:1	MD:Z:34C1	NM:i:1
simulatedRead-400	147	REFERENCE	409	255	36M	=	179	-266	ACTCAAAACCTCTGTCTTGTACATATCTAGAACATG	P=(/5;TE">;=A09FC@Q.UKB@H;>S>:F8NG<B	XA:i:0	MD:Z:36	NM:i:0
simulatedRead-401	99	REFERENCE	486	255	36M	=	683	233	ACCAGTCGTCCAAAAATGTCCAAGATCACATCTTCT	97I77T8LE@(8*9A?7=E3,G;9.M31:C2BAD9H	XA:i:1	MD:Z:29T6	NM:i:1
simulatedRead-401	147	REFERENCE	683	255	36M	=	486	-233	AAACATGTCCATCTGTATCTTCGGTGATGCTTTCGA	12;6/A61D6@?IB=>EDG1=F,@<@FC=C5FEAI'	XA:i:0	MD:Z:36	NM:i:0
simulatedRead-404	99	REFERENCE	459	255	36M	=	691	268	GACGTTACTATTTCAATTTAACAGTCAACCAGTCGT	B/84G??CB+9?U9=9J48CN>;?4@@<?'7464@?	XA:i:0	MD:Z:36	NM:i:0
simulatedRead-404	147	REFERENCE	691	255	36M	=	459	-268	CCATCTGTATCTGCGGTGATGCTTTCGATGTTGACA	S:02J9<.=GB=:@<<D=A?;EA6AMO8FNAF9BMG	XA:i:1	MD:Z:12T23	NM:i:1
simulatedRead-402	99	REFERENCE	135	255	36M	=	378	279	AGCTTTGTCGATGGGATAAAGGTAAAAAGAACAACG	G5=<:R4O;FDL8U=F6RJN2I79BCN(<2KEF+=K	XA:i:0	MD:Z:36	NM:i:0
simulatedRead-402	147	REFERENCE	378	255	36M	=	135	-279	CGAGATGCCTTGAGAGGAAGATTTTTTTTTCACTCA	@?@A>8=R<KD@374C=:B<>)7SC<F<T:?F95HK	XA:i:0	MD:Z:36	NM:i:0
simulatedRead-405	99	REFERENCE	649	255	36M	=	878	265	CTGGTTCTTTGAAGTTGCCAAATTGTCCAAGACCAA	18;>R,X;796@/>FBOFB:<ED@J;9I@C987-IH	XA:i:0	MD:Z:36	NM:i:0
simulatedRead-405	147	REFERENCE	878	255	36M	=	649	-265	TCAATTGTCCGAGGCTGGTAAGTTCCCAACCCCAGT	<D?954=DGG=M9><:,E6-EFH5H7BA54Y:;=$E	XA:i:1	MD:Z:10A25	NM:i:1
simulatedRead-406	99	REFERENCE	143	255	36M	=	350	243	CGATGGGATAAAGGTAAAAAGAACAACGTAATTAAA	GGFIADMB;45BII;KL>C>C?U=4>F@09?06=(&	XA:i:0	MD:Z:36	NM:i:0
simulatedRead-406	147	REFERENCE	350	255	36M	=	143	-243	TAGCAGTCTTTTTCTTTCTTGGCTTTTGCGAGATGC	==3+A/!8/E;3AC1:+?4;BR>7-C3XF>;P9;WE	XA:i:0	MD:Z:36	NM:i:0
simulatedRead-409	99	REFERENCE	449	255	36M	=	652	239	ATTGATATTCGACGTTACTATTTCAATTTAACAGTC	FG%59@9E8?CI8;.<;18A91FE4=89>7:B?S4>	XA:i:1	MD:Z:9G26	NM:i:1
simulatedRead-409	147	REFERENCE	652	255	36M	=	449	-239	GTTCTTTGAAGTTGCCAAATTGTCCAAGACCAAACA	;=3C=L1A1HE><R8G9V9IA>1:BF6CGB2;?2EI	XA:i:0	MD:Z:36	NM:i:0
simulatedRead-407	99	REFERENCE	581	255	36M	=	819	274	CTTCTTGGAAACCGTCGAACTACAAGTCGGTTTGAA	EO-DEMP.?;.@JCI=%JANC8%G&+CC>=5<066)	XA:i:0	MD:Z:36	NM:i:0
simulatedRead-407	147	REFERENCE	819	255	36M	=	581	-274	TACAACGCTTTCATTGCTTCTGAAGTTTTGATCAAG	BA)8BL6'-?A=/CP050IEI5<=I-G6S>5/DL8N	XA:i:0	MD:Z:36	NM:i:0
simulatedRead-410	99	REFERENCE	329	255	36M	=	550	257	CTTTACGGGGTGCACGGATTTTAGCAGTCTTTTTCT	/CDG1HHE:O<FKAR-H5);/)G8<=8=553H56D9	XA:i:0	MD:Z:36	NM:i:0
simulatedRead-410	147	REFERENCE	550	255	36M	=	329	-257	TGAAGTATTCCAACGAAACCAAGAAGAGAAACTTCT	R7<G24459OG6C=H6CR?38O?;E>AQ084UA<C>	XA:i:0	MD:Z:36	NM:i:0
simulatedRead-413	99	REFERENCE	131	255	36M	=	384	289	TGTAAGCTTTGTCGATGGGATAAAGGTAAAAAGAAC	<])KCBBC1]QB6E1;CHI;5=F=FAA0JI3/9@6%	XA:i:0	MD:Z:36	NM:i:0
simulatedRead-413	147	REFERENCE	384	255	36M	=	131	-289	GCCTTGAGAGGAAGATTTTTTTTTCACTCAAAACCT	?@,0;.;*(?VE<;Q?A;BQ:?)J@5ABBCHJKCD4	XA:i:0	MD:Z:36	NM:i:0
simulatedRead-414	99	REFERENCE	53	255	36M	=	295	278	CCCGAGATTTGAGCTTGAGCAGTGTTGCAAACGCCC	6EC<1IJBI>0E>J;A;F/57<7JF@:K>O>I7*I5	XA:i:0	MD:Z:36	NM:i:0
simulatedRead-414	147	REFERENCE	295	255	36M	=	53	-278	GTAACTCTACTCCATTCTACTGGGATAGGGCATACT	=.=F6C<L;17471:B;6=2<6@;TKCQSIA7D?BE	XA:i:2	MD:Z:1A24C9	NM:i:2
simulatedRead-415	99	REFERENCE	451	255	36M	=	656	241	TGATATTCGACGTTACTATTTCAATTTAACAGTCAA	3@HA096-ADE:IDL90<G>9C:>93<E<:.+J4E0	XA:i:1	MD:Z:7G28	NM:i:1
simulatedRead-415	147	REFERENCE	656	255	36M	=	451	-241	TTTGAAGTTGCCAAATTGTCCAAGACCAAACATGTC	79=BA4?CFF796I>92:C6UB<6P??E8M4OQ:PG	XA:i:0	MD:Z:36	NM:i:0
simulatedRead-417	99	REFERENCE	443	255	36M	=	617	210	TGTTTCATTGATATTCGACGTTACTATTTCAATTTA	F3IARKJ>2@PH6G:Q,;FB>RO7F<>I>@;:L;=2	XA:i:1	MD:Z:15G20	NM:i:1
simulatedRead-417	147	REFERENCE	617	255	36M	=	443	-210	GAACTATGACCCTCAAAGAGACAAGCGTTTCTCTGG	5=-4=A,;8>)BC;=F5-;Q=</8JA22FBD3V?FD	XA:i:0	MD:Z:36	NM:i:0
simulatedRead-419	99	REFERENCE	863	255	36M	=	1084	257	AAGACTATTGGGTCCTCAATTGTCCGAGGCTGGTAA	ORK1I6AT,>?ED3G8H>37:<?I;:686>>3@>L,	XA:i:1	MD:Z:25A10	NM:i:1
simulatedRead-419	147	REFERENCE	1084	255	36M	=	863	-257	CGCCCAAGATGTTACTAAAAAAGCAAACATCCTGGA	K1.<65-B158BA8=<C:9@G.84IG?B4,I8G3S=	XA:i:0	MD:Z:36	NM:i:0
simulatedRead-420	99	REFERENCE	513	255	36M	=	765	288	ACTTCTTCTCAAGTCAGAGAACACGTCAAGGAATTG	SM>E86:L?@FEBG@CE@I-K947@4<4D/=OA5FO	XA:i:0	MD:Z:36	NM:i:0
simulatedRead-420	147	REFERENCE	765	255	36M	=	513	-288	GACTTGAAGAAGTTGAACAAGAACAAGAAGTTAATC	?B<>EB:<2A6C4@63RO>AI9<@7H73O_84?F8E	XA:i:0	MD:Z:36	NM:i:0
simulatedRead-421	99	REFERENCE	388	255	36M	=	624	272	TGAGAGGAAGATTTTTTTTTCACTCAAAACCTCTGT	X8QHHEKQ1N6?@C696BDJ=CH?HS0JB<DAJ487	XA:i:0	MD:Z:36	NM:i:0
simulatedRead-421	147	REFERENCE	624	255	36M	=	388	-272	GACCCTCAAAGAGACAAGCGTTTCTCTGGTTCTTTG	E48/4:>4=*89D27>I8J?76?U4.JFCBDMG@M.	XA:i:0	MD:Z:36	NM:i:0
simulatedRead-422	99	REFERENCE	573	255	36M	=	790	253	AAGAGAAACTTCTTGGAAACCGTCGAACTACAAGTC	@@@L?:NG9?7D<G??5A@<:P;;.EBJ%0;24LU.	XA:i:0	MD:Z:36	NM:i:0
simulatedRead-422	147	REFERENCE	790	255	36M	=	573	-253	AGAAGTTAATCAAGAAGTTGTCTAAGAAGTACAACG	,:H:69=B46A4<O?N2;D;AOE,A7N-835S=A@<	XA:i:0	MD:Z:36	NM:i:0
simulatedRead-423	99	REFERENCE	553	255	36M	=	772	255	AGTATTCCAACGAAACCAAGAAGAGAAACTTCTTGG	>87FCQMGAJ4;:;";E?79FF?9E,;EA2FF9>&A	XA:i:0	MD:Z:36	NM:i:0
simulatedRead-423	147	REFERENCE	772	255	36M	=	553	-255	AGAAGTTGAACAAGAACAAGAAGTTAATCAAGAAGT	=@9C><AFEOL!0BMDGDA57>5>EH8GCP[9>8&K	XA:i:0	MD:Z:36	NM:i:0
simulatedRead-425	99	REFERENCE	390	255	36M	=	611	257	AGAGGAAGATTTTTTTTTCACTCAAAACCTCTGTCT	UK==FL;L=HCC?L9.2(A6BDN32A2D>B<@6*65	XA:i:0	MD:Z:36	NM:i:0
simulatedRead-425	147	REFERENCE	611	255	36M	=	390	-257	TTTGAAGAACTATGACCCTCAAAGAGACAAGCGTTT	H+D/>2@A.KJV5H>JN=BI4=H=47G>@AD>68H;	XA:i:0	MD:Z:36	NM:i:0
simulatedRead-428	99	REFERENCE	465	255	36M	=	682	253	ACTATTTCAATTTAACAGTCAACCAGTCGTCCAAAA	RH82M1PHJ?;J86;B6>ML?HMP@GB<=,>BCC=4	XA:i:0	MD:Z:36	NM:i:0
simulatedRead-428	147	REFERENCE	682	255	36M	=	465	-253	CAAACATGTCCATCTGTATCTTCGGTGATGCTTTCG	#?9:::%G0:F<K@<9I07<5K634HGA1/D1(E@@	XA:i:0	MD:Z:36	NM:i:0
simulatedRead-429	99	REFERENCE	528	255	36M	=	831	339	AGAGAACACGTCAAGGAATTGTTGAAGTATTCCAAC	N7AFA+3>52SC7A:B0DHG>(EG$:02F4@6:7:K	XA:i:0	MD:Z:36	NM:i:0
simulatedRead-429	147	REFERENCE	831	255	36M	=	528	-339	ATTGCTTCTGAAGTTTTGATCAAGCAAGTGCCAAGA	89HE(\G5:@-KD)6=3<D8Q:NH84<HEABR49DE	XA:i:1	MD:Z:29T6	NM:i:1
simulatedRead-431	99	REFERENCE	536	255	36M	=	746	246	CGTCAAGGAATTGTTGAAGTATTCCAACGAAACCAA	?:DK?J8:FLU?<>G5@=I3;6KDRFRD9>=BPD8<	XA:i:0	MD:Z:36	NM:i:0
simulatedRead-431	147	REFERENCE	746	255	36M	=	536	-246	TGACGCTATGTCCGTCGATGACTTGAAGAAGTTGAA	99>C9/C04E.@U-@A<G@N8ENEC7HR;DR7UCLD	XA:i:0	MD:Z:36	NM:i:0
simulatedRead-430	99	REFERENCE	864	255	36M	=	1085	257	AGACTATTGGGTCCTCAATTGTCCGAGGCTGGTAAG	B<?>NYUMRAB6<VK@+>'F49U?OB;F@<.8IP:D	XA:i:1	MD:Z:24A11	NM:i:1
simulatedRead-430	147	REFERENCE	1085	255	36M	=	864	-257	GCCCAAGATGTTACTAAAAAAGCAAACATCCTGGAT	;?,<L*8KGQF:=Z14,;8Q,;6G>ACI:ID6EOKM	XA:i:0	MD:Z:36	NM:i:0
simulatedRead-433	99	REFERENCE	364	255	36M	=	558	230	TTTCTTGGCTTTTGCGAGATGCCTTGAGAGGAAGAT	4YJ3A>FG>H9C3I9M27=4A7B7>OCA>:.GE$(4	XA:i:0	MD:Z:36	NM:i:0
simulatedRead-433	147	REFERENCE	558	255	36M	=	364	-230	TCCAACGAAACCAAGAAGAGAAACTTCTTGGAAACC	R492!:<1:/AFK5L5<=:<6LD8<<=F=DW:/D\A	XA:i:0	MD:Z:36	NM:i:0
simulatedRead-432	99	REFERENCE	1019	255	36M	=	1187	204	GCTGCTAGTTCCACCCAAATGCATGCTATGCCAGCC	KIBGXLM@6R8A;@B396;B=JO@72DWD;34<46/	XA:i:0	MD:Z:36	NM:i:0
simulatedRead-432	147	REFERENCE	1187	255	36M	=	1019	-204	AAAACTCTACTGCATTATTTTTTAGTTTTTTTATAG	6@?2.&5I::=.2/.9JGE;*BOA><8+*4A.6?1N	XA:i:1	MD:Z:26C9	NM:i:1
simulatedRead-432	99	REFERENCE	19	255	36M	=	187	204	GCTGCTAGTTCCACCCAAATGCATGCTATGCCAGCC	KIBGXLM@6R8A;@B396;B=JO@72DWD;34<46/	XA:i:0	MD:Z:36	NM:i:0
simulatedRead-432	147	REFERENCE	187	255	36M	=	19	-204	AAAACTCTACTGCATTATTTTTTAGTTTTTTTATAG	6@?2.&5I::=.2/.9JGE;*BOA><8+*4A.6?1N	XA:i:1	MD:Z:26C9	NM:i:1
simulatedRead-435	99	REFERENCE	317	255	36M	=	542	261	GGATAGGGCATACTTTACGGGGTGCACGGATTTTAG	E1SI9EB:7A>?,C8H+?2B=>6;C>59IA89>*O9	XA:i:1	MD:Z:4C31	NM:i:1
simulatedRead-435	147	REFERENCE	542	255	36M	=	317	-261	GGAATTGTTGAAGTATTCCAACGAAACCAAGAAGAG	E@>K?H,GI<H;;CG2GNH;MGZ@LCK81SO=MD=9	XA:i:0	MD:Z:36	NM:i:0
simulatedRead-434	99	REFERENCE	244	255	36M	=	460	252	TTCAAGGATAAATATTCTAATATTCATATTATTCAC	:<<L<5E;B:;A5D?<EO8;2BEPD=B@I@E1R%=B	XA:i:0	MD:Z:36	NM:i:0
simulatedRead-434	147	REFERENCE	460	255	36M	=	244	-252	ACGTTACTATTTCAATTTAACAGTCAACCAGTCGTC	7)@;AG//9=L3@KS<:>4G5;H<=A=C9M6UA'LO	XA:i:0	MD:Z:36	NM:i:0
simulatedRead-436	99	REFERENCE	858	255	36M	=	1109	287	GTGCCAAGACTATTGGGTCCTCAATTGTCCGAGGCT	:UB/HII@2?4M4:KG:>A&SG/?E61G0U><7=.5	XA:i:2	MD:Z:2T27A5	NM:i:2
simulatedRead-436	147	REFERENCE	1109	255	36M	=	858	-287	AACATCCTGGATCCTGATTATTTGTAAGCTTTGTCG	3464@=F1@C0:2=B2GDC9BG5>@L*=AC?0:ELI	XA:i:0	MD:Z:36	NM:i:0
simulatedRead-437	99	REFERENCE	99	255	36M	=	280	217	TAAAAAAGCAAACATCCTGGATCCTGATTATTTGTA	O9?>DHDR>G<<B/=G3:0?FKCB0RHF/!=@!!;!	XA:i:0	MD:Z:36	NM:i:0
simulatedRead-437	147	REFERENCE	280	255	36M	=	99	-217	TTATGTATTTTTAACGAAACTCTACTCCATTCTACT	:2BIFE@LEI4D>5KCBI5:PB796;?K;QGE28E:	XA:i:0	MD:Z:36	NM:i:0
simulatedRead-440	99	REFERENCE	392	255	36M	=	644	288	AGGAAGATTTTTTTTTCACTCAAAACCTCTGTCTTG	FTFD7G>3:G;<D9H@IJF3+49;L8JO7;CEM=5:	XA:i:0	MD:Z:36	NM:i:0
simulatedRead-440	147	REFERENCE	644	255	36M	=	392	-288	TTTCTCTGGTTCTTTGAAGTTGCCAAATTGTCCAAG	1F?H:':E::Q:P603A5HS=:?KB=?L?C9DK?;?	XA:i:0	MD:Z:36	NM:i:0
simulatedRead-439	99	REFERENCE	106	255	36M	=	367	297	GCAAACATCCTGGATCCTGATTATTTGTAAGCTTTG	9-HQ@CQB6-56:=J0=9@>M1.7.7B,.24-@<"D	XA:i:0	MD:Z:36	NM:i:0
simulatedRead-439	147	REFERENCE	367	255	36M	=	106	-297	CTTGGCTTTTGCGAGATGCCTTGAGAGGAAGATTTT	M:3@89:@<5695<JF?;6;S=:cT?FB@2DY@JE;	XA:i:0	MD:Z:36	NM:i:0
simulatedRead-441	99	REFERENCE	539	255	36M	=	783	280	CAAGGAATTGTTGAAGTTTTCCAACGAAACCAAGAA	@N1?IHI*OIFK>;@:C4A538:61?FK3:,8EA84	XA:i:1	MD:Z:17A18	NM:i:1
simulatedRead-441	147	REFERENCE	783	255	36M	=	539	-280	AAGAACAAGAAGTTAATCAAGAAGTTGTCTAAGAAG	/=69KA795P4DC0?>2207;GA:3D2RBEECS8D:	XA:i:0	MD:Z:36	NM:i:0
simulatedRead-442	99	REFERENCE	866	255	36M	=	1082	252	ACTATTGGGTCCTCAATTGTCCGAGGCTGGTAAGTT	Z?!0C>5@;E<ELL>DKG??EKS.4@DI8JI89BLA	XA:i:1	MD:Z:22A13	NM:i:1
simulatedRead-442	147	REFERENCE	1082	255	36M	=	866	-252	AACGCCCAAGATGTTACTAAAAAAGCAAACATCCTG	61@.IC?A?JA<53<94B;?9O?FH>8@5JM;/9:J	XA:i:0	MD:Z:36	NM:i:0
simulatedRead-444	99	REFERENCE	857	255	36M	=	1093	272	AGTGCCAAGACTATTGGGTCCTCAATTGTCCGAGGC	<@;0=A7PHG1E;RH@8E:4>C2S-.=9A<+14K1M	XA:i:2	MD:Z:3T27A4	NM:i:2
simulatedRead-444	147	REFERENCE	1093	255	36M	=	857	-272	TGTTACTAAAAAAGCAAACATCCTGGATCCTGATTA	J:C-508;B4<;:@F@DAB83>D?BD?NB8HFED-=	XA:i:0	MD:Z:36	NM:i:0
simulatedRead-446	99	REFERENCE	877	255	36M	=	1123	282	CTCAATTGTCCGAGGCTGGTAAGTTCCCAACCCCAG	46HQR;?G<B5FBID<I74I=G@>1>BEK%4B9230	XA:i:1	MD:Z:11A24	NM:i:1
simulatedRead-446	147	REFERENCE	1123	255	36M	=	877	-282	TGATTATTTGTAAGCTTTGTCGATGGGATAAAGGTA	@N@9D*''9?D(574:CE7@J83CBL4/3=:6C*?E	XA:i:0	MD:Z:36	NM:i:0
simulatedRead-448	99	REFERENCE	38	255	36M	=	236	234	TGCATGCTATGCCAGCCCGAGATTTGAGCTTGAGCA	FMC?2<>E?>4I9FN9AE?8E'@QCF;:FC5:<>H.	XA:i:0	MD:Z:36	NM:i:0
simulatedRead-448	147	REFERENCE	236	255	36M	=	38	-234	CAATTACTTTCAAGGATAAATATTCTAATATTCATA	W#@A7B:I=>B7A)G0?2=/SK@G7@IUB;E?;8B;	XA:i:0	MD:Z:36	NM:i:0
simulatedRead-449	99	REFERENCE	538	255	36M	=	748	246	TCAAGGAATTGTTGAAGTATTCCAACGAAACCAAGA	L:D:CKB.>R=9D7EJE7;N4?JDK:/7AKC51E?6	XA:i:0	MD:Z:36	NM:i:0
simulatedRead-449	147	REFERENCE	748	255	36M	=	538	-246	ACGCTATGTCCGTCGATGACTTGAAGAAGTTGAACA	D:<30Q9>3E4PC::I6;3>D?'1@>7N?<9OO[F9	XA:i:0	MD:Z:36	NM:i:0
simulatedRead-450	99	REFERENCE	690	255	36M	=	920	266	TCCATCTGTATCTTCGGTGATGCTTTCGATGTTGAC	C:7H9;27CYI/@B?@C8H2@B/A61.1F87@D+3I	XA:i:0	MD:Z:36	NM:i:0
simulatedRead-450	147	REFERENCE	920	255	36M	=	690	-266	CAACGATGACTTGTACGGTAAGGTCACTGATGTCAG	F=(5AR<8F3=G5R,OG4.?=4<>NH?AOMCDACL5	XA:i:0	MD:Z:36	NM:i:0
simulatedRead-454	99	REFERENCE	273	255	36M	=	516	279	TATTCACTTATGTATTTTTAACGAAACTCTACTCCA	KML;0=EDE*2BC@>>??39O00A*4:?C0+%@-?0	XA:i:0	MD:Z:36	NM:i:0
simulatedRead-454	147	REFERENCE	516	255	36M	=	273	-279	TCTTCTCAAGTCAGAGAACACGTCAAGGAATTGTTG	:0.?;/9>B@D9#.?BS<B>9TDAFJDGCFGQ..IK	XA:i:0	MD:Z:36	NM:i:0
simulatedRead-455	99	REFERENCE	154	255	36M	=	387	269	AGGTAAAAAGAACAACGTAATTAAATCATTACGAAA	6E4PG;7B7?<A;GH6HC@@=)J9CH8=BE;8@@=B	XA:i:0	MD:Z:36	NM:i:0
simulatedRead-455	147	REFERENCE	387	255	36M	=	154	-269	TTGAGAGGAAGATTTTTTTTTCACTCAAAACCTCTG	<!K:1CF=IAA=QLZC/@:@CBHJH=@H5CV8E=DA	XA:i:0	MD:Z:36	NM:i:0
simulatedRead-456	99	REFERENCE	928	255	36M	=	1078	186	ACTTGTACGGTAAGGTCACTGATGTCAGATCTACCA	K9:7?FEF2K1H5TRJIAHC8M9I:MQA3=AI8@?;	XA:i:0	MD:Z:36	NM:i:0
simulatedRead-456	147	REFERENCE	1078	255	36M	=	928	-186	TGCAAACGCCCAAGATGTTACTAAAAAAGCAAACAT	0'0446B>+;!OE6DM=C(?>9?;0J4<?G9>J<>F	XA:i:0	MD:Z:36	NM:i:0
simulatedRead-457	99	REFERENCE	783	255	36M	=	1009	262	AAGAACAAGAAGTTAATCAAGAAGTTGTCTAAGAAG	6A<1B:J<JH:IS:KA=?HB;>8>=F8<7R-</*7<	XA:i:0	MD:Z:36	NM:i:0
simulatedRead-457	147	REFERENCE	1009	255	36M	=	783	-262	ACTGGAAGACGCTGCTAGTTCCACCCAAATGCATGC	5%14A81BS?@<9CE/JFG4:2.@;C5CDI*BJ86K	XA:i:0	MD:Z:36	NM:i:0
simulatedRead-458	99	REFERENCE	277	255	36M	=	498	257	CACTTATGTATTTTTAACGAAACTCTACTCCATTCG	OKD68-49DOADCA@%G+2GND<F;;2;>O2F"2D/	XA:i:1	MD:Z:35T0	NM:i:1
simulatedRead-458	147	REFERENCE	498	255	36M	=	277	-257	AAAATGTCCAAGATCACTTCTTCTCAAGTCAGAGAA	2+26=389+;MH?807+,3?;6@9HHG5B8LAE9EC	XA:i:0	MD:Z:36	NM:i:0
simulatedRead-459	99	REFERENCE	127	255	36M	=	341	250	TATTTGTAAGCTTTGTCGATGGGATAAAGGTAAAAA	GAH=KD7*T9N96?FA=F(<C84O?@>>?313?26=	XA:i:0	MD:Z:36	NM:i:0
simulatedRead-459	147	REFERENCE	341	255	36M	=	127	-250	CACGGATTTTAGCAGTCTTTTTCTTTCTTGGCTTTT	A75<+K91PPL6I<8CI&ND<CNM6EA@GCJS;OA7	XA:i:0	MD:Z:36	NM:i:0
simulatedRead-460	99	REFERENCE	343	255	36M	=	580	273	CGGATTTTAGCAGTCTTTTTCTTTCTTGGCTTTTGC	MTPPHDB<6<85;2>;C055>=ER4AE4AK:*<49:	XA:i:0	MD:Z:36	NM:i:0
simulatedRead-460	147	REFERENCE	580	255	36M	=	343	-273	ACTTCTTGGAAACCGTCGAACTACAAGTCGGTTTGA	-?E18=-N24HD8-M??CI=9@HK;J-@AQ7BIBGQ	XA:i:0	MD:Z:36	NM:i:0
simulatedRead-461	99	REFERENCE	486	255	36M	=	665	215	ACCAGTCGTCCAAAAATGTCCATGATCACTTCTTCT	KBBDD58I2AD9M3E/EO.G\5JHI;9*;B554!%A	XA:i:1	MD:Z:22A13	NM:i:1
simulatedRead-461	147	REFERENCE	665	255	36M	=	486	-215	GCCAAATTGTCCAAGACCAAACATGTCCATCTGTAT	A3?LA85;+?D@9C67,GCC;1I;8@?F68E2HB@M	XA:i:0	MD:Z:36	NM:i:0
simulatedRead-462	99	REFERENCE	101	255	36M	=	310	245	AAAAAGCAAACATCCTGGATCCTGATTATTTGTAAG	GEA8<=J4@.6;GNBJR<>>AF0CI<>36&9:M85D	XA:i:0	MD:Z:36	NM:i:0
simulatedRead-462	147	REFERENCE	310	255	36M	=	101	-245	TCTACTGGGATAGGGCATACTTTACGGGGTGCACGG	-C-7;E25A@FG?>,=ME>38;--DAK3@4?2NFWL	XA:i:1	MD:Z:11C24	NM:i:1
simulatedRead-463	99	REFERENCE	465	255	36M	=	681	252	ACTATTTCAATTTAACAGTCAACCAGTCGTCCAAAA	OM8?BED6CF4GGRHM5>O5A364@33M?@?%->*?	XA:i:0	MD:Z:36	NM:i:0
simulatedRead-463	147	REFERENCE	681	255	36M	=	465	-252	CCAAACATGTCCATCTGTATCTGCGGTGATGCTTTC	D4:1+)=9FMMDEA<<MEL16:><,?EAI?<EG?OL	XA:i:1	MD:Z:22T13	NM:i:1
simulatedRead-465	99	REFERENCE	573	255	36M	=	846	309	AAGAGAAACTTCTTGGAAACCGTCGAACTACAAGTC	I@CEA:78N=IN?CAG#<M@IC<-I5&B=;;;>8K7	XA:i:0	MD:Z:36	NM:i:0
simulatedRead-465	147	REFERENCE	846	255	36M	=	573	-309	TTGATCAAGCAAGTGCGAAGACTATTGGGTCCTCAA	?>F4+4>6,IBG@999FA9<=A(.AD3.X5MCLHEA	XA:i:2	MD:Z:14T1C19	NM:i:2
simulatedRead-464	99	REFERENCE	351	255	36M	=	542	227	AGCAGTCTTTTTCTTTCTTGGCTTTTGCGAGATGCC	R0BQ4D?;R>BCE?O;@E9.26E:+9;7.C:,723I	XA:i:0	MD:Z:36	NM:i:0
simulatedRead-464	147	REFERENCE	542	255	36M	=	351	-227	GGAATTGTTGAAGTATTCCAACGAAACCAAGAAGAG	7<@5-C9I',A@4::@B<;6:G7SA3G;L8BDP;7F	XA:i:0	MD:Z:36	NM:i:0
simulatedRead-466	99	REFERENCE	389	255	36M	=	599	246	GAGAGGAAGATTTTTTTTTCACTCAAAACCTCTGTC	=O93QBF;QNDAB0,F;G<J<B;LD;10<CC-4;1C	XA:i:0	MD:Z:36	NM:i:0
simulatedRead-466	147	REFERENCE	599	255	36M	=	389	-246	ACTACAAGTCGGTTTGAAGAACTATGACCCTCAAAG	<<@J4(8@;5/EK-7F89<9XFO4@V178CGL:RDD	XA:i:0	MD:Z:36	NM:i:0
simulatedRead-467	99	REFERENCE	303	255	36M	=	513	246	ACTCCATTCTACTGGGATAGGGCATACTTTACGGGG	OIK1AB?=Q]@0HK7=A/F1L8T3D>>'1=4?9HG+	XA:i:1	MD:Z:18C17	NM:i:1
simulatedRead-467	147	REFERENCE	513	255	36M	=	303	-246	ACTTCTTCTCAAGTCAGAGAACACGTCAAGGAATTG	=:2;@H7<SP==>C<@F60@E>FGIK?6Q>VHJC89	XA:i:0	MD:Z:36	NM:i:0
simulatedRead-468	99	REFERENCE	131	255	36M	=	318	223	TGTAAGCTTTGTCGATGGGATAAAGGTAAAAAGAAC	?33HJF7HM=7S)7B5>HH?6DF)5065K.+93A;C	XA:i:0	MD:Z:36	NM:i:0
simulatedRead-468	147	REFERENCE	318	255	36M	=	131	-223	GATAGGGCATACTTTACGGGGTGCACGGATTTTAGC	2FF(CH<TMM=4E;?K74HQBCP8JMAA;AFG>7BJ	XA:i:1	MD:Z:3C32	NM:i:1
simulatedRead-469	99	REFERENCE	562	255	36M	=	776	250	ACGAAACCAAGAAGAGAAACTTCTTGGAAACCGTCG	FD?G@MY7;<E-L0AM6/9M61E97-B9KW;218J3	XA:i:0	MD:Z:36	NM:i:0
simulatedRead-469	147	REFERENCE	776	255	36M	=	562	-250	GTTGAACAAGAACAAGAAGTTAATCAAGAAGTTGTC	<-:=%2?R5:CNJ6?J0AA56>3OM9B:B19FM=HP	XA:i:0	MD:Z:36	NM:i:0
simulatedRead-471	99	REFERENCE	593	255	36M	=	788	231	CGTCGAACTACAAGTCGGTTTGAAGAACTATGACCC	5H>BJHE61/;=129EM,7VL>C8+6B//34=+<?1	XA:i:0	MD:Z:36	NM:i:0
simulatedRead-471	147	REFERENCE	788	255	36M	=	593	-231	CAAGAAGTTAATCAAGAAGTTGTCTAAGAAGTACAA	GF7;<908C675?L/J86EOD9FAH7F@<AD@AT@9	XA:i:0	MD:Z:36	NM:i:0
simulatedRead-472	99	REFERENCE	863	255	36M	=	1113	286	AAGACTATTGGGTCCTCAATTGTCCGAGGCTGGTAA	:FGT8,G9FE99EH;B8?BV69IQ<P1.A6187C=@	XA:i:1	MD:Z:25A10	NM:i:1
simulatedRead-472	147	REFERENCE	1113	255	36M	=	863	-286	TCCTGGATCCTGATTATTTGTAAGCTTTGTCGATGG	G=8AL@F?KB/F2;.;0T9-NK6:B4D>TL9J/<E7	XA:i:0	MD:Z:36	NM:i:0
simulatedRead-475	99	REFERENCE	942	255	36M	=	1170	264	GTCACTGATGTCAGATCTACCATCAAGTTCCAATTG	EBBNHJ:JBJ5.F1QR>B<6?=E@4;O9782?7(A5	XA:i:0	MD:Z:36	NM:i:0
simulatedRead-475	147	REFERENCE	1170	255	36M	=	942	-264	GTAATTAAATCCTTACGAAAACTCTACTGCATTATT	DEE=<<;K7H3G<:4N7=BFBBA448GF??ICQMAI	XA:i:1	MD:Z:11A24	NM:i:1
simulatedRead-474	99	REFERENCE	4	255	36M	=	184	216	AGCATACTGGAAGACGCTGCTAGTTCCACCCAAATG	DO5?04;[:>9O<9K<6G0;6RA=$F@8@O1.35"=	XA:i:0	MD:Z:36	NM:i:0
simulatedRead-474	147	REFERENCE	184	255	36M	=	4	-216	GCGAAAACTCTACTGCATTATTTTTTAGTTTTTTTA	AF>:?7;?:3J8J5G=@-LI;+3217<:5FIJ2;>;	XA:i:2	MD:Z:0A28C6	NM:i:2
simulatedRead-474	99	REFERENCE	1004	255	36M	=	1184	216	AGCATACTGGAAGACGCTGCTAGTTCCACCCAAATG	DO5?04;[:>9O<9K<6G0;6RA=$F@8@O1.35"=	XA:i:0	MD:Z:36	NM:i:0
simulatedRead-474	147	REFERENCE	1184	255	36M	=	1004	-216	GCGAAAACTCTACTGCATTATTTTTTAGTTTTTTTA	AF>:?7;?:3J8J5G=@-LI;+3217<:5FIJ2;>;	XA:i:2	MD:Z:0A28C6	NM:i:2
simulatedRead-477	99	REFERENCE	459	255	36M	=	672	249	GACGTTACTATTTCAATTTAACAGTCAACCAGTCGT	P<=/8=9<C<6CB?:3HB>:><>H47GC+B3LB5.'	XA:i:0	MD:Z:36	NM:i:0
simulatedRead-477	147	REFERENCE	672	255	36M	=	459	-249	TGTCCAAGACCAAACATGTCCATCTGTATCTTCGGT	*3A47653AIKEUG9;:EFE_;AKP1J4H:I5>+F@	XA:i:0	MD:Z:36	NM:i:0
simulatedRead-476	99	REFERENCE	636	255	36M	=	858	258	GACAAGCGTTTCTCTGGTTCTTTGAAGTTGCCAAAT	J7ID76N9BABP7&0664D:@*P0G0:EB,2D=G5;	XA:i:0	MD:Z:36	NM:i:0
simulatedRead-476	147	REFERENCE	858	255	36M	=	636	-258	GTGCCAAGACTATTGGGTCCTCAATTGTCCGAGGCT	8/8)CGKP9@?=>>H>FA=.*=>;5CG79DABFD?I	XA:i:2	MD:Z:2T27A5	NM:i:2
simulatedRead-478	99	REFERENCE	579	255	36M	=	787	244	AACTTCTTGGAAACCGTCGAACTACAAGTCGGTTTG	B.::1DDBCGF;FF<0B@2VEG,+3=A@@@G:D8@5	XA:i:0	MD:Z:36	NM:i:0
simulatedRead-478	147	REFERENCE	787	255	36M	=	579	-244	ACAAGAAGTTAATCAAGAAGTTGTCTAAGAAGTACA	HC.9!6I8BHR23/EHP:<3:AB6<;BBQBAFKA=D	XA:i:0	MD:Z:36	NM:i:0
simulatedRead-480	99	REFERENCE	784	255	36M	=	971	223	AGAACAAAAAGTTAATCAAGAAGTTGTCTAAGAAGT	*R/EKFB@<67G4>3??B<?AD;<9=@;I8A76=<6	XA:i:1	MD:Z:7G28	NM:i:1
simulatedRead-480	147	REFERENCE	971	255	36M	=	784	-223	CCAATTGAAGAAGGTCTTGTGTTTGGCTGACCAAGC	@!C<7CJA.W6>LH@?E6>.7<B4:6LADJS:7;;9	XA:i:0	MD:Z:36	NM:i:0
simulatedRead-479	99	REFERENCE	520	255	36M	=	730	246	CTCAAGTCAGAGAACACGTCAAGGAATTGTTGAAGT	/=7,>8<A>.GNQI:E.PQB7IORJ%@2U1.'C763	XA:i:0	MD:Z:36	NM:i:0
simulatedRead-479	147	REFERENCE	730	255	36M	=	520	-246	CTAAGTCTTGCGGTGTTGACGCTATGTCCGTCGATG	5#E.JE=5C;BL?AQ%:=*6TJH?=;4?2;:<E>>>	XA:i:0	MD:Z:36	NM:i:0
simulatedRead-481	99	REFERENCE	504	255	36M	=	724	256	TCCAAGATCACTTCTTCTCAAGTCAGAGAACACGTC	H;PGAK60AD<JIND)!5DFD,>6H6A@5R@JY;"7	XA:i:0	MD:Z:36	NM:i:0
simulatedRead-481	147	REFERENCE	724	255	36M	=	504	-256	ACAGAGCTAAGTCTTGCGGTGTTGACGCTATGTCCG	;;>=93JJ89?3628)0A9>BGEC><&:D:L8=QUE	XA:i:0	MD:Z:36	NM:i:0
simulatedRead-483	99	REFERENCE	188	255	36M	=	394	242	AAACTCTACTGCATTATTTTTTAGTTTTTTTATAGA	.R48?9F8OR?F0H3A3G%JWB=;JA8)/Y2CG7?:	XA:i:1	MD:Z:25C10	NM:i:1
simulatedRead-483	147	REFERENCE	394	255	36M	=	188	-242	GAAGATTTTTTTTTCACTCAAAACCTCTGTCTTGTA	;G414=1;G6I=8.7@)KIMCA?,;KFS16PF*=/L	XA:i:0	MD:Z:36	NM:i:0
simulatedRead-482	99	REFERENCE	166	255	36M	=	369	239	CAACGTAATTAAATCATCGCGAAAACTCTACTGCAT	DCJ?;289A?A=>8B5-A8;?9>BFBHD87B,FE3;	XA:i:2	MD:Z:17T0A17	NM:i:2
simulatedRead-482	147	REFERENCE	369	255	36M	=	166	-239	TGGCTTTTGCGAGATGCCTTGAGAGGAAGATTTTTT	A=C3@0'K@<0?N>HK:K58O4K,?;B2E2I?K@C3	XA:i:0	MD:Z:36	NM:i:0
simulatedRead-485	99	REFERENCE	273	255	36M	=	457	220	TATTCACTTATGTATTTTTAACGAAACTCTACTCCA	IDIM6=E;>L@V;HEBI046AO99CJ:G>5@8EBF.	XA:i:0	MD:Z:36	NM:i:0
simulatedRead-485	147	REFERENCE	457	255	36M	=	273	-220	TCGACGTTACTATTTCAATTTAACAGTCAACCAGTC	9D8>=B<L=4;+<K6(U=CCA=?=BU7L)>J(3A<A	XA:i:1	MD:Z:1G34	NM:i:1
simulatedRead-484	99	REFERENCE	236	255	36M	=	490	290	CAATTACTTTCAAGGATAAATATTCTAATATTCATA	@>F>GON6@3VEA>HCKH@7;!4B=9BDCI@=?O90	XA:i:0	MD:Z:36	NM:i:0
simulatedRead-484	147	REFERENCE	490	255	36M	=	236	-290	GTCGTCCAAAAATGTCCAAGATCACTTCTTCTCAAG	GKAA7B,B<O$QJH?-3IQKIFBI4DBJ:<77?IAL	XA:i:0	MD:Z:36	NM:i:0
simulatedRead-486	99	REFERENCE	490	255	36M	=	747	293	GTCGTCCAAAAATGTCCAAGATCACTTCTTCTCAAG	:6JI28DH:O?J7CD<-3:\4?@?B=<=C7AAC;/&	XA:i:0	MD:Z:36	NM:i:0
simulatedRead-486	147	REFERENCE	747	255	36M	=	490	-293	GACGCTATGTCCGTCGATGACTTGAAGAAGTTGAAC	3CKGKHH<.DC6@G=;:N7?K8?T6ECBGH0BLQ78	XA:i:0	MD:Z:36	NM:i:0
simulatedRead-487	99	REFERENCE	624	255	36M	=	835	247	GACCCTCAAAGAGACAAGCGTTTCTCTGGTTCTTTG	>FA^E=G8JE3<D5;I+D>/I67,CC<,<<A>7*:3	XA:i:0	MD:Z:36	NM:i:0
simulatedRead-487	147	REFERENCE	835	255	36M	=	624	-247	CTTCTGAAGTTTTGATCAAGCAAGTGCCAAGACTAT	7>C5DHD9CKDEO0DC9@79ID?===)2F>>G9<AA	XA:i:1	MD:Z:25T10	NM:i:1
simulatedRead-488	99	REFERENCE	484	255	36M	=	724	276	CAACCAGTCGTCCAAAAATGTCCAAGATCACTTCTT	>J4,@-HBULHC3?BQAKO;G.4*53,B2>1@%82B	XA:i:0	MD:Z:36	NM:i:0
simulatedRead-488	147	REFERENCE	724	255	36M	=	484	-276	ACAGAGCTAAGTCTTGCGGTGTTGACGCTATGTCCG	C:>4F*MB*D>F3(a.B>@L=<I?I8'IBE?BJ75=	XA:i:0	MD:Z:36	NM:i:0
simulatedRead-490	99	REFERENCE	95	255	36M	=	323	264	TTACTAAAAAAGCAAACATCCTGGATCCTGATTATT	QE@5D;?AC7<MA>%85FCK9<CE>S<3BN?;62BA	XA:i:0	MD:Z:36	NM:i:0
simulatedRead-490	147	REFERENCE	323	255	36M	=	95	-264	GGCATACTTTACGGGGTGCACGGATTTTAGCAGTCT	B1F<168<=<1;.:E7A1HEAG7CFCA7CZ2<I>NH	XA:i:0	MD:Z:36	NM:i:0
simulatedRead-494	99	REFERENCE	267	255	36M	=	454	223	TCATATTATTCACTTATGTATTTTTAACGAAACTCT	UDFMT6G5:=9N<313J64LKA06L<AG4=1C9</5	XA:i:0	MD:Z:36	NM:i:0
simulatedRead-494	147	REFERENCE	454	255	36M	=	267	-223	TATTCGACGTTACTATTTCAATTTAACAGTCAACCA	DC04@9637E8>!@<;<PA1TC>4C>L8RJLB@5GK	XA:i:1	MD:Z:4G31	NM:i:1
simulatedRead-491	99	REFERENCE	969	255	36M	=	1178	245	TTCCAATTGAAGAAGGTCTTGTGTTTGGCTGACCAA	MG<:<I;<5@87BI8NBM6DG),@B1919J9D?'$@	XA:i:0	MD:Z:36	NM:i:0
simulatedRead-491	147	REFERENCE	1178	255	36M	=	969	-245	ATCCTTACGAAAACTCTACTGCATTATTTTTTAGTC	58.9<);>93M;FCFD?H9CH>C97CMaJ>N@L>6L	XA:i:1	MD:Z:3A32	NM:i:1
simulatedRead-495	99	REFERENCE	869	255	36M	=	1082	249	ATTGGGTCCTCAATTGTCCGAGGCTGGTAAGTTCCC	99DIHAF?GQ=9V97L-VP66=LPH<<;74:=9P79	XA:i:1	MD:Z:19A16	NM:i:1
simulatedRead-495	147	REFERENCE	1082	255	36M	=	869	-249	AACGCCCAAGATGTAACTAAAAAAGCAAACATCCTG	H9H3&;733EK8DF5B=WG=A:D:,>OB9EHLODNA	XA:i:1	MD:Z:14T21	NM:i:1
simulatedRead-498	99	REFERENCE	176	255	36M	=	361	221	AAATCATTACGAAAACTCTACTGCATTATTTTTTAG	P9?/DIR861N62;.6@D90"D;;AHH?OG8=B8C0	XA:i:0	MD:Z:36	NM:i:0
simulatedRead-498	147	REFERENCE	361	255	36M	=	176	-221	TTCTTTCTTGGCTTTTGCGAGATGCCTTGAGAGGAA	49@6M9;REJMI)08E@Q?JB;A<DH?C?CIJ<G8?	XA:i:0	MD:Z:36	NM:i:0
simulatedRead-499	99	REFERENCE	473	255	36M	=	688	251	AATTTAACAGTCAACCAGTCGTCCAAAAATGTCCAA	4O<LJH75>M@C9L:J@D:<DC5MA>N?;1XC<.17	XA:i:0	MD:Z:36	NM:i:0
simulatedRead-499	147	REFERENCE	688	255	36M	=	473	-251	TGTCCATCTGTATCTTCGGTGATGCTTTCGATGTTG	?D9E<;SH@:/R>EIJ:@NMB?EO8??IKMDNK2F:	XA:i:0	MD:Z:36	NM:i:0
simulatedRead-500	99	REFERENCE	681	255	36M	=	960	315	CCAAACATGTCCATCTGTATCTTCGGTGATGCTTTC	F4=U:A@EER?'>3E;4(17G:CRCC=8;=@-@>+@	XA:i:0	MD:Z:36	NM:i:0
simulatedRead-500	147	REFERENCE	960	255	36M	=	681	-315	ACCATCAAGTTCCAATTGAAGAAGGTCTTGTGTTTG	%8;-868AB0K;DE;1EAIF/A0D?CB70BH9>6KQ	XA:i:0	MD:Z:36	NM:i:0
simulatedRead-501	99	REFERENCE	726	255	36M	=	943	253	AGAGCTAAGTCTTGCGGTGTTGACGCTATGTCCGTC	G<IB:M=-8=863UORE<B<DZ:7$953:52A1J5=	XA:i:0	MD:Z:36	NM:i:0
simulatedRead-501	147	REFERENCE	943	255	36M	=	726	-253	TCACTGATGTCAGATCTACCATCAAGTTCCAATTGA	J./1=&<=,E?JAB34H@:6@CF=HGCA6P:75K;K	XA:i:0	MD:Z:36	NM:i:0
simulatedRead-502	99	REFERENCE	596	255	36M	=	785	225	CGAACTACAAGTCGGTTTGAAGAACTATGACCCTCA	FY>I8LF"<HEXBGGJAG8\BMA0BI?AIG708A9?	XA:i:0	MD:Z:36	NM:i:0
simulatedRead-502	147	REFERENCE	785	255	36M	=	596	-225	GAACAAGAAGTTAATCAAGAAGTTGTCTAAGAAGTA	%<=@@@;1CB97>NHC<PL7<C1@CD>H8;G9ALA=	XA:i:0	MD:Z:36	NM:i:0
simulatedRead-503	99	REFERENCE	132	255	36M	=	347	251	GTAAGCTTTGTCGATGGGATAAAGGTAAAAAGAACA	L?>HDTIHHC8HEL5A?D@8>2D@8F>N;NG?>>//	XA:i:0	MD:Z:36	NM:i:0
simulatedRead-503	147	REFERENCE	347	255	36M	=	132	-251	TTTTAGCAGTCTTTTTCTTTCTTGGCTTTTGCGAGA	)0,@;:,PICIHDL?EG1CT6959A5NO9ED=5UFK	XA:i:0	MD:Z:36	NM:i:0
simulatedRead-506	99	REFERENCE	71	255	36M	=	225	190	GCAGTGTTGCAAACGCCCAAGATGTTACTAAAAAAG	IDC7GGEADI4RE89B6=84K,DE1/<06A6F10G=	XA:i:0	MD:Z:36	NM:i:0
simulatedRead-506	147	REFERENCE	225	255	36M	=	71	-190	ACATGAACATTCAATTACTTTCAAGGATAAATATTC	5@CL@E;=;F79A22F?K:G2C@E=<HG;EIF3LG8	XA:i:0	MD:Z:36	NM:i:0
simulatedRead-505	99	REFERENCE	871	255	36M	=	1074	239	TGGGTCCTCAATTGTCCGAGGCTGGTAAGTTCCCAA	;;T?CS\B2??C?5B;<A2CFIG7LB>>58*M:93N	XA:i:1	MD:Z:17A18	NM:i:1
simulatedRead-505	147	REFERENCE	1074	255	36M	=	871	-239	GTGTTGCAAACGCCCAAGATGTTACTAAAAAAGCAA	8-:<6:6BF7D<H14:XM8;6@@@199M&89GA7KK	XA:i:0	MD:Z:36	NM:i:0
simulatedRead-507	99	REFERENCE	918	255	36M	=	1103	221	CACAACGATGACTTGTACGGTAAGGTCACTGATGTC	CRQI33AC98<B@P8H338X=IDOI:;./15=>'34	XA:i:0	MD:Z:36	NM:i:0
simulatedRead-507	147	REFERENCE	1103	255	36M	=	918	-221	AAAGCAAACATCCTGGATCCTGATTATTTGTAAGCT	C=,@D2J=G=C2AD4I/)=.ER9H=9RKM8GC.K@J	XA:i:0	MD:Z:36	NM:i:0
simulatedRead-508	99	REFERENCE	597	255	36M	=	834	273	GAACTACAAGTCGGTTTGAAGAACTATGACCCTCAA	<EDLBH:>EQ<DGI?LJ0>C?DID>J:32F39:;5&	XA:i:0	MD:Z:36	NM:i:0
simulatedRead-508	147	REFERENCE	834	255	36M	=	597	-273	GCTTCTGAAGTTTTGATCAAGCAAGTGCCAAGACTA	94-?FF6ZA:AB@48K6I"C9IBF6>@50G7GK9@.	XA:i:1	MD:Z:26T9	NM:i:1
simulatedRead-509	99	REFERENCE	307	255	36M	=	592	321	CATTCTACTGGGATAGGGCATACTTTACGGGGTGCA	RN0JDATUDF>6G:N58?4;:AH;8::HF4@1677G	XA:i:1	MD:Z:14C21	NM:i:1
simulatedRead-509	147	REFERENCE	592	255	36M	=	307	-321	CCGTCGAACTACAAGTCGGTTTGAAGAACTATGACC	80C34A.DP>>ARC6CL=C>8C%DGF>:??.HE=[7	XA:i:0	MD:Z:36	NM:i:0
simulatedRead-510	99	REFERENCE	301	255	36M	=	539	274	CTACTCCATTCTACTGGGATAGGGCATACTTTACGG	FDEQ;=:[BD1@DJG8D0>8E7@(?CD49GJ-D3K9	XA:i:1	MD:Z:20C15	NM:i:1
simulatedRead-510	147	REFERENCE	539	255	36M	=	301	-274	CAAGGAATTGTTGAAGTATTCCAACGAAACCAAGAA	==/@<;'):E?G<KBIE3AECHGJA>J,?>TTPG8:	XA:i:0	MD:Z:36	NM:i:0
simulatedRead-512	99	REFERENCE	415	255	36M	=	651	272	AACCTCTGTCTTGTACATATCTAGAACATGTTTCAT	=IB89(7A:C53@HE!KA7:B<B9>:?C?:,7(D,/	XA:i:0	MD:Z:36	NM:i:0
simulatedRead-512	147	REFERENCE	651	255	36M	=	415	-272	GGTTCTTTGAAGTTGCCAAATTGTCCAAGACCAAAC	8>E89:D@A?BJ1=UDHA0:;T>=2<I=3BP619EB	XA:i:0	MD:Z:36	NM:i:0
simulatedRead-513	99	REFERENCE	101	255	36M	=	251	186	AAAAAGCAAACATCCTGGATCCTGATTATTTGTAAG	AC;71:>>K6@HEGB6@AD6B8W.3CGN(?<95-/@	XA:i:0	MD:Z:36	NM:i:0
simulatedRead-513	147	REFERENCE	251	255	36M	=	101	-186	ATAAATATTCTAATATTCATATTATTCACTTATGTA	-9BOFI3:A<7_92DKD4:7E>,5A;C:JWF4E8F5	XA:i:0	MD:Z:36	NM:i:0
simulatedRead-511	99	REFERENCE	929	255	36M	=	1157	264	CTTGTACGGTAAGGTCACTGATGTCAGATCTACCAT	NZGH<>A=3>HAA<DR?EI<J:@8F=D;/H6,IA8!	XA:i:0	MD:Z:36	NM:i:0
simulatedRead-511	147	REFERENCE	1157	255	36M	=	929	-264	TAAAAAGAACAACGTAATTAAATCCTTACGAAAACT	*1&4CO7:@RG79;@=82P':7EJ6@J8OK(?CFS8	XA:i:1	MD:Z:24A11	NM:i:1
simulatedRead-514	99	REFERENCE	611	255	36M	=	859	284	TTTGAAGAACTATGACCCTCAAAGAGACAAGCGTTT	AHJE:>2;>:5;;6;Q:@9?8?83(E3><D<@>496	XA:i:0	MD:Z:36	NM:i:0
simulatedRead-514	147	REFERENCE	859	255	36M	=	611	-284	TGCCAAGACTATTGGGTCCTCAATTGTCCGAGGCTG	?8;,?!D,6XA<?R;?69>D<DS7QLAA>NADF7J1	XA:i:2	MD:Z:1T27A6	NM:i:2
simulatedRead-516	99	REFERENCE	368	255	36M	=	566	234	TTGGCTTTTGCGAGATGCCTTGAGAGGAAGATTTTT	W=(Q;T@;MDHM@O88OB:392*2B2>2C><:HAF<	XA:i:0	MD:Z:36	NM:i:0
simulatedRead-516	147	REFERENCE	566	255	36M	=	368	-234	AACCAAGAAGAGAAACTTCTTGGAAACCGTCGAACT	5D?8578JF74BJ9P;3HM1K<#D?4@AKD:LFGL?	XA:i:0	MD:Z:36	NM:i:0
simulatedRead-517	99	REFERENCE	320	255	36M	=	511	227	TAGGGCATACTTTACGGGGTGCACGGATTTTAGCAG	-4BGK;KR8NC:BF0IIUH>M/JC6C612N9F:*<5	XA:i:1	MD:Z:1C34	NM:i:1
simulatedRead-517	147	REFERENCE	511	255	36M	=	320	-227	TCACTTCTTCTCAAGTCAGAGAACACGTCAAGGAAT	H23,3H>BHDN9I929FS<12HNN/CKE5CHBPBED	XA:i:0	MD:Z:36	NM:i:0
simulatedRead-518	99	REFERENCE	476	255	36M	=	736	296	TTAACAGTCAACCAGTCGTCCAAAAATGTCCATGAT	J:3=FP8?CN144K=GA-XGF<C6E1I::8:<C0@8	XA:i:1	MD:Z:32A3	NM:i:1
simulatedRead-518	147	REFERENCE	736	255	36M	=	476	-296	CTTGCGGTGTTGACGCTATGTCCGTCGATGACTTGA	++F0GG@5QF=K1G:46GQ>P(C7HW?CFGH;;LAP	XA:i:0	MD:Z:36	NM:i:0
simulatedRead-519	99	REFERENCE	197	255	36M	=	438	277	TGCATTATTTTTTAGTTTTTTTATAGAGACATGAAC	;>?K5J9>O6A5?A930;A1CEDE9B.9H5::4>9/	XA:i:1	MD:Z:16C19	NM:i:1
simulatedRead-519	147	REFERENCE	438	255	36M	=	197	-277	GAACATGTTTCATTGATATTCGACGTTACTATTTCA	B9<9:==573N3+A;<KJ3/V5(<7O;44BL@6@:?	XA:i:1	MD:Z:20G15	NM:i:1
simulatedRead-521	99	REFERENCE	514	255	36M	=	664	186	CTTCTTCTCAAGTCAGAGAACACGTCAAGGAATTGT	HBUGI)3NGM7L7:;>>G3B:F6>.I975C<?6K9.	XA:i:0	MD:Z:36	NM:i:0
simulatedRead-521	147	REFERENCE	664	255	36M	=	514	-186	TGCCAAATTGTCCAAGACCAAACATGTCCATCTGTA	=7,71@2<'PC7;SBM6>F=KFD;CH3?CG@DHGS2	XA:i:0	MD:Z:36	NM:i:0
simulatedRead-522	99	REFERENCE	422	255	36M	=	583	197	GTCTTGTACATATCTAGAACATGTTTCATTGATATT	GEKFG4QB[==<C@5.1IJH;HO9952>C?;-4+29	XA:i:0	MD:Z:36	NM:i:0
simulatedRead-522	147	REFERENCE	583	255	36M	=	422	-197	TCTTGGAAACCGTCGAACTACAAGTCGGTTTGAAGA	!-PF?A<9<6N8L4A5M=\5QJD5<==NCG>?Q>5=	XA:i:0	MD:Z:36	NM:i:0
simulatedRead-524	99	REFERENCE	715	255	36M	=	942	263	TCGATGTTGACAGAGCTAAGTCTTGCGGTGTTGACG	E356KB:<I@KJ9?3972/J9B@D09E:04:BAT@,	XA:i:0	MD:Z:36	NM:i:0
simulatedRead-524	147	REFERENCE	942	255	36M	=	715	-263	GTCACTGATGTCAGATCTACCATCAAGTTCCAATTG	6C<FC:==N7C@B6>A4FEGEAGGJ8QF@=</>HR9	XA:i:0	MD:Z:36	NM:i:0
simulatedRead-523	99	REFERENCE	16	255	36M	=	236	256	GACGCTGCTAGTTCCACCCAAATGCATGCTATGCCA	C7IDEE89D1XFL42A8J8E7>1<CA<=K81C2?B0	XA:i:0	MD:Z:36	NM:i:0
simulatedRead-523	147	REFERENCE	236	255	36M	=	16	-256	CAATTACTTTCAAGGATAAATATTCTAATATTCATA	/5,7GD9<05=*@9N<DN@HH@9D.2D?BAM5GQC@	XA:i:0	MD:Z:36	NM:i:0
simulatedRead-525	99	REFERENCE	164	255	36M	=	345	217	AACAACGTAATTAAATCATCGCGAAAACTCTACTGC	=B0JEM<M4H>5::K5ET40A8FCEQ!19P4;L2B6	XA:i:2	MD:Z:19T0A15	NM:i:2
simulatedRead-525	147	REFERENCE	345	255	36M	=	164	-217	GATTTTAGCAGTCTTTTTCTTTCTTGGCTTTTGCGA	>7&D2MC473;M<M+L@E*=<=>AD!EK@>H4L:JI	XA:i:0	MD:Z:36	NM:i:0
simulatedRead-527	99	REFERENCE	447	255	36M	=	624	213	TCATTGATATTCGACGTTACTATTTCAATTTAACAG	O7O?DI=EA.<>)93E5@2@+@N=:/947=-2=;:/	XA:i:1	MD:Z:11G24	NM:i:1
simulatedRead-527	147	REFERENCE	624	255	36M	=	447	-213	GACCCTCAAAGAGACAAGCGTTTCTCTGGTTCTTTG	0>8C'.%A9@HT89=:-M>=K5>F:H>8CK64LE'H	XA:i:0	MD:Z:36	NM:i:0
simulatedRead-529	99	REFERENCE	69	255	36M	=	263	230	GAGCAGTGTTGCAAACGCCCAAGATGTTACTAAAAA	/,7::EHD81JC83<;?1-D6?6CC8J@DF8.IB77	XA:i:0	MD:Z:36	NM:i:0
simulatedRead-529	147	REFERENCE	263	255	36M	=	69	-230	ATATTCATATTATTCACTTATGTATTTTTAACGAAA	J.5.,I?A;NE4EPP4/=@;<CHR>L?F7N/H>@+2	XA:i:0	MD:Z:36	NM:i:0
simulatedRead-530	99	REFERENCE	866	255	36M	=	1074	244	ACTATTGGGTCCTCAATTGTCCGAGGCTGGTAAGTT	J?@5K4(A6A?AFE@75H1?23<=<537DBH=QGL)	XA:i:1	MD:Z:22A13	NM:i:1
simulatedRead-530	147	REFERENCE	1074	255	36M	=	866	-244	GTGTTGCAAACGCCCAAGATGTTACTAAAAAAGCAA	@>9<DHFDI:<::MG@:=F6/BGFN:FE9I73C?I6	XA:i:0	MD:Z:36	NM:i:0
simulatedRead-528	99	REFERENCE	28	255	36M	=	255	263	TCCACCCAAATGCATGCTATGCCAGCCCGAGATTTG	W:2L<M@><@-+H<2>LE:1HD(=1CD5=+6NJ05:	XA:i:0	MD:Z:36	NM:i:0
simulatedRead-528	147	REFERENCE	255	255	36M	=	28	-263	ATATTCTAATATTCATATTATTCACTTATGTATTTT	I9H58GC5>?28JS8L/=3;AK&1.>I<>A98FFJ8	XA:i:0	MD:Z:36	NM:i:0
simulatedRead-531	99	REFERENCE	461	255	36M	=	628	203	CGTTACTATTTCAATTTAACAGTCAACCAGTCGTCC	HKOPBZ?CE5=;]C8D6IHG%E.'F(IC9DE?B@D@	XA:i:0	MD:Z:36	NM:i:0
simulatedRead-531	147	REFERENCE	628	255	36M	=	461	-203	CTCAAAGAGACAAGCGTTTCTCTGGTTCTTTGAAGT	9D/<?;:@>6@G;3C=&DF4?(@RGBGG6I<?G@67	XA:i:0	MD:Z:36	NM:i:0
simulatedRead-532	99	REFERENCE	46	255	36M	=	254	244	ATTCCAGCCCGAGATTTGAGCTTGAGCAGTGTTGCA	LC34F41FAJG6:@9OE9F8A7D:G;;7NG>-4916	XA:i:1	MD:Z:2G33	NM:i:1
simulatedRead-532	147	REFERENCE	254	255	36M	=	46	-244	AATATTCTAATATTCATATTATTCACTTATGTATTT	E)LI89D:O1*1DH6E8B2)17)DDHE9M6L7;<7J	XA:i:0	MD:Z:36	NM:i:0
simulatedRead-533	99	REFERENCE	958	255	36M	=	1150	228	CTACCATCAAGTTCCAATTGAAGAAGGTCTTGTGTT	?-@DEE:=B;8;HDR=:<?;:>9DF@>=;2=>),.<	XA:i:0	MD:Z:36	NM:i:0
simulatedRead-533	147	REFERENCE	1150	255	36M	=	958	-228	ATAAAGGTAAAAAGAACAACGTAATTAAATCCTTAC	?94MH78=(EEFMH9!959?B.<M:O-33;H65KA:	XA:i:1	MD:Z:31A4	NM:i:1
simulatedRead-534	99	REFERENCE	809	255	36M	=	979	206	GTCTAAGAAGTACAACGCTTTCATTGCTTCTGAAGT	Q:>H?PK6G@;6F<EF>8/DB=KNLG8E<5,7@6/;	XA:i:0	MD:Z:36	NM:i:0
simulatedRead-534	147	REFERENCE	979	255	36M	=	809	-206	AGAAGGTCTTGTGTTTGACTGACCAAGCATACTGGA	66#*>DO0E?CEF3;GBIB9@M>DARAIA2D>:1F<	XA:i:1	MD:Z:17G18	NM:i:1
simulatedRead-535	99	REFERENCE	52	255	36M	=	252	236	GCCCGAGATTTGAGCTTGAGCAGTGTTGCAAACGCC	?SEJFO8F8<>A=;MI-8)@>L=@IG>L,@2I,,1:	XA:i:0	MD:Z:36	NM:i:0
simulatedRead-535	147	REFERENCE	252	255	36M	=	52	-236	TAAATATTCTAATATTCATATTATTCACTTATGTAT	2/%:B5GF9<:;E;B>;5:8<FDHJ=9>DAMKHALF	XA:i:0	MD:Z:36	NM:i:0
simulatedRead-538	99	REFERENCE	794	255	36M	=	1022	264	GTTAATCAAGAAGTTGTCTAAGAAGTACAACGCTTT	TG?55B>E?<;K<<H9;;36?@BMAD,:!3?57>90	XA:i:0	MD:Z:36	NM:i:0
simulatedRead-538	147	REFERENCE	1022	255	36M	=	794	-264	GCTAGTTCCACCCAAATGCATGCTATGCCAGCCCGA	=685;OW#<?;:<=:GF%*4+BPAETG?<>=UH>?O	XA:i:0	MD:Z:36	NM:i:0
simulatedRead-539	99	REFERENCE	302	255	36M	=	502	236	TACTCCATTCTACTGGGATAGGGCATACTTTACGGG	6@HAD>S94DF62<:7GD@6-5BG.?)?4F9=D77>	XA:i:1	MD:Z:19C16	NM:i:1
simulatedRead-539	147	REFERENCE	502	255	36M	=	302	-236	TGTCCAAGATCACTTCTTCTCAAGTCAGAGAACACG	P67/+V==OA;278/AK@C@W;V16?A;GL>5F26@	XA:i:0	MD:Z:36	NM:i:0
simulatedRead-537	99	REFERENCE	19	255	36M	=	232	249	GCTGCTAGTTCCACCCAAATGCATGCTATGCCAGCC	<@KDHG;5C=DO:?9J?/&>=D;8E1=-1N6::89M	XA:i:0	MD:Z:36	NM:i:0
simulatedRead-537	147	REFERENCE	232	255	36M	=	19	-249	CATTCAATTACTTTCAAGGATAAATATTCTAATATT	>E=?'H6CNHLA8BC<CBB&<CED7.6B=G,KQ:DN	XA:i:0	MD:Z:36	NM:i:0
simulatedRead-540	99	REFERENCE	448	255	36M	=	640	228	CATTGATATTCGACGTTACTATTTCAATTTAACAGT	B9<L5UA>6;W:D!5;O?B@1@>BBJD>)>6,2HBG	XA:i:1	MD:Z:10G25	NM:i:1
simulatedRead-540	147	REFERENCE	640	255	36M	=	448	-228	AGCGTTTCTCTGGTTCTTTGAAGTTGCCAAATTGTC	1M?34?R/E;'C:8,A<=<?:8GI5@59A.K@5JDB	XA:i:0	MD:Z:36	NM:i:0
simulatedRead-541	99	REFERENCE	28	255	36M	=	222	230	TCCACCCAAATGCATGCTATGCCAGCCCGAGATTTG	#RAN7CHOGA>6<MEC733HL02D3GA;9.42<*/2	XA:i:0	MD:Z:36	NM:i:0
simulatedRead-541	147	REFERENCE	222	255	36M	=	28	-230	GAGACATGAACATTCAATTACTTTCAAGGATAAATA	B/1B<GI49;E<38QBD/RJH6GI9<K<;;K8;@<9	XA:i:0	MD:Z:36	NM:i:0
simulatedRead-542	99	REFERENCE	651	255	36M	=	854	239	GGTTCTTTGAAGTTGCCAAATTGTCCAAGACCAAAC	BALF:5E1AN<CG2FF869B<;5<B76K5>BD'D55	XA:i:0	MD:Z:36	NM:i:0
simulatedRead-542	147	REFERENCE	854	255	36M	=	651	-239	GCAAGTGCCAAGACTATTGGGTCCTCAATTGTCCGA	H6':<48LO1E:8H:9-1C9ODA5JVECD?WC8:9;	XA:i:2	MD:Z:6T27A1	NM:i:2
simulatedRead-543	99	REFERENCE	598	255	36M	=	809	247	AACTACAAGTCGGTTTGAAGAACTATGACCCTCAAA	S6E8:J-A<bL@-M98;D98;E?2A8/?<K@6C!=7	XA:i:0	MD:Z:36	NM:i:0
simulatedRead-543	147	REFERENCE	809	255	36M	=	598	-247	GTCTAAGAAGTACAACGCTTTCATTGCTTCTGAAGT	2+8:-@-B6B;H<:5@;T?;A56=8D3M?:AA8OGB	XA:i:0	MD:Z:36	NM:i:0
simulatedRead-544	99	REFERENCE	443	255	36M	=	648	241	TGTTTCATTGATATTCGACGTTACTATTTCAATTTA	KDB@>B9>?R1DEBT\B@1AS&MFIT;I72138A85	XA:i:1	MD:Z:15G20	NM:i:1
simulatedRead-544	147	REFERENCE	648	255	36M	=	443	-241	TCTGGTTCTTTGAAGTTGCCAAATTGTCCAAGACCA	5;36I;&;CLGD6:?5A6A<9SB8C1G-JG:4K<@G	XA:i:0	MD:Z:36	NM:i:0
simulatedRead-545	99	REFERENCE	169	255	36M	=	416	283	CGTAATTAAATCATCGCGAAAACTCTACTGCATTAT	;S7B?JO>CO7EI<<27.A@0MD;9HNAP>-@G-5A	XA:i:2	MD:Z:14T0A20	NM:i:2
simulatedRead-545	147	REFERENCE	416	255	36M	=	169	-283	ACCTCTGTCTTGTACATATCTAGAACATGTTTCATT	=*KGDI:7>K>;NB2!<<99:E+(>D?<97L.RHW>	XA:i:0	MD:Z:36	NM:i:0
simulatedRead-546	99	REFERENCE	447	255	36M	=	650	239	TCATTGATATTCGACGTTACTATTTCAATTTAACAG	@BFA8;G5@E2@>C79M??4ID=67<+9840?A:=7	XA:i:1	MD:Z:11G24	NM:i:1
simulatedRead-546	147	REFERENCE	650	255	36M	=	447	-239	TGGTTCTTTGAATTTGCCAAATTGTCCAAGACCAAA	:D7;G)3A@2?;;G477A=>7E><OAKI3[GNFIEO	XA:i:1	MD:Z:12G23	NM:i:1
simulatedRead-547	99	REFERENCE	452	255	36M	=	621	205	GATATTCGACGTTACTATTTCAATTTAACAGTCAAC	6IDE;A^:@@>59EBHA4>DI9BU>-<K43AD95)'	XA:i:1	MD:Z:6G29	NM:i:1
simulatedRead-547	147	REFERENCE	621	255	36M	=	452	-205	TATGACCCTCAAAGAGACAAGCGTTTCTCTGGTTCT	3?<1HXDF6I@HDA>CB4.:/37?BEOKNHL16FGH	XA:i:0	MD:Z:36	NM:i:0
simulatedRead-549	99	REFERENCE	600	255	36M	=	798	234	CTACAAGTCGGTTTGAAGAACTATGACCCTCAAAGA	36FJHH@?N@+1@M3=F0>4?58BJB>5D6BA0726	XA:i:0	MD:Z:36	NM:i:0
simulatedRead-549	147	REFERENCE	798	255	36M	=	600	-234	ATCAAGAAGTTGTCTAAGAAGTACAACGCTTTCATT	=F?I12E:2BN:A;P>C./=;GCEH;5?:@?<D8K=	XA:i:0	MD:Z:36	NM:i:0
simulatedRead-548	99	REFERENCE	95	255	36M	=	293	234	TTACTAAAAAAGCAAACATCCTGGATCCTGATTATT	5;M<979@?HH:"KC=C798EI1.@IK+Q@8G,H9?	XA:i:0	MD:Z:36	NM:i:0
simulatedRead-548	147	REFERENCE	293	255	36M	=	95	-234	ACGAAACTCTACTCCATTCTACTGGGATAGGGCATA	0?2KG9J+>D49D69AF+I5<S2?BKIB4N6Q!@3)	XA:i:1	MD:Z:28C7	NM:i:1
simulatedRead-551	99	REFERENCE	800	255	36M	=	1031	267	CAAGAAGTTGTCTAAGAAGTACAACGCTTTCATTGC	@.4>6=:3I1C59G548;A3CN-94>??J;O,?76E	XA:i:0	MD:Z:36	NM:i:0
simulatedRead-551	147	REFERENCE	1031	255	36M	=	800	-267	ACCCAAATGCATGCTATGCCAGCCCGAGATTTGAGC	:./;E>4=O@TBN72603=J/@,8BT4H:E<>BA<9	XA:i:0	MD:Z:36	NM:i:0
simulatedRead-550	99	REFERENCE	928	255	36M	=	1135	243	ACTTGTACGGTAAGGTCACTGATGTCAGATCTACCA	4KUEQ>D38HFH1H>8IL%051>SF<?GI1P')A9:	XA:i:0	MD:Z:36	NM:i:0
simulatedRead-550	147	REFERENCE	1135	255	36M	=	928	-243	AGCTTTGTCGATGGGATAAAGGTAAAAAGAACAACG	-6;C;(G7K@*OC5DCD845DHLFF8?GM952LHE.	XA:i:0	MD:Z:36	NM:i:0
simulatedRead-552	99	REFERENCE	553	255	36M	=	750	233	AGTATTCCAACGAAACCAAGAAGAGAAACTTCTTGG	T??S@B4F<FNG7K7:I09GG2HL6K>?2'IC784?	XA:i:0	MD:Z:36	NM:i:0
simulatedRead-552	147	REFERENCE	750	255	36M	=	553	-233	GCTATGTCCGTCGATGACTTGAAGAAGTTGAACAAG	77A)G4;@ANHE4??738J96IJ93@;48I0;:@@4	XA:i:0	MD:Z:36	NM:i:0
simulatedRead-555	99	REFERENCE	124	255	36M	=	387	299	GATTATTTGTAAGCTTTGTCGATGGGATAAAGGTAA	WFCC@8\AK47@J+-C=@AA=BCL?5/=K1E2G4(?	XA:i:0	MD:Z:36	NM:i:0
simulatedRead-555	147	REFERENCE	387	255	36M	=	124	-299	TTGAGAGGAAGATTTTTTTTTCACTCAAAACCTCTG	4+7=6:9BEJKA,!1W6G185B>7AENG64A><@GA	XA:i:0	MD:Z:36	NM:i:0
simulatedRead-556	99	REFERENCE	50	255	36M	=	228	214	CAGCCCGAGATTTGAGCTTGAGCAGTGTTGCAAACG	>:<IH4OI>8F=9<X>?FFR29E8Q0H9:69>/J7.	XA:i:0	MD:Z:36	NM:i:0
simulatedRead-556	147	REFERENCE	228	255	36M	=	50	-214	TGAACATTCAATTACTTTCAAGGATAAATATTCTAA	!8:.7.BF<2GQFDA;9@-B)AQ676@:9H?>@BHC	XA:i:0	MD:Z:36	NM:i:0
simulatedRead-559	99	REFERENCE	13	255	36M	=	237	260	GAAGACGCTGCTAGTTCCACCCAAATGCATGCTATG	=RNHHD?@1:1:L)OM/=/CE57:AEDS+=D=@4,=	XA:i:0	MD:Z:36	NM:i:0
simulatedRead-559	147	REFERENCE	237	255	36M	=	13	-260	AATTACTATCAAGGATAAATATTCTAATATTCATAT	H9=LF58M<BIMCL@E@GL:CP<>D6;9DQ:IIJC1	XA:i:1	MD:Z:7T28	NM:i:1
simulatedRead-561	99	REFERENCE	439	255	36M	=	693	290	AACATGTTTCATTGATATTCGACGTTACTATTTCAA	GJK5C=<HF=@BJ;/;0B;26BO9BN2QF5<8;6,1	XA:i:1	MD:Z:19G16	NM:i:1
simulatedRead-561	147	REFERENCE	693	255	36M	=	439	-290	ATCTGTATCTTCGGTGATGCTTTCGATGTTGACAGA	IAC<?.2=1@5;232J<-FJ;;I<B+2;1OI?M3@9	XA:i:0	MD:Z:36	NM:i:0
simulatedRead-562	99	REFERENCE	333	255	36M	=	554	257	ACGGGGTGCACGGATTTTAGCAGTCTTTTTCTTTCT	8D;AHG.OF;IB,9BH:F0>28CAA@4F/=A:.F29	XA:i:0	MD:Z:36	NM:i:0
simulatedRead-562	147	REFERENCE	554	255	36M	=	333	-257	GTATTCCAACGAAACCAAGAAGAGAAACTTCTTGGA	?=9FIDG;M450B/C+>4&8E;2NE7QKM9<@EIMK	XA:i:0	MD:Z:36	NM:i:0
simulatedRead-563	99	REFERENCE	171	255	36M	=	369	234	TAATTAAATCATTACGAAAACTCTACTGCATTATTT	SHLG<8D?+KDQUAC<K14H<AJ>E9=AA6A2SC0-	XA:i:0	MD:Z:36	NM:i:0
simulatedRead-563	147	REFERENCE	369	255	36M	=	171	-234	TGGCTTTTGCGAGATGCCTTGAGAGGAAGATTTTTT	>;A67+?;(6B6>=GO7@;>7>FEB@>A:8CKF9K7	XA:i:0	MD:Z:36	NM:i:0
simulatedRead-564	99	REFERENCE	305	255	36M	=	548	279	TCCATTCTACTGGGATAGGGCATACTTTACGGGGTG	AAA-9QCCCAH=M87>>FB.6?B)@O1h@2>BJ=(F	XA:i:1	MD:Z:16C19	NM:i:1
simulatedRead-564	147	REFERENCE	548	255	36M	=	305	-279	GTTGAAGTATTCCAACGAAACCAAGAAGAGAAACTT	@F3EBPDB<5:I1@>>074C0229@945DGA@=4G'	XA:i:0	MD:Z:36	NM:i:0
simulatedRead-565	99	REFERENCE	245	255	36M	=	455	246	TCAAGGATAAATATTCTAATATTCATATTATTCACT	CC98FGG>L.E<=H6@7:Z55;I4S=BI30B:A28,	XA:i:0	MD:Z:36	NM:i:0
simulatedRead-565	147	REFERENCE	455	255	36M	=	245	-246	ATTCGACGTTACTATTTCAATTTAACAGTCAACCAG	EE857!C=H051?0SD:3@E/LI<F=;MLFJB5JL<	XA:i:1	MD:Z:3G32	NM:i:1
simulatedRead-568	99	REFERENCE	269	255	36M	=	458	225	ATATTATTCACTTATGTATTTTTAACGAAACTCTAC	E:IK6QK0E2-2T6@<F1A<F?A9.C.#53D;?2;/	XA:i:0	MD:Z:36	NM:i:0
simulatedRead-568	147	REFERENCE	458	255	36M	=	269	-225	CGACGTTACTATTTCAATTTAACAGTCAACCAGTCG	O*?1CCA?5K;?7/=8GKC?309BE53?5;7>9>@C	XA:i:1	MD:Z:0G35	NM:i:1
simulatedRead-567	99	REFERENCE	668	255	36M	=	825	193	AAATTGTCCAAGACCAAACATGTCCATCTGTATCTT	9KH:YH<8D:?1L:D<9=;9F>;5;?@EK2>A7:4=	XA:i:0	MD:Z:36	NM:i:0
simulatedRead-567	147	REFERENCE	825	255	36M	=	668	-193	GCTTTCATTGCTTCTGAAGTTTTGATCAAGCAAGTG	1CIAE<BL0,<NI8>FQDS5=C>2:<%C84E=CBM*	XA:i:1	MD:Z:35T0	NM:i:1
simulatedRead-569	99	REFERENCE	652	255	36M	=	885	269	GTTCTTTGAAGTTGCCAAATTGTCCAAGACCAAACA	H7>?I+:5M)8.9;84BCA2/>=6;59I>DG4)BE-	XA:i:0	MD:Z:36	NM:i:0
simulatedRead-569	147	REFERENCE	885	255	36M	=	652	-269	TCCGAGGCTGGTAAGTTCCCAACCCCAGTTTCTCAC	:@;KQF=@DH+8@(A:4@=)D@AK@?CPI=O95KD1	XA:i:1	MD:Z:3A32	NM:i:1
simulatedRead-570	99	REFERENCE	764	255	36M	=	924	196	TGACTTGAAGAAGTTGAACAAGAACAAGAAGTTAAT	A9@8A<M;=EDEDAH9=J@>5!<0Z/77=;A283BE	XA:i:0	MD:Z:36	NM:i:0
simulatedRead-570	147	REFERENCE	924	255	36M	=	764	-196	GATGACTTGTACGGTAAGGTCACTGATGTCAGATCT	KT473*GB:494?<7265H7633H68;;9<=?DE>=	XA:i:0	MD:Z:36	NM:i:0
simulatedRead-571	99	REFERENCE	641	255	36M	=	885	280	GCGTTTCTCTGGTTCTTTGAAGTTGCCAAATTGTCC	MSIB;??@LFE>2.F@KK8G8?9;:9>96KB>>B:&	XA:i:0	MD:Z:36	NM:i:0
simulatedRead-571	147	REFERENCE	885	255	36M	=	641	-280	TCCGAGGCTGGTAAGTTCCCAACCCCAGTTTCTCAC	==>6:59BO7EL8M@>9>@AB1,3C@16GG>><.O4	XA:i:1	MD:Z:3A32	NM:i:1
simulatedRead-572	99	REFERENCE	275	255	36M	=	474	235	TTCACTTATGTATTTTTAACGAAACTCTACTCCATT	DDF@F74B:ER?D2;;:878F1O@:E>9;66;0J<!	XA:i:0	MD:Z:36	NM:i:0
simulatedRead-572	147	REFERENCE	474	255	36M	=	275	-235	ATTTAACAGTCAACCAGTCGTCCAAAAATGTCCAAG	G3PJ+R7;=A.D2L?-FC8@B=<IH79L63DAJ@^B	XA:i:0	MD:Z:36	NM:i:0
simulatedRead-573	99	REFERENCE	88	255	36M	=	318	266	CAAGATGTTACTAAAAAAGCAAACATCCTGGATCCT	?GA,>801R:N>CG87DA0CCB?D1:;VA;>9:AA5	XA:i:0	MD:Z:36	NM:i:0
simulatedRead-573	147	REFERENCE	318	255	36M	=	88	-266	GATAGGGCATACTTTACGGGGTGCACGGATTTTAGC	77<@:;U/>4745*DJ829>FB;1;,DDGPF=GC5K	XA:i:1	MD:Z:3C32	NM:i:1
simulatedRead-576	99	REFERENCE	258	255	36M	=	519	297	TTCTAATATTCATATTATTCACTTATGTATTTTTAA	?>EQA9GC@06?IATAC8?3?<D9S6!D17(.<F>2	XA:i:0	MD:Z:36	NM:i:0
simulatedRead-576	147	REFERENCE	519	255	36M	=	258	-297	TCTCAAGTCAGAGAACACGTCAAGGAATTGTTGAAG	>:IA37MJ!5H4D@0A<N6?E@O6PCHG.5<EJ,_L	XA:i:0	MD:Z:36	NM:i:0
simulatedRead-577	99	REFERENCE	839	255	36M	=	1050	247	TGAAGTTTTGATCAAGCAAGTGCCAAGACTATTGGG	31A?8MJP2K>5KO<=&FB2C7K7T?65CG*I-KA0	XA:i:1	MD:Z:21T14	NM:i:1
simulatedRead-577	147	REFERENCE	1050	255	36M	=	839	-247	CAGCCCGAGATTTGAGCTTGAGCAGTGTTGCAAACG	79CA8*H0KI<;HB;326B:QFC;>>G88!;(LHC=	XA:i:0	MD:Z:36	NM:i:0
simulatedRead-575	99	REFERENCE	153	255	36M	=	301	184	AAGGTAAAAAGAACAACGTAATTAAATCATCGCGAA	8B>O<;;2E9N/E5\<=J=1.7?<CC:A.08>@5GI	XA:i:2	MD:Z:30T0A4	NM:i:2
simulatedRead-575	147	REFERENCE	301	255	36M	=	153	-184	CTACTCCATTCTACTGGGATAGGGCATACTTTACGG	G@C>:C72;@K5<3;<;ADI88>:?371M?R<?CJL	XA:i:1	MD:Z:20C15	NM:i:1
simulatedRead-578	99	REFERENCE	187	255	36M	=	386	235	AAAACTCTACTGCATTATTTTTTAGTTTTTTTATAG	N>?/<;;@IB;G4/B8B7-HJ2<C8@C2=08,C5?2	XA:i:1	MD:Z:26C9	NM:i:1
simulatedRead-578	147	REFERENCE	386	255	36M	=	187	-235	CTTGAGAGGAAGATTTTTTTTTCACTCAAAACCTCT	;3N@8/BA6B;!FE6I045MPA56>?38?;=8@4O9	XA:i:0	MD:Z:36	NM:i:0
simulatedRead-579	99	REFERENCE	759	255	36M	=	980	257	GTCGATGACTTGAAGAAGTTGAACAAGAACAAGAAG	/G08D>G;F:;XQ8DEB@N!?AEFCN<>0>>@>3<0	XA:i:0	MD:Z:36	NM:i:0
simulatedRead-579	147	REFERENCE	980	255	36M	=	759	-257	GAAGGTCTTGTGTTTGGCTGACCAAGCATACTGGAA	);;?36>9E9G;9BR?=G?C'EK:-IAG7L@AAD8K	XA:i:0	MD:Z:36	NM:i:0
simulatedRead-580	99	REFERENCE	724	255	36M	=	959	271	ACAGAGCTAAGTCTTGCGGTGTTGACGCTATGTCCG	C97F@A7;R9S@F4=7@AC>L4=.AA0?B9HC+>*:	XA:i:0	MD:Z:36	NM:i:0
simulatedRead-580	147	REFERENCE	959	255	36M	=	724	-271	TACCATCAAGTTCCAATTGAAGAAGGTCTTGTGTTT	:/770D:/@;S5/0G(ID?<I7EGTBFBLK8D5;C>	XA:i:0	MD:Z:36	NM:i:0
simulatedRead-582	99	REFERENCE	838	255	36M	=	1017	215	CTGAAGTTTTGATCAAGCAAGTGCCAAGACTATTGG	<*E7:):HN?(A:J5F7EF7;0:*@:B8HID12KS>	XA:i:1	MD:Z:22T13	NM:i:1
simulatedRead-582	147	REFERENCE	1017	255	36M	=	838	-215	ACGCTGCTAGTTCCACCCAAATGCATGCTATGCCAG	H0@4@<F4:62MN-E,J=D8QG7D9L=C5G*L_>@?	XA:i:0	MD:Z:36	NM:i:0
simulatedRead-581	99	REFERENCE	847	255	36M	=	1062	251	TGATCAAGCAAGTGCCAAGACTATTGGGTCCTCAAT	A6JH;H>A3-EF<?82!C9GG29A@:I2?99;CHG?	XA:i:1	MD:Z:13T22	NM:i:1
simulatedRead-581	147	REFERENCE	1062	255	36M	=	847	-251	TGAGCTTGAGCAGTGTTGCAAACGCCCAAGATGTTA	6?81H>7;G,A<C1+D>>0L<I<.<I5<3=<6I=6H	XA:i:0	MD:Z:36	NM:i:0
simulatedRead-583	99	REFERENCE	783	255	36M	=	994	247	AAGAACAAGAAGTTAATCAAGAAGTTGTCTAAGAAG	C5M>D<8AK=FIE9?H5@7<ME5=@CDD,?4:;;D:	XA:i:0	MD:Z:36	NM:i:0
simulatedRead-583	147	REFERENCE	994	255	36M	=	783	-247	TGACTGACCAAGCATACTGGAAGACGCTGCTAGTTC	,5-8@213>D>Q=9.G!H:HM86165>E>CGJ6FMJ	XA:i:1	MD:Z:2G33	NM:i:1
simulatedRead-584	99	REFERENCE	493	255	36M	=	708	251	GTCCAAAAATGTCCAAGATCACTTCTTCTCAAGTCA	@<8J0;A>6H7;PJ;A/>(G;?>G?X,5=7A<A4/C	XA:i:0	MD:Z:36	NM:i:0
simulatedRead-584	147	REFERENCE	708	255	36M	=	493	-251	GATGCTTTCGATGTTGACAGAGCTAAGTCTTGCGGT	2;1?'E/MA7H*875<5F<<F9J=->9H2>=CCD1I	XA:i:0	MD:Z:36	NM:i:0
simulatedRead-585	99	REFERENCE	42	255	36M	=	187	181	TGCTATGCCAGCCCGAGATTTGAGCTTGAGCAGTGT	FEAP-;@7A4JQJ>97%K@L>FB@I8-:;(X*)2!2	XA:i:0	MD:Z:36	NM:i:0
simulatedRead-585	147	REFERENCE	187	255	36M	=	42	-181	AAAACTCTACTGCATTATTTTTTAGTTTTTTTATAG	;?1;B1<2K7ME<<H;D96MAI9F9D?1ABC*D@I;	XA:i:1	MD:Z:26C9	NM:i:1
simulatedRead-585	99	REFERENCE	1042	255	36M	=	1187	181	TGCTATGCCAGCCCGAGATTTGAGCTTGAGCAGTGT	FEAP-;@7A4JQJ>97%K@L>FB@I8-:;(X*)2!2	XA:i:0	MD:Z:36	NM:i:0
simulatedRead-585	147	REFERENCE	1187	255	36M	=	1042	-181	AAAACTCTACTGCATTATTTTTTAGTTTTTTTATAG	;?1;B1<2K7ME<<H;D96MAI9F9D?1ABC*D@I;	XA:i:1	MD:Z:26C9	NM:i:1
simulatedRead-587	99	REFERENCE	651	255	36M	=	854	239	GGTTCTTTGAAGTTGCCAAATTGTCCAAGACCAAAC	BIGH>FNFBM:GD;EQA3ID@GU8IZ'G9I4JE<97	XA:i:0	MD:Z:36	NM:i:0
simulatedRead-587	147	REFERENCE	854	255	36M	=	651	-239	GCAAGTGCCAAGACTATTGGGTCCTCAATTGTCCGA	-)3,B1F=?D:5GN=F15?@,9<54%LB-M?L=CR=	XA:i:2	MD:Z:6T27A1	NM:i:2
simulatedRead-588	99	REFERENCE	498	255	36M	=	751	289	AAAATGTCCAAGATCACTTCTTCTCAAGTCAGAGAA	19H4E2NDLFDH8CA=55<F-EP4475=820HJ?;9	XA:i:0	MD:Z:36	NM:i:0
simulatedRead-588	147	REFERENCE	751	255	36M	=	498	-289	CTATGTCCGTCGATGACTTGAAGAAGTTGAACAAGA	*;DC>@2CAPIP58B94>5C59:JDFC;9<BM5QG9	XA:i:0	MD:Z:36	NM:i:0
simulatedRead-590	99	REFERENCE	518	255	36M	=	756	274	TTCTCAAGTCAGAGAACACGTCAAGGAATTGTTGAA	GINCGG18B9KP;I2K1:A@;>FD<GGB!674>=*0	XA:i:0	MD:Z:36	NM:i:0
simulatedRead-590	147	REFERENCE	756	255	36M	=	518	-274	TCCGTCGATGACTTGAAGAAGTTGAACAAGAACAAG	E8ABC1K5;47F<H?3:*C*B-J:A7F7J.=D@573	XA:i:0	MD:Z:36	NM:i:0
simulatedRead-591	99	REFERENCE	600	255	36M	=	817	253	CTACAAGTCGGTTTGAAGAACTATGACCCTCAAAGA	6?865BDD:@<E>;8?AD@.2G>C7E:8N;B34;4<	XA:i:0	MD:Z:36	NM:i:0
simulatedRead-591	147	REFERENCE	817	255	36M	=	600	-253	AGTACAACGCTTTCATTGCTTCTGAAGTTTTGATCA	26N738HB@==%5*A.<5J:C=E:H88C=B36';EB	XA:i:0	MD:Z:36	NM:i:0
simulatedRead-592	99	REFERENCE	951	255	36M	=	1167	252	GTCAGATCTACCATCAAGTTCCAATTGAAGAAGGTC	4:.D'@>A8HCQS46>6:=9<@?69@EC@?>5BG4=	XA:i:0	MD:Z:36	NM:i:0
simulatedRead-592	147	REFERENCE	1167	255	36M	=	951	-252	AACGTAATTAAATCCTTACGAAAACTCTACTGCATT	AF2N84;=B@C>D?.>>@,=3CCEH>2K@L@RPFKA	XA:i:1	MD:Z:14A21	NM:i:1
simulatedRead-594	99	REFERENCE	804	255	36M	=	1027	259	AAGTTGTCTAAGAAGTACAACGCTTTCATTGCTTCT	@7P<52FIMMJL@:HG3>FH1+.LAG=F>6:?J2<6	XA:i:0	MD:Z:36	NM:i:0
simulatedRead-594	147	REFERENCE	1027	255	36M	=	804	-259	TTCCACCCAAATGCATGCTATGCCAGCCCGAGATTT	2.==,<A5<,A2U@EDE/2L4;0?HJDAB9=<I72-	XA:i:0	MD:Z:36	NM:i:0
simulatedRead-595	99	REFERENCE	1007	255	36M	=	1172	201	ATACTGGAAGACGCTGCTAGTTCCACCCAAATGCAT	BCM4D<79<75<A9@E/LG@E2-GG=:?.H0>:0LH	XA:i:0	MD:Z:36	NM:i:0
simulatedRead-595	147	REFERENCE	1172	255	36M	=	1007	-201	AATTAAATCCTTACGAAAACTCTACTGCATTATTTT	=4?20D9B?49BMC6'KCC1HHN?3438CHF@Q3:I	XA:i:1	MD:Z:9A26	NM:i:1
simulatedRead-595	99	REFERENCE	7	255	36M	=	172	201	ATACTGGAAGACGCTGCTAGTTCCACCCAAATGCAT	BCM4D<79<75<A9@E/LG@E2-GG=:?.H0>:0LH	XA:i:0	MD:Z:36	NM:i:0
simulatedRead-595	147	REFERENCE	172	255	36M	=	7	-201	AATTAAATCCTTACGAAAACTCTACTGCATTATTTT	=4?20D9B?49BMC6'KCC1HHN?3438CHF@Q3:I	XA:i:1	MD:Z:9A26	NM:i:1
simulatedRead-596	99	REFERENCE	186	255	36M	=	432	282	GAAAACTCTACTGCATTATTTTTTAGTTTTTTTATA	B5PEGC5Q<<@=CBH4DAI67Y@7@.=@G::E1D0@	XA:i:1	MD:Z:27C8	NM:i:1
simulatedRead-596	147	REFERENCE	432	255	36M	=	186	-282	TATCTAGAACATGTTTCATTGATATTCGACGTTACT	=6I.;B6G@9)N<PFA8@B0HM?7BE@8ECRM9*8,	XA:i:1	MD:Z:26G9	NM:i:1
simulatedRead-597	99	REFERENCE	488	255	36M	=	660	208	CAGTCGTCCAAAAATGTCCAAGATCACTTCTTCTCA	JF;O7/<A7CD=<C<IP:9VD,>55J4?FQ,<99I/	XA:i:0	MD:Z:36	NM:i:0
simulatedRead-597	147	REFERENCE	660	255	36M	=	488	-208	AAGTTGCCAAATTGTCCAAGACCAAACATGTCCATC	'!<0L<NFB3@?N>7D1;I.UJAAKF:>GC06D52Q	XA:i:0	MD:Z:36	NM:i:0
simulatedRead-598	99	REFERENCE	421	255	36M	=	700	315	TGTCTTGTACATATCTAGAACATGTTTCATTGATAT	3A6>J'EI=4SKOD?;1CF7-7<1=5:IJHB;2,>B	XA:i:0	MD:Z:36	NM:i:0
simulatedRead-598	147	REFERENCE	700	255	36M	=	421	-315	TCTTCGGTGATGCTTTCGATGTTGACAGAGCTAAGT	=:I?L5!A0L=:>@3GD<ADN77K=5F;I7I:L7K@	XA:i:0	MD:Z:36	NM:i:0
simulatedRead-599	99	REFERENCE	676	255	36M	=	896	256	CAAGACCAAACATGTCCATCTGTATCTTCGGTGATG	;?C>6DCKJ8F;M=AN9<:H==?Z07?;4>=:F:53	XA:i:0	MD:Z:36	NM:i:0
simulatedRead-599	147	REFERENCE	896	255	36M	=	676	-256	TAAGTTCCCAACCCCAGTTTCTCACAACGATGACTT	D84727M9ND71@/8F/=:?O4=?C87F,OR;CAB/	XA:i:0	MD:Z:36	NM:i:0
simulatedRead-603	99	REFERENCE	861	255	36M	=	1105	280	CCAAGACTATTGGGTCCTCAATTGTCCGAGGCTGGT	BHD<J48Q09K@.J38NI>4BC=6=F0@+M:F,0/;	XA:i:1	MD:Z:27A8	NM:i:1
simulatedRead-603	147	REFERENCE	1105	255	36M	=	861	-280	AGCAAACATCCTGGATCCTGATTATTTGTAAGCTTT	87<4+FJEF?ADH475KIB;>OE<9HS>HJK3BED;	XA:i:0	MD:Z:36	NM:i:0
simulatedRead-605	99	REFERENCE	472	255	36M	=	655	219	CAATTTAACAGTCAACCAGTCGTCCAAAAATGTCCA	=>DA9EG;AF>AQ@H@:4GKG07>E8:@6<A?H7,3	XA:i:0	MD:Z:36	NM:i:0
simulatedRead-605	147	REFERENCE	655	255	36M	=	472	-219	CTTTGAAGTTGCCAAATTGTCCAAGACCAAACATGT	/+,:+9:7DLC416I2;HAF4J<:DM9ZCNQK>9MD	XA:i:0	MD:Z:36	NM:i:0
simulatedRead-606	99	REFERENCE	505	255	36M	=	731	262	CCAAGATCACTTCTTCTCAAGTCAGAGAACACGTCA	6AE2G@H=A/AE<=1+7CIGO?8@=@0G7D/@92@>	XA:i:0	MD:Z:36	NM:i:0
simulatedRead-606	147	REFERENCE	731	255	36M	=	505	-262	TAAGTCTTGCGGTGTTGACGCTATGTCCGTCGATGA	>>=<=65=ECLM=:PD5/2:A2E@LA6N?DM15CO8	XA:i:0	MD:Z:36	NM:i:0
simulatedRead-608	99	REFERENCE	869	255	36M	=	1058	225	ATTGGGTCCTCAATTGTCCGAGGCTGGTAAGTTCCC	97Q;>DKIA-A7P8=7BCI.4FE/?6A.F9<2BFLA	XA:i:1	MD:Z:19A16	NM:i:1
simulatedRead-608	147	REFERENCE	1058	255	36M	=	869	-225	GATTTGAGCTTGAGCAGTGTTGCAAACGCCCAAGAT	508VA=:E)<:C?O;64.1FE@=B=BA82EIa=JEB	XA:i:0	MD:Z:36	NM:i:0
simulatedRead-607	99	REFERENCE	867	255	36M	=	1083	252	CTATTGGGTCCTCAATTGTCCGAGGCTGGTAAGTTC	?BSDABIK5KG<EVBMC9.9M?J7=CH?>D<J7?!1	XA:i:1	MD:Z:21A14	NM:i:1
simulatedRead-607	147	REFERENCE	1083	255	36M	=	867	-252	ACGCCCAAGATGTTACTAAAAAAGCAAACATCCTGG	84P7I54@1BMQ2IA;C3B><.2>2:LAC?DB-)RI	XA:i:0	MD:Z:36	NM:i:0
simulatedRead-609	99	REFERENCE	252	255	36M	=	438	222	TAAATATTCTAATATTCATATTATTCACTTATGTAT	HGQGH<<D@2;1THD'PK7@,P14;AI=378G;>O3	XA:i:0	MD:Z:36	NM:i:0
simulatedRead-609	147	REFERENCE	438	255	36M	=	252	-222	GAACATGTTTCATTGATATTCGACGTTACTATTTCA	O9;6@3@/@4K==0AMJDCG23E00LE86#29?45H	XA:i:1	MD:Z:20G15	NM:i:1
simulatedRead-610	99	REFERENCE	289	255	36M	=	489	236	TTTAACGAAACTCTACTCCATTCTACTGGGATAGGG	5BABD)UNCFB=P>H;N=N<I67E>:Q?EC01>@;=	XA:i:1	MD:Z:32C3	NM:i:1
simulatedRead-610	147	REFERENCE	489	255	36M	=	289	-236	AGTCGTCCAAAAATGTCCAAGATCACTTCTTCTCAA	8:B0*98>7I==93JFF<SK!=?MKA2BRH5I?1BA	XA:i:0	MD:Z:36	NM:i:0
simulatedRead-611	99	REFERENCE	902	255	36M	=	1115	249	CCCAACCCCAGTTTCTCACAACGATGACTTGTACGG	E;F@:18@@H;;@6C*;))KE@5927G5B886>5)(	XA:i:0	MD:Z:36	NM:i:0
simulatedRead-611	147	REFERENCE	1115	255	36M	=	902	-249	CTGGATCCTGATTATTTGTAAGCTTTGTCGATGGGA	)/@B-:>=898E$C=2C3R:4C55F<LRIO5HE=.S	XA:i:0	MD:Z:36	NM:i:0
simulatedRead-613	99	REFERENCE	298	255	36M	=	554	292	ACTCTACTCCATTCTACTGGGATAGGGCATACTTTA	+JM0R)LZ6W;DK?BB=I;=AMAFL3F!*J5G8(53	XA:i:1	MD:Z:23C12	NM:i:1
simulatedRead-613	147	REFERENCE	554	255	36M	=	298	-292	GTATTCCAACGAAACCAAGAAGAGAAACTTCTTGGA	F1/@2E=-7E=:C6>8C6?>B>ODLH5O9LOMIFNS	XA:i:0	MD:Z:36	NM:i:0
simulatedRead-612	99	REFERENCE	942	255	36M	=	1086	180	GTCACTGATGTCAGATCTACCATCAAGTTCCAATTG	6G-E1:D8F:MK>A@DF045E4<HPM0B9FA@I:05	XA:i:0	MD:Z:36	NM:i:0
simulatedRead-612	147	REFERENCE	1086	255	36M	=	942	-180	CCCAAGATGTTACTAAAAAAGCAAACATCCTGGATC	255C;K62SNAB65@AB?<=F@DKN58-;EL0ZF>Q	XA:i:0	MD:Z:36	NM:i:0
simulatedRead-614	99	REFERENCE	36	255	36M	=	264	264	AATGCATGCTATGCCAGCCCGAGATTTGAGCTTGAG	:E1@=5?3TK66Z262AC<>3:164523F<OAN.-<	XA:i:0	MD:Z:36	NM:i:0
simulatedRead-614	147	REFERENCE	264	255	36M	=	36	-264	TATTCATATTATTCACTTATGTATTTTTAACGAAAC	*>D</OA9>=19\E=4DA5?<BF5RDMELBJ;:3CI	XA:i:0	MD:Z:36	NM:i:0
simulatedRead-617	99	REFERENCE	536	255	36M	=	752	252	CGTCAAGGAATTGTTGAAGTATTCCAACGAAACCAA	=LNE@A35>G>@U>7;G549-(C=@DF14@11LF!E	XA:i:0	MD:Z:36	NM:i:0
simulatedRead-617	147	REFERENCE	752	255	36M	=	536	-252	TATGTCCGTCGATGACTTGAAGAAGTTGAACAAGAA	'F9AADG?L:G7C<N8-=*5PAB:.L1?AB6?ONEJ	XA:i:0	MD:Z:36	NM:i:0
simulatedRead-618	99	REFERENCE	196	255	36M	=	404	244	CTGCATTATTTTTTAGTTTTTTTATAGAGACATGAA	CLBH@3868HC;,6JDDA5D20KE39=;F=RC831>	XA:i:1	MD:Z:17C18	NM:i:1
simulatedRead-618	147	REFERENCE	404	255	36M	=	196	-244	TTTTCACTCAAAACCTCTGTCTTGTACATATCTAGA	A<=3$<A8A>2E;:5N.CIL9LG95.<61:K>A7?=	XA:i:0	MD:Z:36	NM:i:0
simulatedRead-619	99	REFERENCE	926	255	36M	=	1133	243	TGACTTGTACGGTAAGGTCACTGATGTCTGATCTAC	=Q:5DE8K>AE9089:DE69ED;A%MJ8296.-518	XA:i:1	MD:Z:28A7	NM:i:1
simulatedRead-619	147	REFERENCE	1133	255	36M	=	926	-243	TAAGCTTTGTCGATGGGATAAAGGTAAAAAGAACAA	A96K%.H'7C>4>P4RC,8:B*?BB716JG1GF$4<	XA:i:0	MD:Z:36	NM:i:0
simulatedRead-623	99	REFERENCE	584	255	36M	=	820	272	CTTGGAAACCGTCGAACTACAAGTCGGTTTGAAGAA	G>>5S>A@4S3;M1DHAI2=EE6R2DK<;L<EFF75	XA:i:0	MD:Z:36	NM:i:0
simulatedRead-623	147	REFERENCE	820	255	36M	=	584	-272	ACAACGCTTTCATTGCTTCTGAAGTTTTGATCAAGC	()1;J2*LADD$H0C>:@=89>F;AF70F=FKBR>?	XA:i:0	MD:Z:36	NM:i:0
simulatedRead-622	99	REFERENCE	891	255	36M	=	1097	242	GCTGGTAAGTTCCCAACCCCAGTTTCTCACAACGAT	<EJ<@<M<@G<@=?BB?6DK9HJ<9;/@8OCCA?46	XA:i:0	MD:Z:36	NM:i:0
simulatedRead-622	147	REFERENCE	1097	255	36M	=	891	-242	ACTAAAAAAGCAAACATCCTGGATCCTGATTATTTG	79G6!Q6?@-6EC>F8=OEA9>M;,;9A692L5:JV	XA:i:0	MD:Z:36	NM:i:0
simulatedRead-625	99	REFERENCE	248	255	36M	=	472	260	AGGATAAATATTCTAATATTCATATTATTCACTTAT	O4-\I4CN@8=D(>739VE!NA<JJ4N>C5:39:I1	XA:i:0	MD:Z:36	NM:i:0
simulatedRead-625	147	REFERENCE	472	255	36M	=	248	-260	CAATTTAACAGTCAACCAGTCGTCCAAAAATGTCCA	FC55M1(C29;>LA5C?==N5D6F8BKF@1Q)G!@8	XA:i:0	MD:Z:36	NM:i:0
simulatedRead-620	99	REFERENCE	104	255	36M	=	339	271	AAGCAAACATCCTGGATCCTGATTATTTGTAAGCTT	BH@:+`CA0CCI=<H8G,A@=L05;>1DC.C54#=F	XA:i:0	MD:Z:36	NM:i:0
simulatedRead-620	147	REFERENCE	339	255	36M	=	104	-271	TGCACGGATTTTAGCAGTCTTTTTCTTTCTTGGCTT	=3#27D>3D=<9>A:P:=HB4<F7EL>O0DAE.<I:	XA:i:0	MD:Z:36	NM:i:0
simulatedRead-626	99	REFERENCE	815	255	36M	=	1020	241	GAAGTACAACGCTTTCATTGCTTCTGAAGTTTTGAT	7B8J8E=K7DHDH0JB(999N</=JW=<C=<I1B26	XA:i:0	MD:Z:36	NM:i:0
simulatedRead-626	147	REFERENCE	1020	255	36M	=	815	-241	CTGCTAGTTCCACCCAAATGCATGCTATGCCAGCCC	=3@D,42A@OC->O:2B7;;DC<F:90;AGB85@OE	XA:i:0	MD:Z:36	NM:i:0
simulatedRead-629	99	REFERENCE	396	255	36M	=	590	230	AGATTTTTTTTTCACTCAAAACCTCAGTCTTGTACA	B6=LAIITB<;3F=0I?:=LHD82;?1?9E:D482-	XA:i:1	MD:Z:25T10	NM:i:1
simulatedRead-629	147	REFERENCE	590	255	36M	=	396	-230	AACCGTCGAACTACAAGTCGGTTTGAAGAACTATGA	G6<5@=RF/OBDA937]6544?F@D8?@7G=L1E;Q	XA:i:0	MD:Z:36	NM:i:0
simulatedRead-627	99	REFERENCE	638	255	36M	=	808	206	CAAGCGTTTCTCTGGTTCTTTGAAGTTGCCAAATTG	>\A&44:=<I?C9@E5EG<VI;-82HHA.745B7A7	XA:i:0	MD:Z:36	NM:i:0
simulatedRead-627	147	REFERENCE	808	255	36M	=	638	-206	TGTCTAAGAAGTACAACGCTTTCATTGCTTCTGAAG	03:>56FB+BB7D>.?@B1B9:=76:NIBI+8CJC7	XA:i:0	MD:Z:36	NM:i:0
simulatedRead-628	99	REFERENCE	596	255	36M	=	784	224	CGAACTACAAGTCGGTTTGAAGAACTATGACCCTCA	J46I>@=JF?7=L3=B4AB;3GGH3==>5C48I?0G	XA:i:0	MD:Z:36	NM:i:0
simulatedRead-628	147	REFERENCE	784	255	36M	=	596	-224	AGAACAAGAAGTTAATCAAGAAGTTGTCTAAGAAGT	8369C,0K5>AM9F1*U9I3>FC;:=;;FA>@5M0K	XA:i:0	MD:Z:36	NM:i:0
simulatedRead-630	99	REFERENCE	398	255	36M	=	599	237	ATTTTTTTTTCACTCAAAACCTCTGTCTTGTACCTA	GCB7F>?5:@L5IP@>@L?28=<6F(??34;4&<<J	XA:i:1	MD:Z:33A2	NM:i:1
simulatedRead-630	147	REFERENCE	599	255	36M	=	398	-237	ACTACAAGTCGGTTTGAAGAACTATGACCCTCAAAG	71A56AJKLSC=:97<VO<E7CMD;-<@9S4B@E7/	XA:i:0	MD:Z:36	NM:i:0
simulatedRead-631	99	REFERENCE	339	255	36M	=	553	250	TGCACGGATTTTAGCAGTCTTTTTCTTTCTTGGCTT	I0ENJI6?9?8JB?1?=AG@;>(J-9=8=EH9B/74	XA:i:0	MD:Z:36	NM:i:0
simulatedRead-631	147	REFERENCE	553	255	36M	=	339	-250	AGTATTCCAACGAAACCAAGAAGAGAAACTTCTTGG	,*AG6B7ADF69;:2T:HB9ECGAC00CQ<=G6D66	XA:i:0	MD:Z:36	NM:i:0
simulatedRead-632	99	REFERENCE	668	255	36M	=	915	283	AAATTGTCCAAGACCAAACATGTCCATCTGTATCTG	4LJ85<874376,Q8=<D:2;B6F>?KHB0?97'/'	XA:i:1	MD:Z:35T0	NM:i:1
simulatedRead-632	147	REFERENCE	915	255	36M	=	668	-283	TCTCACAACGATGACTTGTACGGTAAGGTCACTGAT	(5;@;;72G4>F@;G4CB9GCW,E;G<@FDD<J8?6	XA:i:0	MD:Z:36	NM:i:0
simulatedRead-633	99	REFERENCE	233	255	36M	=	453	256	ATTCAATTACTTTCAAGGATAAATATTCTAATATTC	<.D0/L[OM<KCD3;OF6?N=>@:AA&,+2>;H;;6	XA:i:0	MD:Z:36	NM:i:0
simulatedRead-633	147	REFERENCE	453	255	36M	=	233	-256	ATATTCGACGTTACTATTTCAATTTAACAGTCAACC	88:/CJH@BA@EI;6*C/HWY7>?I>9SF<4>D9AO	XA:i:1	MD:Z:5G30	NM:i:1
simulatedRead-634	99	REFERENCE	582	255	36M	=	803	257	TTCTTGGAAACCGTCGAACTACAAGTCGGTTTGAAG	?1F8:<K-GD<74HC59J5C@:B@>><WD->/2%8-	XA:i:0	MD:Z:36	NM:i:0
simulatedRead-634	147	REFERENCE	803	255	36M	=	582	-257	GAAGTTGTCTAAGAAGTACAACGCTTTCATTGCTTC	C?4;>??FBE6H\22BBI2=B@@I=%-D-ELME,<=	XA:i:0	MD:Z:36	NM:i:0
simulatedRead-635	99	REFERENCE	571	255	36M	=	840	305	AGAAGAGAAACTTCTTGGAAACCGTCGAACTACAAG	>F?=8<EATI7A5FAS9AHE9?>@955>4H8<>+9;	XA:i:0	MD:Z:36	NM:i:0
simulatedRead-635	147	REFERENCE	840	255	36M	=	571	-305	GAAGTTTTGATCAAGCAAGTGCCAAGACTATTGGGT	#::<80?<G;@O=HC>;D><<H<AB?T4=7HCC=CC	XA:i:1	MD:Z:20T15	NM:i:1
simulatedRead-636	99	REFERENCE	143	255	36M	=	338	231	CGATGGGATAAAGGTAAAAAGAACAACGTAATTAAA	5E59/CB<?MIA1=>5;6ND0MA1"/1@?65A*8W2	XA:i:0	MD:Z:36	NM:i:0
simulatedRead-636	147	REFERENCE	338	255	36M	=	143	-231	GTGCACGGATTTTAGCAGTCTTTTTCTTTCTTGGCT	317/1:G7G3I?T,J824EEMF4BF9N=1=+>8CL4	XA:i:0	MD:Z:36	NM:i:0
simulatedRead-638	99	REFERENCE	222	255	36M	=	445	259	GAGACATGAACATTCAATTACTTTCAAGGATAAATA	>?7CMHC@/>0B@F=F3I0A4D9?;??63B.G7!>?	XA:i:0	MD:Z:36	NM:i:0
simulatedRead-638	147	REFERENCE	445	255	36M	=	222	-259	TTTCATTGATATTCGACGTTACTATTTCAATTTAAC	1FE,<>0<2?QM<EM@<BD831E-C;EH<6GA.B-.	XA:i:1	MD:Z:13G22	NM:i:1
simulatedRead-640	99	REFERENCE	777	255	36M	=	1015	274	TTGAACAAGAACAAGAAGTTAATCAAGAAGTTGTCT	BQH6=SISFK07:3MD1;6CDE5GCDJD=85M895A	XA:i:0	MD:Z:36	NM:i:0
simulatedRead-640	147	REFERENCE	1015	255	36M	=	777	-274	AGACGCTGCTAGTTCCACCCAAATGCATGCTATGCC	$?:6-DJ,?FB:E56D=AG=?;J9BHBF@JFE:@+G	XA:i:0	MD:Z:36	NM:i:0
simulatedRead-639	99	REFERENCE	617	255	36M	=	855	274	GAACTATGACCCTCAAAGAGACAAGCGTTTCTCTGG	G7T<BAK=3=4@K<-59;283=0-,D2A::/7?6/<	XA:i:0	MD:Z:36	NM:i:0
simulatedRead-639	147	REFERENCE	855	255	36M	=	617	-274	CAAGTGCCAAGACTATTGGGTCCTCAATTGTCCGAG	:<N3:PDA?.?7H7CFAA=)L.L<EL;=833C5>M=	XA:i:2	MD:Z:5T27A2	NM:i:2
simulatedRead-641	99	REFERENCE	698	255	36M	=	911	249	TATCTTCGGTGATGCTTTCGATGTTGACAGAGCTAA	CE<7HJ;E<C.CL@8C7+1:?+&H38=6991:=3<C	XA:i:0	MD:Z:36	NM:i:0
simulatedRead-641	147	REFERENCE	911	255	36M	=	698	-249	AGTTTCTCACAACGATGACTTGTACGGTAAGGTCAC	?.EFB3=D68PG5CBJ7>,A?G;B@-NA6GCG;X?D	XA:i:0	MD:Z:36	NM:i:0
simulatedRead-642	99	REFERENCE	944	255	36M	=	1098	190	CACTGATGTCAGATCTACCATCAAGTTCCAATTGAA	E<1A9?@<@IE=(5IKH68IO6;>HGA8CEK436<I	XA:i:0	MD:Z:36	NM:i:0
simulatedRead-642	147	REFERENCE	1098	255	36M	=	944	-190	CTAAAAAAGCAAACATCCTGGATCCTGATTATTTGT	<G:C>JC=@O42KPPFGNH?20B=DLM3H?@P655H	XA:i:0	MD:Z:36	NM:i:0
simulatedRead-644	99	REFERENCE	832	255	36M	=	1031	235	TTGCTTCTGAAGTTTTGATCAAGCAAGTGCCAAGAC	6G8;9B7QCLEFJH;OAFA:LCB:AG1E;C-086C5	XA:i:1	MD:Z:28T7	NM:i:1
simulatedRead-644	147	REFERENCE	1031	255	36M	=	832	-235	ACCCAAATGCATGCTATGCCAGCCCGAGATTTGAGC	43B.HHS19E:655B:;=GHCB2>O=<EP7:85L:L	XA:i:0	MD:Z:36	NM:i:0
simulatedRead-643	99	REFERENCE	701	255	36M	=	889	224	CTGCGGTGATGCTTTCGATGTTGACAGAGCTAAGTC	FJJ659ALB=;8P>7QBDC:?8;:/0F-<@:9:;?>	XA:i:1	MD:Z:2T33	NM:i:1
simulatedRead-643	147	REFERENCE	889	255	36M	=	701	-224	AGGCTGGTAAGTTCCCAACCCCAGTTTCTCACAACG	:.4>61M'DIE-E7:J:<LF9SKCB?2D?CH>9;4?	XA:i:0	MD:Z:36	NM:i:0
simulatedRead-647	99	REFERENCE	198	255	36M	=	435	273	GCATTATTTTTTAGTTTTTTTATAGAGACATGCACA	;=8K?K4AC8.+<>H5(=?=7:3GLBDE6C2PB@3?	XA:i:2	MD:Z:15C16A3	NM:i:2
simulatedRead-647	147	REFERENCE	435	255	36M	=	198	-273	CTAGAACATGTTTCATTGATATTCGACGTTACTATT	CC3MKL+A>>EJ43IA9<H?KN#;G19E35<82BNM	XA:i:1	MD:Z:23G12	NM:i:1
simulatedRead-646	99	REFERENCE	262	255	36M	=	436	210	AATATTCATATTATTCACTTATGTATTTTTAACGAA	NABD=@5CDE3<395?958;-L3V<I=J5=49K772	XA:i:0	MD:Z:36	NM:i:0
simulatedRead-646	147	REFERENCE	436	255	36M	=	262	-210	TAGAACATGTTTCATTGATATTCGACGTTACTATTT	F=@:*4FS46?AGN=G+*<0:>?GND;I7GJ9J5F8	XA:i:1	MD:Z:22G13	NM:i:1
simulatedRead-648	99	REFERENCE	465	255	36M	=	634	205	ACTATTTCAATTTAACAGTCAACCAGTCGTCCAAAA	IG;<C=F?JJI?S24FFI*34FE..-4CI7O4K=B4	XA:i:0	MD:Z:36	NM:i:0
simulatedRead-648	147	REFERENCE	634	255	36M	=	465	-205	GAGACAAGCGTTTCTCTGGTTCTTTGAAGTTGCCAA	S*J*AE>367:F9)4271X,H:@C8F=8DUQCTIF8	XA:i:0	MD:Z:36	NM:i:0
simulatedRead-651	99	REFERENCE	445	255	36M	=	604	195	TTTCATTGATATTCGACGTTACTATTTCAATTTAAC	I>7P92@H<C3?I34=/IJ=<CAG0@DB39EE?9*3	XA:i:1	MD:Z:13G22	NM:i:1
simulatedRead-651	147	REFERENCE	604	255	36M	=	445	-195	AAGTCGGTTTGAAGAACTATGACCCTCAAAGAGACA	)C5*>DB+.G2DG/@?0/?@E4@DLCIO4AT;?20B	XA:i:0	MD:Z:36	NM:i:0
simulatedRead-650	99	REFERENCE	110	255	36M	=	324	250	ACATCCTGGATCCTGATTATTTGTAAGCTTTGTCGA	?<C>>O;97>1E42-;;RAH7?@;A.59A4F'C@0,	XA:i:0	MD:Z:36	NM:i:0
simulatedRead-650	147	REFERENCE	324	255	36M	=	110	-250	GCATACTTTACGGGGTGCACGGATTTTAGCAGTCTT	99;8CGN7768AL.5G996BRE>2GQ6>BG:O+<?H	XA:i:0	MD:Z:36	NM:i:0
simulatedRead-649	99	REFERENCE	76	255	36M	=	293	253	GTTGCAAACGCCCAAGATGTTACTAAAAAAGCAAAC	?L?:;=D5483<69>0<8<>JO?GA.F6@<NG=B=3	XA:i:0	MD:Z:36	NM:i:0
simulatedRead-649	147	REFERENCE	293	255	36M	=	76	-253	ACGAAACTCTACTCCATTCTACTGGGATAGGGCATA	>=;'?@=4K61F;CI:D=6?1C2U?@BI<G028<LY	XA:i:1	MD:Z:28C7	NM:i:1
simulatedRead-652	99	REFERENCE	883	255	36M	=	1075	228	TGTCCGAGGCTGGTAAGTTCCCAACCCCAGTTTCTC	E:HD5:8BD>BC(46<@H9D8<3J<D-8H15:;0<"	XA:i:1	MD:Z:5A30	NM:i:1
simulatedRead-652	147	REFERENCE	1075	255	36M	=	883	-228	TGTTGCAAACGCCCAAGATGTTACTAAAAAAGCAAA	<OMB'2B4Q#58<69:HEQ7BG>=>8135=CIJYND	XA:i:0	MD:Z:36	NM:i:0
simulatedRead-653	99	REFERENCE	117	255	36M	=	306	225	GGATCCTGATTATTTGTAAGCTTGGTCGATGGGATA	9=>=7C0+75PFI3IO>>;JG(Q;I?KAJ,Q8:8<@	XA:i:1	MD:Z:23T12	NM:i:1
simulatedRead-653	147	REFERENCE	306	255	36M	=	117	-225	CCATTCTACTGGGATAGGGCATACTTTACGGGGTGC	490:=0EG@,:E?=7B:;J:P=C8;@45DH:92CK0	XA:i:1	MD:Z:15C20	NM:i:1
simulatedRead-654	99	REFERENCE	305	255	36M	=	481	212	TCCATTCTACTGGGATAGGGCATACTTTACGGGGTG	?;IME=GCLKED3J?2DDG<.3+0EHE4<A<-7K8>	XA:i:1	MD:Z:16C19	NM:i:1
simulatedRead-654	147	REFERENCE	481	255	36M	=	305	-212	AGTCAACCAGTCGTCCAAAAATGTCCAAGATCACTT	N:.=AI:1D06EH;FD6I@8FJ'3DP3KOA?H;3HT	XA:i:0	MD:Z:36	NM:i:0
simulatedRead-655	99	REFERENCE	589	255	36M	=	775	222	AAACCGTCGAACTACAAGTCGGTTTGAAGAACTATG	JC9?E>PAN@JNE8@A5Y:?CB:D(MIC32O*@4:;	XA:i:0	MD:Z:36	NM:i:0
simulatedRead-655	147	REFERENCE	775	255	36M	=	589	-222	AGTTGAACAAGAACAAGAAGTTAATCAAGAAGTTGT	998=6;:.:-A6-2H57Q4A88S:M;?E=O[GCQFN	XA:i:0	MD:Z:36	NM:i:0
simulatedRead-658	99	REFERENCE	627	255	36M	=	798	207	CCTCAAAGAGACAAGCGTTTCTCTGGTTCTTTGAAG	QJ=A:9>I&\K>L;"CS2E@/V=.OC<5LH0F2;"5	XA:i:0	MD:Z:36	NM:i:0
simulatedRead-658	147	REFERENCE	798	255	36M	=	627	-207	ATCAAGAAGTTGTCTAAGAAGTACAACGCTTTCATT	D=<<C7D&2@7A9<A53=4D2.B7K6E<TBJJE4F:	XA:i:0	MD:Z:36	NM:i:0
simulatedRead-657	99	REFERENCE	890	255	36M	=	1101	247	GGCTGGTAAGTTCCCAACCCCAGTTTCTCACAACGA	DD7.D>8]YCAA*G=FC6?E>>75+?;(3KD33516	XA:i:0	MD:Z:36	NM:i:0
simulatedRead-657	147	REFERENCE	1101	255	36M	=	890	-247	AAAAAGCAAACATCCTGGATCCTGATTATTTGTAAG	:1CP0/5)I920I9?E9PF>NQU;9ABC?82DE#D@	XA:i:0	MD:Z:36	NM:i:0
simulatedRead-659	99	REFERENCE	429	255	36M	=	599	206	ACATATCTAGAACATGTTTCATTGATATTCGACGTT	AL:C?B6=G;;/?69H=6>B37;9-7C4B9AB446F	XA:i:1	MD:Z:29G6	NM:i:1
simulatedRead-659	147	REFERENCE	599	255	36M	=	429	-206	ACTACAAGTCGGTTTGAAGAACTATGACCCTCAAAG	GO5?I@C/=C4ICBE4H:7F9@5@PSGJS:+8A<D:	XA:i:0	MD:Z:36	NM:i:0
simulatedRead-660	99	REFERENCE	14	255	36M	=	209	231	AAGACGCTGCTAGTTCCACCCAAATGCATGCTATGC	ZJPMJ:K<HGBB=B8:H-LH@GF7<9F=BB(<6F#:	XA:i:0	MD:Z:36	NM:i:0
simulatedRead-660	147	REFERENCE	209	255	36M	=	14	-231	TAGTTTTTTTATAGAGACATGAACATTCAATTACTT	'O==HJD9!5K3:36=354C=AC1L6Q9$=:8EI@?	XA:i:1	MD:Z:4C31	NM:i:1
simulatedRead-663	99	REFERENCE	735	255	36M	=	985	286	TCTTGCGGTGTTGACGCTATGTCCGTCGATGACTTG	L9:?@;8LEJK:47@B4739S<N8(54A9<;;1D07	XA:i:0	MD:Z:36	NM:i:0
simulatedRead-663	147	REFERENCE	985	255	36M	=	735	-286	TCTTGTGTTTGGCTGACCAAGCATACTGGAAGACGC	)@170GG>B?2/74D8AE2DM!L0FHG*;4M9E;HE	XA:i:0	MD:Z:36	NM:i:0
simulatedRead-662	99	REFERENCE	89	255	36M	=	319	266	AAGATGTTACTAAAAAAGCAAACATCCTGGATCCTG	%NMM>?9C0LB2686<?E<G69@?C-88@?<=>10K	XA:i:0	MD:Z:36	NM:i:0
simulatedRead-662	147	REFERENCE	319	255	36M	=	89	-266	ATAGGGCATACTTTACGGGGTGCACGGATTTTAGCA	6>+-:5C>.9><>J/9A23FF4CCF>EF309>K@GI	XA:i:1	MD:Z:2C33	NM:i:1
simulatedRead-665	99	REFERENCE	4	255	36M	=	219	251	AGCATACTGGAAGACGCTGCTAGTTCCACCCAAATG	?@EM7@KB;QDDE158N5=-DBIM5<B65JCEAI,9	XA:i:0	MD:Z:36	NM:i:0
simulatedRead-665	147	REFERENCE	219	255	36M	=	4	-251	ATAGAGACATGAACATTCAATTACTTTCAAGGATAA	@98,3;6EP053;<D9;05;EM3B>/7AF:EB;4K>	XA:i:0	MD:Z:36	NM:i:0
simulatedRead-664	99	REFERENCE	593	255	36M	=	781	224	CGTCGAACTACAAGTCGGTTTGAAGAACTATGACCC	>K671I833=J7=U=E/9O>,CH<@<MM;6>QBL=4	XA:i:0	MD:Z:36	NM:i:0
simulatedRead-664	147	REFERENCE	781	255	36M	=	593	-224	ACAAGAACAAGAAGTTAATCAAGAAGTTGTCTAAGA	A1AB/A63EB?F5<RE,@?*KE16YG/;<?H>65II	XA:i:0	MD:Z:36	NM:i:0
simulatedRead-666	99	REFERENCE	238	255	36M	=	384	182	ATTACTTTCAAGGATAAATATTCTAATATTCATATT	Q>RC8PG4LJE:;I<?]<M*=:E@:@PFB.:0=51+	XA:i:0	MD:Z:36	NM:i:0
simulatedRead-666	147	REFERENCE	384	255	36M	=	238	-182	GCCTTGAGAGGAAGATTTTTTTTTCACTCAAAACCT	D@>C06@A55QVK86C5Q56G>A@>>S5ELF8:I.:	XA:i:0	MD:Z:36	NM:i:0
simulatedRead-667	99	REFERENCE	498	255	36M	=	754	292	AAAATGTCCATGATCACTTCTTCTCAAGTCAGAGAA	A>3ENPLEMBK9I8?=+@GEGC7:N7L=+6C9MC$B	XA:i:1	MD:Z:10A25	NM:i:1
simulatedRead-667	147	REFERENCE	754	255	36M	=	498	-292	TGTCCGTCGATGACTTGAAGAAGTTGAACAAGAACA	9566N>:8>7C9?BIBAITA1=8>;C<J>?J>;G=A	XA:i:0	MD:Z:36	NM:i:0
simulatedRead-668	99	REFERENCE	37	255	36M	=	232	231	ATGCATGCTATGCCAGCCCGAGATTTGAGCTTGAGC	;C<DFHI@H@JM;VECG-EMAC1GG.?V;@3D/,A1	XA:i:0	MD:Z:36	NM:i:0
simulatedRead-668	147	REFERENCE	232	255	36M	=	37	-231	CATTCAATTACTTTCAAGGATAAATATTCTAATATT	,4?45:BFADD;61.?CB-AGCDCFWHC?AM/@H.I	XA:i:0	MD:Z:36	NM:i:0
simulatedRead-669	99	REFERENCE	424	255	36M	=	595	207	CTTGTACATATCTAGAACATGTTTCATTGATATTCG	E5-L?7?GM,9;@>HDCI=5&H==<JIH8E8J/<97	XA:i:1	MD:Z:34G1	NM:i:1
simulatedRead-669	147	REFERENCE	595	255	36M	=	424	-207	TCGAACTACAAGTCGGTTTGAAGAACTATGACCCTC	?=/AG:2<BCGIAN-E08A5CL@63PARA9/=;?O=	XA:i:0	MD:Z:36	NM:i:0
simulatedRead-670	99	REFERENCE	746	255	36M	=	990	280	TGACGCTATGTCCGTCGATGACTTGAAGAAGTTGAA	D7B?.H9:6FD1;CYIGPC<A-F@97C08C41=?=9	XA:i:0	MD:Z:36	NM:i:0
simulatedRead-670	147	REFERENCE	990	255	36M	=	746	-280	TGTTTGACTGACCAAGCATACTGGAAGACGCTGCTA	+6;5?C/M=:8:B3EMI=4?0B?>>@97589@HG<P	XA:i:1	MD:Z:6G29	NM:i:1
simulatedRead-671	99	REFERENCE	630	255	36M	=	874	280	CAAAGAGACAAGCGTTTCTCTGGTTCTTTGAAGTTG	ELC6+H<MO&4:1:G@CBBM>6WCBE2=:>G<.B6@	XA:i:0	MD:Z:36	NM:i:0
simulatedRead-671	147	REFERENCE	874	255	36M	=	630	-280	GTCCTCAATTGTCCGAGGCTGGTAAGTTCCCAACCC	>I8SL6E)3<'2A6EL8B60A?NH>AII?4AIN8??	XA:i:1	MD:Z:14A21	NM:i:1
simulatedRead-672	99	REFERENCE	426	255	36M	=	647	257	TGTACATATCTAGAACATGTTTCATTGATATTCGAC	@94=CJC;;JFI:CKK<F92JC868QBL>N85=K0J	XA:i:1	MD:Z:32G3	NM:i:1
simulatedRead-672	147	REFERENCE	647	255	36M	=	426	-257	CTCTGGTTCTTTGAAGTTGCCAAATTGTCCAAGACC	)@7FB0FLH67L.OGM2?)?AB:F1:;>)K@D=B3<	XA:i:0	MD:Z:36	NM:i:0
simulatedRead-675	99	REFERENCE	580	255	36M	=	726	182	ACTTCTTGGAAACCGTCGAACTACACGTCGGTTTGA	,30EGAJJ:?,4CCD-LAJ6@BM;J@76>;ED>.83	XA:i:1	MD:Z:25A10	NM:i:1
simulatedRead-675	147	REFERENCE	726	255	36M	=	580	-182	AGAGCTAAGTCTTGCGGTGTTGACGCTATGTCCGTC	2>;683;,SAD=9=J074S8HG<D.9KH>HF=E;4J	XA:i:0	MD:Z:36	NM:i:0
simulatedRead-676	99	REFERENCE	896	255	36M	=	1155	295	TAAGTTCCCAACCCCAGTTTCTCACAACGATGACTT	J>:99DF9=H>;CW>14/>?:,:I=FA=FNL+8&*1	XA:i:0	MD:Z:36	NM:i:0
simulatedRead-676	147	REFERENCE	1155	255	36M	=	896	-295	GGTAAAAAGAACAACGTAATTAAATCCTTACGAAAA	251407AGHE7>S>5:3<@ALM)J9H:A*<NWB<HE	XA:i:1	MD:Z:26A9	NM:i:1
simulatedRead-677	99	REFERENCE	410	255	36M	=	646	272	CTCAAAACCTCTGTCTTGTACATATCTAGAACATGT	C9M1L5DF?;08/PGB83.<9;8BC<>A>?G88KF>	XA:i:0	MD:Z:36	NM:i:0
simulatedRead-677	147	REFERENCE	646	255	36M	=	410	-272	TCTCTGGTTCTTTGAAGTTGCCAAATTGTCCAAGAC	835?.C<:G*P:K+()1I91=(;J7?A9:@?L0>9B	XA:i:0	MD:Z:36	NM:i:0
simulatedRead-678	99	REFERENCE	574	255	36M	=	772	234	AGAGAAACTTCTTGGAAACCGTCGAACTACAAGTCG	J1Q@0H>;=B+N5F4?@*@C?UG<9><2HLF;:3IE	XA:i:0	MD:Z:36	NM:i:0
simulatedRead-678	147	REFERENCE	772	255	36M	=	574	-234	AGAAGTTGAACAAGAACAAGAAGTTAATCAAGAAGT	Q?E:@>9O0+<K;?@@9?;HUJ1CAGA@C=FA;HJO	XA:i:0	MD:Z:36	NM:i:0
simulatedRead-682	99	REFERENCE	457	255	36M	=	680	259	TCGACGTTACTATTTCAATTTAACAGTCAACCAGTC	D2O9KHJG.><XBB:H;<05E=G;C??N:5C=9L<0	XA:i:1	MD:Z:1G34	NM:i:1
simulatedRead-682	147	REFERENCE	680	255	36M	=	457	-259	ACCAAACATGTCCATCTGTATCTGCGGTGATGCTTT	6ABW$?B4<1E)3MST,/@:CF7>F=79AA8>D@V6	XA:i:1	MD:Z:23T12	NM:i:1
simulatedRead-681	99	REFERENCE	589	255	36M	=	806	253	AAACCGTCGAACTACAAGTCGGTTTGAAGAACTATG	P92FU/-?8DK@A3?>CH>.HB>B@7;>/DI@:FJ0	XA:i:0	MD:Z:36	NM:i:0
simulatedRead-681	147	REFERENCE	806	255	36M	=	589	-253	GTTGTCTAAGAAGTACAACGCTTTCATTGCTTCTGA	6<,=G:F<?0A?:9A@<0(<?I>OQ?XDCABNH@F?	XA:i:0	MD:Z:36	NM:i:0
simulatedRead-683	99	REFERENCE	551	255	36M	=	674	159	GAAGTATTCCAACGAAACCAAGAAGAGAAACTTCTT	:9=;::H?1WPEG9;O60A/B7CT<C77.">3<G;+	XA:i:0	MD:Z:36	NM:i:0
simulatedRead-683	147	REFERENCE	674	255	36M	=	551	-159	TCCAAGACCAAACATGTCCATCTGTATCTGCGGTGA	$I>J9CBNE>K9>68*;5F3;_9I9>AF94<2=DDC	XA:i:1	MD:Z:29T6	NM:i:1
simulatedRead-684	99	REFERENCE	628	255	36M	=	864	272	CTCAAAGAGACAAGCGTTTCTCTGGTTCTTTGAAGT	<:J>FG52>C72P7,EJ258->=@5A5>19C;<DN5	XA:i:0	MD:Z:36	NM:i:0
simulatedRead-684	147	REFERENCE	864	255	36M	=	628	-272	AGACTATTGGGTCCTCAATTGTCCGAGGCTGGTAAG	D9DH88HC=@=BG:376<BA5C4JP3<7@=34FSJ7	XA:i:1	MD:Z:24A11	NM:i:1
simulatedRead-686	99	REFERENCE	257	255	36M	=	449	228	ATTCTAATATTCATATTATTCACTTATGTATTTTTA	L?GA<MOPVK?=@898::AB,S5J9H><D?F9M;92	XA:i:0	MD:Z:36	NM:i:0
simulatedRead-686	147	REFERENCE	449	255	36M	=	257	-228	ATTGATATTCGACGTTACTATTTCAATTTAACAGTC	?:@5<.NDLLJ@8@JC7@I?7;@:BMS?B;EG8AO5	XA:i:1	MD:Z:9G26	NM:i:1
simulatedRead-688	99	REFERENCE	532	255	36M	=	716	220	AACACGTCAAGGACTTGTTGAAGTATTCCAACGAAA	:ACDD?2YM;;Q21=5=L&ADKO00CJK>@AEN<B.	XA:i:1	MD:Z:13A22	NM:i:1
simulatedRead-688	147	REFERENCE	716	255	36M	=	532	-220	CGATGTTGACAGAGCTAAGTCTTGCGGTGTTGACGC	@097G(FDJ@>6>==.@>IDJFGEPHNL?@JP=@4?	XA:i:0	MD:Z:36	NM:i:0
simulatedRead-687	99	REFERENCE	843	255	36M	=	1051	244	GTTTTGATCAAGCAAGTGCCAAGACTATTGGGTCCT	:K9B=G7=27A79FCY=37J;OP-:5.431M:6:I5	XA:i:1	MD:Z:17T18	NM:i:1
simulatedRead-687	147	REFERENCE	1051	255	36M	=	843	-244	AGCCCGAGATTTGAGCTTGAGCAGTGTTGCAAACGC	511E2B41@5E5J)MTE19G07B1?8MOA<U7LKAH	XA:i:0	MD:Z:36	NM:i:0
simulatedRead-689	99	REFERENCE	861	255	36M	=	1137	312	CCAAGACTATTGGGTCCTCAATTGTCCGAGGCTGGT	1?9GC8J=><OA2:,B7A4;964AMA86><60@CA1	XA:i:1	MD:Z:27A8	NM:i:1
simulatedRead-689	147	REFERENCE	1137	255	36M	=	861	-312	CTTTGTCGATGGGATAAAGGTAAAAAGAACAACGTA	0C5F6D8=?+:E19A6F8A<,<9N9LS1R.J<@LHL	XA:i:0	MD:Z:36	NM:i:0
simulatedRead-690	99	REFERENCE	291	255	36M	=	463	208	TAACGAAACTCTACTCCATTCTACTGGGATAGGGCA	I89>G1CF;>?91@:*2M/.;K@*5::HMAAOHC21	XA:i:1	MD:Z:30C5	NM:i:1
simulatedRead-690	147	REFERENCE	463	255	36M	=	291	-208	TTACTATTTCAATTTAACAGTCAACCAGTCGTCCAA	<DGM*G?<4>=8<OCD7B2:AEW?DQ?H5:FK=AFY	XA:i:0	MD:Z:36	NM:i:0
simulatedRead-694	99	REFERENCE	617	255	36M	=	807	226	GAACTATGACCCTCAAAGAGACAAGCGTTTCTCTGG	=E;AL6_HM;BC:BF6CC9+2DL$HG*7-@7J3=K=	XA:i:0	MD:Z:36	NM:i:0
simulatedRead-694	147	REFERENCE	807	255	36M	=	617	-226	TTGTCTAAGAAGTACAACGCTTTCATTGCTTCTGAA	;6I0>:AN8=I@K=52?DV?+9JBFPAHG>G;2EPC	XA:i:0	MD:Z:36	NM:i:0
simulatedRead-695	99	REFERENCE	598	255	36M	=	813	251	AACTACAAGTCGGTTTGAAGAACTATGACCCTCAAA	EJ?C'7:DM:15F</W.1;@5@;FG91K7C33.:>/	XA:i:0	MD:Z:36	NM:i:0
simulatedRead-695	147	REFERENCE	813	255	36M	=	598	-251	AAGAAGTACAACGCTTTCATTGCTTCTGAAGTTTTG	F44=4XR=76L@KPCPDOC/B9=81EH8A;9TB7>I	XA:i:0	MD:Z:36	NM:i:0
simulatedRead-696	99	REFERENCE	993	255	36M	=	1187	230	TTGACTGACCAAGCATACTGGAAGACGCTGCTAGTT	9HEP:IF>D?/0EF0G9=?3;<I$24=HDH:<1R<@	XA:i:1	MD:Z:3G32	NM:i:1
simulatedRead-696	147	REFERENCE	1187	255	36M	=	993	-230	AAAACTCTACTGCATTCTTTTTTAGTCTTTTTATAG	DC-JD73A=JJ*NH:233:7?B67C9IA6@2MHG@B	XA:i:1	MD:Z:16A19	NM:i:1
simulatedRead-697	99	REFERENCE	193	255	36M	=	379	222	CTACTGCATTATTTTTTAGTTTTTTTATAGAGACAT	C@==);9;>A?AOBG:J67/78A:5D0GCJ@48N:B	XA:i:1	MD:Z:20C15	NM:i:1
simulatedRead-697	147	REFERENCE	379	255	36M	=	193	-222	GAGATGCCTTGAGAGGAAGATTTTTTTTTCACTCAA	EB;6&@9D/9E;A;1AB.>5/,D;,D<B;E<E8MAF	XA:i:0	MD:Z:36	NM:i:0
simulatedRead-698	99	REFERENCE	410	255	36M	=	619	245	CTCAAAACCTCTGTCTTGTACATATCTAGAACATGT	@KB<CGOKHAC;C;?C@J8M77414:LFI0<B=;;!	XA:i:0	MD:Z:36	NM:i:0
simulatedRead-698	147	REFERENCE	619	255	36M	=	410	-245	ACTATGACCCTCAAAGAGACAAGCGTTTCTCTGGTT	07G@;@=8EH>B5:8AM?G>7B;I8G5@;H,5E:8S	XA:i:0	MD:Z:36	NM:i:0
simulatedRead-699	99	REFERENCE	399	255	36M	=	663	300	TTTTTTTTTCACTCAAAACCTCTGTCTTGTACATAT	L5=EKMEE/EH>/GEC2/)?,<Q:A.<H(<22K9;D	XA:i:0	MD:Z:36	NM:i:0
simulatedRead-699	147	REFERENCE	663	255	36M	=	399	-300	TTGCCAAATTGTCCAAGACCAAACATGTCCATCTGT	5@5CF?5F6=6AT>BA@;B,5KE@?E>GMK<8:D+A	XA:i:0	MD:Z:36	NM:i:0
simulatedRead-700	99	REFERENCE	813	255	36M	=	1011	234	AAGAAGTACAACGCTTTCATTGCTTCTGAAGTTTTG	8G1FHCO?4<D?J=2-J;040<B5W.9:2H;B@>8@	XA:i:0	MD:Z:36	NM:i:0
simulatedRead-700	147	REFERENCE	1011	255	36M	=	813	-234	TGGAAGACGCTGCTAGTTCCACCCAAATGCATGCTA	30:<D>?@@4M03BM97>BG:J>@L<3=D7I8.;MC	XA:i:0	MD:Z:36	NM:i:0
simulatedRead-701	99	REFERENCE	45	255	36M	=	234	225	TATGCCAGCCCGAGATTTGGGCTTGAGCAGTGTTGC	F>YAEM83H=B8Q9.>EDE7A/+>0:BD5=.=*7*5	XA:i:1	MD:Z:19A16	NM:i:1
simulatedRead-701	147	REFERENCE	234	255	36M	=	45	-225	TTCAATTACTTTCAAGGATAAATATTCTAATATTCA	E4?K!55?=<FG47=-/LD,D>B6LLA;M8BMG?MC	XA:i:0	MD:Z:36	NM:i:0
simulatedRead-702	99	REFERENCE	654	255	36M	=	880	262	TCTTTGAAGTTGCCAAATTGTCCAAGACCAAACATG	=8H3JR7BIJKJBP8=@P??@SBMEHCEB8'1=J3C	XA:i:0	MD:Z:36	NM:i:0
simulatedRead-702	147	REFERENCE	880	255	36M	=	654	-262	AATTGTCCGAGGCTGGTAAGTTCCCAACCCCAGTTT	3'7C=9E79;9>?DBA5CMJ4?'6F98?DC1;ACFK	XA:i:1	MD:Z:8A27	NM:i:1
simulatedRead-703	99	REFERENCE	353	255	36M	=	610	293	CAGTCTTTTTCTTTCTTGGCTTTTGCGAGATGCCTT	/@K?=Q7EF9@DF,?GB=NH+OG@A6E@<A;:<::@	XA:i:0	MD:Z:36	NM:i:0
simulatedRead-703	147	REFERENCE	610	255	36M	=	353	-293	GTTTGAATAACTATCACCCTCAAAGAGACAAGCGTT	<7;9O3=8824?C<BL2?>3!<SIF>:@B0@T:OM:	XA:i:2	MD:Z:7G6G21	NM:i:2
simulatedRead-704	99	REFERENCE	725	255	36M	=	944	255	CAGAGCTAAGTCTTGCGGTGTTGACGCTATGTCCGT	5BAB6M9<P<L==M,JC85D<)A;<<<;0<+H6?H-	XA:i:0	MD:Z:36	NM:i:0
simulatedRead-704	147	REFERENCE	944	255	36M	=	725	-255	CACTGATGTCAGATCTACCATCAAGTTCCAATTGAA	!?1DD<9FD@8A?7:DH.>:F3D:2BL><9D*HD@>	XA:i:0	MD:Z:36	NM:i:0
simulatedRead-710	99	REFERENCE	174	255	36M	=	382	244	TTAAATCATTACGAAAACTCTACTGCATTATTTTTT	<CGZOB3JM-H0VC99A)@IR1MD4;C97=F@;D/;	XA:i:0	MD:Z:36	NM:i:0
simulatedRead-710	147	REFERENCE	382	255	36M	=	174	-244	ATGCCTTGAGAGGAAGATTTTTTTTTCACTCAAAAC	$@B2,=?=AH<=.?A:>FF;?IG;9@G5H9L<SN>M	XA:i:0	MD:Z:36	NM:i:0
simulatedRead-711	99	REFERENCE	465	255	36M	=	654	225	ACTATTTCAATTTAACAGTCAACCAGTCGTCCAAAA	HO;Q>CGA>B*<RDFMAG4==?/?K3/<HEE6NM3;	XA:i:0	MD:Z:36	NM:i:0
simulatedRead-711	147	REFERENCE	654	255	36M	=	465	-225	TCTTTGAAGTTGCCAAATTGTCCAAGACCAAACATG	>:6;)27I'+8A=A:=.I56J<8@@DAGC;LP[?40	XA:i:0	MD:Z:36	NM:i:0
simulatedRead-706	99	REFERENCE	109	255	36M	=	342	269	AACATCCTGGATCCTGATTATTTGTAAGCTTTGTCG	5HHH7;61GBDB<@9<68<??97F34IEF818>!3A	XA:i:0	MD:Z:36	NM:i:0
simulatedRead-706	147	REFERENCE	342	255	36M	=	109	-269	ACGGATTTTAGCAGTCTTTTTCTTTCTTGGCTTTTG	!:FJ3AECA0DCBB<.8AD<:=:01I99JQ@CFAA9	XA:i:0	MD:Z:36	NM:i:0
simulatedRead-712	99	REFERENCE	549	255	36M	=	741	228	TTGAAGTATTCCAACGAAACCAAGAAGAGAAACTTC	DA=C<89L2F76SQDAH6=FIEG=L94?A?+6<@-!	XA:i:0	MD:Z:36	NM:i:0
simulatedRead-712	147	REFERENCE	741	255	36M	=	549	-228	GGTGTTGACGCTATGTCCGTCGATGACTTGAAGAAG	M!3C>:?A>4MA4=/-:8I/==>H<DG8T?=EDAGA	XA:i:0	MD:Z:36	NM:i:0
simulatedRead-714	99	REFERENCE	553	255	36M	=	736	219	AGTATTCCAACGAAACCAAGAAGAGAAACTTCTTGG	E91<b2@91?6HF73G-<8/=4E7?@8NS7.#=*>B	XA:i:0	MD:Z:36	NM:i:0
simulatedRead-714	147	REFERENCE	736	255	36M	=	553	-219	CTTGCGGTGTTGACGCTATGTCCGTCGATGACTTGA	II1I3497J8:>?/:=K069IFGJ<A5<DJB\Q=9@	XA:i:0	MD:Z:36	NM:i:0
simulatedRead-713	99	REFERENCE	928	255	36M	=	1159	267	ACTTGTACGGTAAGGTCACTGATGTCAGATCTACCA	=EC>KASC@-8/A<61P@A0G,5<H@4D=AG?A@3:	XA:i:0	MD:Z:36	NM:i:0
simulatedRead-713	147	REFERENCE	1159	255	36M	=	928	-267	AAAAGAACAACGTAATTAAATCCTTACGAAAACTCT	H9;79=L-3E5GA47@OA8JCH:<;H-2I2L2AG8N	XA:i:1	MD:Z:22A13	NM:i:1
simulatedRead-715	99	REFERENCE	438	255	36M	=	623	221	GAACATGTTTCATTGATATTCGACGTTACTATTTCA	=K=EMG855IAM9FA>B?7B1BC>/GF>F4EI2E91	XA:i:1	MD:Z:20G15	NM:i:1
simulatedRead-715	147	REFERENCE	623	255	36M	=	438	-221	TGACCCTCAAAGAGACAAGCGTTTCTCTGGTTCTTT	<::925:RI=IB?3?=GA1JH>-@2A9EH;KIKIF=	XA:i:0	MD:Z:36	NM:i:0
simulatedRead-717	99	REFERENCE	705	255	36M	=	900	231	GGTGATGCTTTCGATGTTGACAGAGCTAAGTCTTGC	?CA8?GHB;IJ=:B=J>:GL686Q7O>N=A%%E1?,	XA:i:0	MD:Z:36	NM:i:0
simulatedRead-717	147	REFERENCE	900	255	36M	=	705	-231	TTCCCAACCCCAGTTTCTCACAACGATGACTTGTAC	8;8>7AE)P%)@;>KJ=<ND<PC=7>3J=C1H>P9E	XA:i:0	MD:Z:36	NM:i:0
simulatedRead-718	99	REFERENCE	688	255	36M	=	923	271	TGTCCATCTGTATCTGCGGTGATGCTTTCGATGTTG	8@=:?5MJI8@L;4L@)927>-4F8>/C5A75&C-?	XA:i:1	MD:Z:15T20	NM:i:1
simulatedRead-718	147	REFERENCE	923	255	36M	=	688	-271	CGATGACTTGTACGGTAAGGTCACTGATGTCAGATC	=?8B<752M87C5GS?/&6=7F:LSI>82<@.@DKH	XA:i:0	MD:Z:36	NM:i:0
simulatedRead-716	99	REFERENCE	571	255	36M	=	862	327	AGAAGAGAAACTTCTTGGAAACCGTCGAACTACAAG	:JcNDN9GF/HI<68H@Q7GBD0?28N0@<,9;4D-	XA:i:0	MD:Z:36	NM:i:0
simulatedRead-716	147	REFERENCE	862	255	36M	=	571	-327	CAAGACTATTGGGTCCTCAATTGTCCGAGGCTGGTA	4=-743HGEO6=A8@P1LDAF0N/S59HM;?:AFBD	XA:i:1	MD:Z:26A9	NM:i:1
simulatedRead-721	99	REFERENCE	839	255	36M	=	1035	232	TGAAGTTTTGATCAAGCAAGTGCCAAGACTATTGGG	8HIGQ6374DF45BS5M-6@0/4E@FEGA=81*G@>	XA:i:1	MD:Z:21T14	NM:i:1
simulatedRead-721	147	REFERENCE	1035	255	36M	=	839	-232	AAATGCATGCTATGCCAGCCCGAGATTTGAGCTTGA	21>K;-'1:T+E-8QDA20F;0A79E6A5:@A@BE7	XA:i:0	MD:Z:36	NM:i:0
simulatedRead-722	99	REFERENCE	103	255	36M	=	294	227	AAAGCAAACATCCTGGATCCTGATTATTTGTAAGCT	GLF=BC72?-96<2=2DAMD392:D?4;B?AO9<3@	XA:i:0	MD:Z:36	NM:i:0
simulatedRead-722	147	REFERENCE	294	255	36M	=	103	-227	CGAAACTCTACTCCATTCTACTGGGATAGGGCATAC	<I%5>46B5@>L<969E;CJ*"G@?AD29LJCG<5K	XA:i:1	MD:Z:27C8	NM:i:1
simulatedRead-719	99	REFERENCE	149	255	36M	=	345	232	GATAAAGGTAAAAAGAACAACGTAATTAAATCATTA	?M@6:05H?X;N)?3N4<=7/G=6EC/7F8E(3?G=	XA:i:0	MD:Z:36	NM:i:0
simulatedRead-719	147	REFERENCE	345	255	36M	=	149	-232	GATTTTAGCAGTCTTTTTCTTTCTTGGCTTTTGCGA	.=1CIAF;2./4A:;?D8J.:,KRV8=EAB<CFAE1	XA:i:0	MD:Z:36	NM:i:0
simulatedRead-723	99	REFERENCE	24	255	36M	=	148	160	TAGTTCCACCCAAATGCATGCTTTGCCAGCCCGAGA	L:I616JJSEF./AVGDU>8M^LB8?<:?5?!@E26	XA:i:1	MD:Z:22A13	NM:i:1
simulatedRead-723	147	REFERENCE	148	255	36M	=	24	-160	GGATAAAGGTAAAAAGAACAACGTAATTAAATCCTT	:26_B<<H,/J4JAI=9>87>3*;6?0>=FB7BJI6	XA:i:1	MD:Z:33A2	NM:i:1
simulatedRead-723	99	REFERENCE	1024	255	36M	=	1148	160	TAGTTCCACCCAAATGCATGCTTTGCCAGCCCGAGA	L:I616JJSEF./AVGDU>8M^LB8?<:?5?!@E26	XA:i:1	MD:Z:22A13	NM:i:1
simulatedRead-723	147	REFERENCE	1148	255	36M	=	1024	-160	GGATAAAGGTAAAAAGAACAACGTAATTAAATCCTT	:26_B<<H,/J4JAI=9>87>3*;6?0>=FB7BJI6	XA:i:1	MD:Z:33A2	NM:i:1
simulatedRead-724	99	REFERENCE	353	255	36M	=	623	306	CAGTCTTTTTCTTTCTTGGCTTTTGCGAGATGCCTT	<J=CHN&:<LOL?H.V<46J1<@BG'7I-F<@8180	XA:i:0	MD:Z:36	NM:i:0
simulatedRead-724	147	REFERENCE	623	255	36M	=	353	-306	TGACCCTCAAAGAGACAAGCGTTTCTCTGGTTCTTT	-(I<DJ88<Q*,OK:F7<M-Y4@1<J!M:FB?@T=5	XA:i:0	MD:Z:36	NM:i:0
simulatedRead-725	99	REFERENCE	596	255	36M	=	874	314	CGAACTACAAGTCGGTTTGAAGAACTATGACCCTCA	7S:JG8Ja>.PIH@FP7>**HC=?9=;17@897;+4	XA:i:0	MD:Z:36	NM:i:0
simulatedRead-725	147	REFERENCE	874	255	36M	=	596	-314	GTCCTCAATTGTCCGAGGCTGGTAAGTTCCCAACCC	)D:-6<<HFD7C5A7<3F845R;HB39?DUKX?CD@	XA:i:1	MD:Z:14A21	NM:i:1
simulatedRead-726	99	REFERENCE	148	255	36M	=	354	242	GGATAAAGGTAAAAAGAACAACGTAATTAAATCATC	>RTS,B6DB;6<6:K=H4@5.@64I.9%>2BN?8E6	XA:i:1	MD:Z:35T0	NM:i:1
simulatedRead-726	147	REFERENCE	354	255	36M	=	148	-242	AGTCTTTTTCTTTCTTGGCTTTTGCGAGATGCCTTG	9IJ-;</L1<!I=G6?0?;K@4A84H???GBDBE=5	XA:i:0	MD:Z:36	NM:i:0
simulatedRead-727	99	REFERENCE	458	255	36M	=	698	276	CGACGTTACTATTTCAATTTAACAGTCAACCAGTCG	>#GH3.A<@BBK5DC7C;5;1K8!=8=D0F2:EK@&	XA:i:1	MD:Z:0G35	NM:i:1
simulatedRead-727	147	REFERENCE	698	255	36M	=	458	-276	TATCTTCGGTGATGCTTTCGATGTTGACAGAGCTAA	>5E2?B=947:<4@4=,G9'Ba08;G9NA?AL;G<G	XA:i:0	MD:Z:36	NM:i:0
simulatedRead-728	99	REFERENCE	715	255	36M	=	944	265	TCGATGTTGACAGAGCTAAGTCTTGCGGTGTTGACG	B5P[=MB0A8M;MY;8/?8QKOGA=?ABK577G>1;	XA:i:0	MD:Z:36	NM:i:0
simulatedRead-728	147	REFERENCE	944	255	36M	=	715	-265	CACTGATGTCAGATCTACCATCAAGTTCCAATTGAA	CB8=5:A94)<.D45:=>@>6AN9?<C4B3<:YI3K	XA:i:0	MD:Z:36	NM:i:0
simulatedRead-731	99	REFERENCE	750	255	36M	=	951	237	GCTATGTCCGTCGATGACTTGAAGAAGTTGAACAAG	QH@;7:5GO;1>K?M-CB4A3@B;9;6F:=854!A:	XA:i:0	MD:Z:36	NM:i:0
simulatedRead-731	147	REFERENCE	951	255	36M	=	750	-237	GTCAGATCTACCATCAAGTTCCAATTGAAGAAGGTC	9A>A3<P/G0K92BA<)TE9BKABQD5=:9HG=FT<	XA:i:0	MD:Z:36	NM:i:0
simulatedRead-729	99	REFERENCE	860	255	36M	=	1042	218	GCCAAGACTATTGGGTCCTCAATTGTCCGAGGCTGG	@J9S,I:=UE5G@>,CGCC<E9>8#AIF:HQ1+)<(	XA:i:2	MD:Z:0T27A7	NM:i:2
simulatedRead-729	147	REFERENCE	1042	255	36M	=	860	-218	TGCTATGCCAGCCCGAGATTTGAGCTTGAGCAGTGT	+21?SBAD.=8GAA@>O68F25.#;B36@>?JG-:&	XA:i:0	MD:Z:36	NM:i:0
simulatedRead-732	99	REFERENCE	698	255	36M	=	955	293	TATCTTCGGTGATGCTTTCGATGTTGACAGAGCTAA	@S80J@DK=13<8<5><K:@1JDD5@3L437.)+2X	XA:i:0	MD:Z:36	NM:i:0
simulatedRead-732	147	REFERENCE	955	255	36M	=	698	-293	GATCTACCATCAAGTTCCAATTGAAGAAGGTCTTGT	3%;7><?70?FB<?J274F;6B7CO<ON;4P/CBJQ	XA:i:0	MD:Z:36	NM:i:0
simulatedRead-734	99	REFERENCE	417	255	36M	=	616	235	CCTCTGTCTTGTACATATCTAGAACATGTTTCATTG	'A=-ML979?88@S6D:>7+9J@476=,FK@37,E3	XA:i:0	MD:Z:36	NM:i:0
simulatedRead-734	147	REFERENCE	616	255	36M	=	417	-235	AGAACTATGACCCTCAAAGAGACAAGCGTTTCTCTG	B6FQ?4;IE>@EJ?I:>CKC=D7OD;A;;3=7;V?A	XA:i:0	MD:Z:36	NM:i:0
simulatedRead-735	99	REFERENCE	561	255	36M	=	743	218	AACGAAACCAAGAAGAGAAACTTCTTGGAAACCGTC	OIDA88LF?HJN0S=/S3;SBF5C@5A9;34?)N7A	XA:i:0	MD:Z:36	NM:i:0
simulatedRead-735	147	REFERENCE	743	255	36M	=	561	-218	TGTTGACGCTATGTCCGTCGATGACTTGAAGAAGTT	869B*?;;:GF))DEE5RH9H@4@SDBLLJ@=9IDI	XA:i:0	MD:Z:36	NM:i:0
simulatedRead-736	99	REFERENCE	613	255	36M	=	831	254	TGAAGAACTATGACCCTCAAAGAGACAAGCGTTTCT	RPG6?:THDFK<C/LG@.?1I-78EHGEJ;B(-67@	XA:i:0	MD:Z:36	NM:i:0
simulatedRead-736	147	REFERENCE	831	255	36M	=	613	-254	ATTGCTTCTGAAGTTTTGATCAAGCAAGTGCCAAGA	H!1;69OBI;2::9H-A91;M0=MDFGD42:IBEAB	XA:i:1	MD:Z:29T6	NM:i:1
simulatedRead-740	99	REFERENCE	529	255	36M	=	771	278	GAGAACACGTCAAGGAATTGTTGAAGTATTCCAACG	0DC5EHG>6I9=<EEI03+H54*9CA599G=L6"16	XA:i:0	MD:Z:36	NM:i:0
simulatedRead-740	147	REFERENCE	771	255	36M	=	529	-278	AAGAAGTTGAACAAGAACAAGAAGTTAATCAAGAAG	@?@K@<46?<O7F25>=-:?H3=F>@$:DZE=BQ3B	XA:i:0	MD:Z:36	NM:i:0
simulatedRead-738	99	REFERENCE	489	255	36M	=	688	235	AGTCGTCCAAAAATGTCCATGATCACTTCTTCTCAA	:H6]@?E=JUC.D.@G6@:L9I.C@BDC?1=?5977	XA:i:1	MD:Z:19A16	NM:i:1
simulatedRead-738	147	REFERENCE	688	255	36M	=	489	-235	TGTCCATCTGTATCTGCGGTGATGCTTTCGATGTTG	=?6,=9GD@-I:A@84S5/@46?=CQN<4IE;B79C	XA:i:1	MD:Z:15T20	NM:i:1
simulatedRead-741	99	REFERENCE	925	255	36M	=	1166	277	ATGACTTGTACGGTAAGGTCACTGATGTCAGATCTA	*9@:;8@9EEGC2A<LEBN9E,51B>7@E2;=>.<L	XA:i:0	MD:Z:36	NM:i:0
simulatedRead-741	147	REFERENCE	1166	255	36M	=	925	-277	CAACGTAATTAAATCCTTACGAAAACTCTACTGCAT	AMAI,;@J1J*D><VHS4?B<3D@/0K=5JK223=3	XA:i:1	MD:Z:15A20	NM:i:1
simulatedRead-743	99	REFERENCE	382	255	36M	=	587	241	ATGCCTTGAGAGGAAGATTTTTTTTTCACTCAAAAC	XLP?;2/GDCHF?IEEI3E<=:BG<PDA,>7,D:A;	XA:i:0	MD:Z:36	NM:i:0
simulatedRead-743	147	REFERENCE	587	255	36M	=	382	-241	GGAAACCGTCGAACTACAAGTCGGTTTGAAGAACTA	<;IBR;I7CDBH:/<:1*;F9:<C:IN2CP>ACEFK	XA:i:0	MD:Z:36	NM:i:0
simulatedRead-742	99	REFERENCE	594	255	36M	=	802	244	GTCGAACTACAAGTCGGTTTGAAGAACTATGACCCT	F8<:LC@EAPV5590I;A-E36A=W=L=F<#2:;58	XA:i:0	MD:Z:36	NM:i:0
simulatedRead-742	147	REFERENCE	802	255	36M	=	594	-244	AGAAGTTGTCTAAGAAGTACAACGCTTTCATTGCTT	467*H53@@<C0?IP36>C6;B/-*L8V@/HV0JKI	XA:i:0	MD:Z:36	NM:i:0
simulatedRead-744	99	REFERENCE	399	255	36M	=	611	248	TTTTTTTTTCACTCAAAACCTCTGTCTTGTACATAT	QHHDGJG@E=2I6AE5DEFCA0I7<BD=<M6;CDC;	XA:i:0	MD:Z:36	NM:i:0
simulatedRead-744	147	REFERENCE	611	255	36M	=	399	-248	TTTGAAGAACTATGACCCTCAAAGAGACAAGCGTTT	@BU.4C8+4:H9-7=9N6*D/J>=FAG1,?=DG:4:	XA:i:0	MD:Z:36	NM:i:0
simulatedRead-746	99	REFERENCE	298	255	36M	=	480	218	ACTCTACTCCATTCTACTGGGATAGGGCATACTTTA	8E0FG<2;XI>O?;;>I9@2047EMGIGMN@7GI10	XA:i:1	MD:Z:23C12	NM:i:1
simulatedRead-746	147	REFERENCE	480	255	36M	=	298	-218	CAGTCAACCAGTCGTCCAAAAATGTCCAAGATCACT	<C9=;0=.9A;J37M8CG042GLFC4:6'I)/DTLB	XA:i:0	MD:Z:36	NM:i:0
simulatedRead-747	99	REFERENCE	912	255	36M	=	1070	194	GTTTCTCACAACGATGACTTGTACGGTAAGGTCACT	JC9CI>A@BC8EEDQAEI0>;H@:<I3;D98D<-)7	XA:i:0	MD:Z:36	NM:i:0
simulatedRead-747	147	REFERENCE	1070	255	36M	=	912	-194	AGCAGTGTTGCAAACGCCCAAGATGTTACTAAAAAA	4C>:K3C;?49B7.H44E9E>H8==F'8E;MEPI89	XA:i:0	MD:Z:36	NM:i:0
simulatedRead-748	99	REFERENCE	172	255	36M	=	422	286	AATTAAATCATTACGAAAACTCTACTGCATTATTTT	E:CAGG>JETDDIPNCE9>AA6A99;C6&6<D4AEB	XA:i:0	MD:Z:36	NM:i:0
simulatedRead-748	147	REFERENCE	422	255	36M	=	172	-286	GTCTTGTACATATCTAGAACATGTTTCATTGATATT	94;624A@I>7=,H@DEA5<B:KS:GDQ!D;@CABE	XA:i:0	MD:Z:36	NM:i:0
simulatedRead-749	99	REFERENCE	2	255	36M	=	223	257	CAAGCATACTGGAAGACGCTGCTAGTTCCACCCAAA	RG=:76MAD>K.I7;?IQJ.36=57/?D?=95=5<-	XA:i:0	MD:Z:36	NM:i:0
simulatedRead-749	147	REFERENCE	223	255	36M	=	2	-257	AGACATGAACATTCAATTACTTTCAAGGATAAATAT	<P?7?<1<A>;:4=D,71G???BC<E+EJGM;6OG:	XA:i:0	MD:Z:36	NM:i:0
simulatedRead-750	99	REFERENCE	515	255	36M	=	727	248	TTCTTCTCAAGTCAGAGAACACGTCAAGGAATTGTT	D:98)A@@QKBP93)7AHM3<4K39IFK-D7F05KG	XA:i:0	MD:Z:36	NM:i:0
simulatedRead-750	147	REFERENCE	727	255	36M	=	515	-248	GAGCTAAGTCTTGCGGTGTTGACGCTATGTCCGTCG	0?8@I>L;4A@5B=@9QG<28CPPI<_7M>2.A@LB	XA:i:0	MD:Z:36	NM:i:0
simulatedRead-752	99	REFERENCE	56	255	36M	=	231	211	GAGATTTGAGCTTGAGCAGTGTTGCAAACGCCCAAG	FBB:$FAL0E37?@BESE:?A:*<=95>,5E/@F+=	XA:i:0	MD:Z:36	NM:i:0
simulatedRead-752	147	REFERENCE	231	255	36M	=	56	-211	ACATTCAATTACTTTCAAGGATAAATATTCTAATAT	D!71B+E64:R:@@=7.>=4CJ>=3@19;D%T-JIA	XA:i:0	MD:Z:36	NM:i:0
simulatedRead-751	99	REFERENCE	86	255	36M	=	304	254	CCCAAGATGTTACTAAAAAAGCAAACATCCTGGATC	?C:3<24AD+38@?:9G4F45B+&BQ-0L8AKAD87	XA:i:0	MD:Z:36	NM:i:0
simulatedRead-751	147	REFERENCE	304	255	36M	=	86	-254	CTCCATTCTACTGGGATAGGGCATACTTTACGGGGT	@-F64=JB65$<X8@<G;<I4?E6D=F1<P8H0?@5	XA:i:1	MD:Z:17C18	NM:i:1
simulatedRead-754	99	REFERENCE	673	255	36M	=	856	219	GTCCAAGACCAAACATGTCCATCTGTATCTGCGGTG	33@:L7:C0?@-@I0BGB><1NH@@D24BHELBD55	XA:i:1	MD:Z:30T5	NM:i:1
simulatedRead-754	147	REFERENCE	856	255	36M	=	673	-219	AAGTGCCAAGACTATTGGGTCCTCAATTGTCCGAGG	K24F75<@F7;-56;=6;9<<IC8@<G<TI4CFILK	XA:i:2	MD:Z:4T27A3	NM:i:2
simulatedRead-755	99	REFERENCE	38	255	36M	=	245	243	TGCATGCTATGCCAGCCCGAGATTTGAGCTTGAGCA	eK6ISJE3B4BRQ;E,:I08;JPP-L=7?PDA2>;(	XA:i:0	MD:Z:36	NM:i:0
simulatedRead-755	147	REFERENCE	245	255	36M	=	38	-243	TCAAGGATAAATATTCTAATATTCATATTATTCACT	+2Q-NB78AAB5I7>;SA8<BLG>@D9A4=?EJ:H5	XA:i:0	MD:Z:36	NM:i:0
simulatedRead-757	99	REFERENCE	962	255	36M	=	1157	231	CATCAAGTTCCAATTGAAGAAGGTCTTGTGTTTGAC	:C?>S;A2?KBEF4ABCPI496@0A@0AG8I)D,@F	XA:i:1	MD:Z:34G1	NM:i:1
simulatedRead-757	147	REFERENCE	1157	255	36M	=	962	-231	TAAAAAGAACAACGTAATTAAATCCTTACGAAAACT	49<?9AFMCB2BF=@3=9@P;G3F:<2=F6X<@GHB	XA:i:1	MD:Z:24A11	NM:i:1
simulatedRead-756	99	REFERENCE	606	255	36M	=	814	244	GTCGGTTTGAAGAACTATGACCCTCAAAGAGACAAG	GC?;1DCAG>I,7>BH<M0>@B90K=G;B=041G<@	XA:i:0	MD:Z:36	NM:i:0
simulatedRead-756	147	REFERENCE	814	255	36M	=	606	-244	AGAAGTACAACGCTTTCATTGCTTCTGAAGTTTTGA	#08:A@?B4H7;,:CH7GC?:7IE633@7<499BED	XA:i:0	MD:Z:36	NM:i:0
simulatedRead-758	99	REFERENCE	664	255	36M	=	908	280	TGCCAAATTGTCCAAGACCAAACATGTCCATCTGTA	8FLANEAJHNCFJ6-V9CK9=>DI?5A8=P7<<D/@	XA:i:0	MD:Z:36	NM:i:0
simulatedRead-758	147	REFERENCE	908	255	36M	=	664	-280	CCCAGTTTCTCACAACGATGACTTGTACGGTAAGGT	,9AL>/E.8?4F:O?C2DAH<;:<KQDO>E@FN83*	XA:i:0	MD:Z:36	NM:i:0
simulatedRead-760	99	REFERENCE	825	255	36M	=	1031	242	GCTTTCATTGCTTCTGAAGTTTTGATCAAGCAAGTG	N2MG(DF=F>Q.U;BE/@=CBH7F48@8:J6O?DA9	XA:i:1	MD:Z:35T0	NM:i:1
simulatedRead-760	147	REFERENCE	1031	255	36M	=	825	-242	ACCCAAATGCATGCTATGCCAGCCCGAGATTTGAGC	GN;9<1CNH79>E=A0;6BPBB2><JQ2@;9?>>FK	XA:i:0	MD:Z:36	NM:i:0
simulatedRead-761	99	REFERENCE	294	255	36M	=	500	242	CGAAACTCTACTCCATTCTACTGGGATAGGGCATAC	82EICKD>DJAG6;GI>?HGH@O>6GL<==?.P=5=	XA:i:1	MD:Z:27C8	NM:i:1
simulatedRead-761	147	REFERENCE	500	255	36M	=	294	-242	AATGTCCAAGATCACTTCTTCTCAAGTCAGAGAACA	<;:9GATUB8?IB4D>8;17?=A;B3,<;ACGCJ<L	XA:i:0	MD:Z:36	NM:i:0
simulatedRead-762	99	REFERENCE	873	255	36M	=	1068	231	GGTCCTCAATTGTCCGAGGCTGGTAAGTTCCCAACC	D-?8@9?2AIAH-F73;789F9AF83BT@1=>8151	XA:i:1	MD:Z:15A20	NM:i:1
simulatedRead-762	147	REFERENCE	1068	255	36M	=	873	-231	TGAGCAGTGTTGCAAACGCCCAAGATGTTACTAAAA	+5AI/7E4!8NEDF3C55D>63>G;EA4@2CM<GFT	XA:i:0	MD:Z:36	NM:i:0
simulatedRead-763	99	REFERENCE	547	255	36M	=	796	285	TGTTGAAGTATTCCAACGAAACCAAGAAGAGAAACT	5F=2?3DA1?/;?6/DEBH6?;5;3M4><F(6D1/>	XA:i:0	MD:Z:36	NM:i:0
simulatedRead-763	147	REFERENCE	796	255	36M	=	547	-285	TAATCAAGAAGTTGTCTAAGAAGTACAACGCTTTCA	+2>J;*3E99>(@L>E6GD4<?:.;:98-JG9GBCB	XA:i:0	MD:Z:36	NM:i:0
simulatedRead-764	99	REFERENCE	34	255	36M	=	212	214	CAAATGCATGCTATGCCAGCCCGAGATTTGAGCTTG	G;=04492HB,IB6CK:D8=5A7JBC;>H<+5@>9-	XA:i:0	MD:Z:36	NM:i:0
simulatedRead-764	147	REFERENCE	212	255	36M	=	34	-214	TTTTTTTATAGAGACATGAACATTCAATTACTTTCA	DF5;,=0C<S)-<MG:>9CA1S<E928G=>F@B4A.	XA:i:1	MD:Z:1C34	NM:i:1
simulatedRead-765	99	REFERENCE	4	255	36M	=	230	262	AGCATACTGGAAGACGCTGCTAGTTCCACCCAAATG	G=DA;?B0GGO971TPK=@<=E2C8?F=5=6?A+>+	XA:i:0	MD:Z:36	NM:i:0
simulatedRead-765	147	REFERENCE	230	255	36M	=	4	-262	AACATTCAATTACTTTCAAGGATAAATATTCTAATA	+3'F2=7J1B3G@<'28GC,G@<=I9U?5:8?K>J3	XA:i:0	MD:Z:36	NM:i:0
simulatedRead-766	99	REFERENCE	822	255	36M	=	1024	238	AACGCTTTCATTGCTTCTGAAGTTTTGATCAAGCAA	F=2A@H=GFI,;6;FBB;:;3-@<FQ.B;A3FGF95	XA:i:0	MD:Z:36	NM:i:0
simulatedRead-766	147	REFERENCE	1024	255	36M	=	822	-238	TAGTTCCACCCAAATGCATGCTATGCCAGCCCGAGA	!AG8I&453>308J#4,:=7G7?J?J?BE'<E<8J-	XA:i:0	MD:Z:36	NM:i:0
simulatedRead-767	99	REFERENCE	841	255	36M	=	1051	246	AAGTTTTGATCAAGCAAGTGCCAAGACTATTGGGTC	E=5F=,Q@J6?7095C3CG!>?J;G?82?C6DF??3	XA:i:1	MD:Z:19T16	NM:i:1
simulatedRead-767	147	REFERENCE	1051	255	36M	=	841	-246	AGCCCGAGATTTGAGCTTGAGCAGTGTTGCAAACGC	J3>1.:=5-C45DDD,>G;A23J0<,7F85N9A9FA	XA:i:0	MD:Z:36	NM:i:0
simulatedRead-769	99	REFERENCE	186	255	36M	=	375	225	GAAAACTCTACTGCATTATTTTTTAGTTTTTTTATA	;G9GDGFLI<=@BED>6=3@<B/86==:=?7H471&	XA:i:1	MD:Z:27C8	NM:i:1
simulatedRead-769	147	REFERENCE	375	255	36M	=	186	-225	TTGCGAGATGCCTTGAGAGGAAGATTTTTTTTTCAC	6,GD1<-B4/M/26;09<8J74I?HDGB3BS@IIJR	XA:i:0	MD:Z:36	NM:i:0
simulatedRead-768	99	REFERENCE	855	255	36M	=	1083	264	CAAGTGCCAAGACTATTGGGTCCTCAATTGTCCGAG	G@,AM::M9EB=LH?0>ABH28?DEBE5/C>7:108	XA:i:2	MD:Z:5T27A2	NM:i:2
simulatedRead-768	147	REFERENCE	1083	255	36M	=	855	-264	ACGCCCAAGATGTTACTAAAAAAGCAAACATCCTGG	488B?B3C@*8:@4C=OG(X:4C@B81C5:;ERJDL	XA:i:0	MD:Z:36	NM:i:0
simulatedRead-770	99	REFERENCE	711	255	36M	=	923	248	GCTTTCGATGTTGACAGAGCTAAGTCTTGCGGTGTT	<A=*4:@@>;M-A9D>=C?=OME9953>5;//878/	XA:i:0	MD:Z:36	NM:i:0
simulatedRead-770	147	REFERENCE	923	255	36M	=	711	-248	CGATGACTTGTACGGTAAGGTCACTGATGTCAGATC	2-=2;5,F:=@952CL?7L@B84J>>L-8DMI<G?H	XA:i:0	MD:Z:36	NM:i:0
simulatedRead-771	99	REFERENCE	539	255	36M	=	770	267	CAAGGAATTGTTGAAGTATTCCAACGAAACCAAGAA	E=T<BO6?3?DO1WS4CB;=/N;C*<$8*M4F28C>	XA:i:0	MD:Z:36	NM:i:0
simulatedRead-771	147	REFERENCE	770	255	36M	=	539	-267	GAAGAAGTTGAACAAGAACAAGAAGTTAATCAAGAA	?F*1@9827/?6I6?);?H<B<@<J02B98.;L:NI	XA:i:0	MD:Z:36	NM:i:0
simulatedRead-773	99	REFERENCE	277	255	36M	=	448	207	CACTTATGTATTTTTAACGAAACTCTACTCCATTCT	BNE3>=EB64.CHND6>HE'::4I-=0U9=;=/;92	XA:i:0	MD:Z:36	NM:i:0
simulatedRead-773	147	REFERENCE	448	255	36M	=	277	-207	CATTGATATTCGACGTTACTATTTCAATTTAACAGT	1@690W?!7A@EF9.>+;`BVC>:H3>@VD@@5?>8	XA:i:1	MD:Z:10G25	NM:i:1
simulatedRead-772	99	REFERENCE	60	255	36M	=	281	257	TTTTAGCTTGAGCAGTGTTGCAAACGCCCAAGATGT	>BAN=J:PE7F^E4=@,7OJ97?:=F4FJ^)I2G;;	XA:i:1	MD:Z:3G32	NM:i:1
simulatedRead-772	147	REFERENCE	281	255	36M	=	60	-257	TATGTATTTTTAACGAAACTCTACTCCATTCTACTG	.:=8A2/.N79>JO>QAL5P7BJ=/Q81)H87>D[;	XA:i:0	MD:Z:36	NM:i:0
simulatedRead-775	99	REFERENCE	376	255	36M	=	633	293	TGCGAGATGCCTTGAGAGGAAGATTTTTTTTTCACT	?B?I=54:QH??/1>;JAAF=HD38:3/BFK72?59	XA:i:0	MD:Z:36	NM:i:0
simulatedRead-775	147	REFERENCE	633	255	36M	=	376	-293	AGAGACAAGCGTTTCTCTGGTTCTTTGAAGTTGCCA	=@%;28>6A?=I@:C>@:HDBECC5NWI=A>EMJD@	XA:i:0	MD:Z:36	NM:i:0
simulatedRead-774	99	REFERENCE	439	255	36M	=	680	277	AACATGTTTCATTGATATTCGACGTTACTATTTCAA	IX69>LHDSGK6;@6LC/42A>C2D:LP=6J74:;5	XA:i:1	MD:Z:19G16	NM:i:1
simulatedRead-774	147	REFERENCE	680	255	36M	=	439	-277	ACCAAACATGTCCATCTGTATCTGCGGTGATGCTTT	-JEF,01;+:D<>@?D<@?5DHHD<A=7RP8E>2@ XA:i:1 MD:Z:23T12 NM:i:1 simulatedRead-776 99 REFERENCE 592 255 36M = 762 206 CCGTCGAACTACAAGTCGGTTTGAAGAACTATGACC GHQB973?M;>=GAE8?0M>9<94C5LC,<A:.E99 XA:i:0 MD:Z:36 NM:i:0 simulatedRead-776 147 REFERENCE 762 255 36M = 592 -206 GATGACTTGAAGAAGTTGAACAAGAACAAGAAGTTA K*9,>G99PEG>;?I(@I;)@176MGK>>8597;0M XA:i:0 MD:Z:36 NM:i:0 simulatedRead-779 99 REFERENCE 681 255…	XA:i:0	MD:Z:36	NM:i:0
simulatedRead-784	147	REFERENCE	347	255	36M	=	151	-232	TTTTAGCAGTCTTTTTCTTTCTTGGCTTTTGCGAGA	G&<DA%D8C83G>5.>9L3?,D9?B0IG<6C4<BMA	XA:i:0	MD:Z:36	NM:i:0
simulatedRead-785	99	REFERENCE	412	255	36M	=	660	284	CAAAACCTCTGTCTTGTACATATCTAGAACATGTTT	WEPKDHK@8N7:I:K8:+7UR40=8=E;HKF=:);:	XA:i:0	MD:Z:36	NM:i:0
simulatedRead-785	147	REFERENCE	660	255	36M	=	412	-284	AAGTTGCCAAATTGTCCAAGACCAAACATGTCCATC	.I*C64D94\2=C8BG6<'2C8C8;@JJ0KE750KI	XA:i:0	MD:Z:36	NM:i:0
simulatedRead-786	99	REFERENCE	285	255	36M	=	496	247	TATTTTTAACGAAACTCTACTCCATTCTACTGGGAT	V7D>:L42JYI6B7;J;C86O:>98,KH8IFA54.0	XA:i:0	MD:Z:36	NM:i:0
simulatedRead-786	147	REFERENCE	496	255	36M	=	285	-247	CAAAAATGTCCAAGATCACTTCTTCTCAAGTCAGAG	A=$A?:RAH8E4<JB<I0JJ;;@0MECOFF0JH?HJ	XA:i:0	MD:Z:36	NM:i:0
simulatedRead-788	99	REFERENCE	799	255	36M	=	1025	262	TCAAGAAGTTGTCTAAGAAGTACAACGCTTTCATTG	;CC7C7IIO?85SE9>F>>E7[<9850D>7?GA<.A	XA:i:0	MD:Z:36	NM:i:0
simulatedRead-788	147	REFERENCE	1025	255	36M	=	799	-262	AGTTCCACCCAAATGCATGCTATGCCAGCCCGAGAT	@!K1&N0B:55IC-BHAHA=R572FP<3N>K:E-C@	XA:i:0	MD:Z:36	NM:i:0
simulatedRead-789	99	REFERENCE	708	255	36M	=	881	209	GATGCTTTCGATGTTGACAGAGCTAAGTCTTGCGGT	[=339PH8C=PDB3?J5J7DET>LC?38J79E84H*	XA:i:0	MD:Z:36	NM:i:0
simulatedRead-789	147	REFERENCE	881	255	36M	=	708	-209	ATTGTCCGAGGCTGGTAAGTTCCCAACCCCAGTTTC	=@!;E>5977;GK=D2QA@85>B6RK2BEL1E>F<5	XA:i:1	MD:Z:7A28	NM:i:1
simulatedRead-787	99	REFERENCE	1003	255	36M	=	1153	186	AAGCATACTGGAAGACGCTGCTAGTTCCACCCAAAT	:;19;ACV5'C@GH6DAF7F.RJ:.,F-1>;;?A6.	XA:i:0	MD:Z:36	NM:i:0
simulatedRead-787	147	REFERENCE	1153	255	36M	=	1003	-186	AAGGTAAAAAGAACAACGTAATTAAATCATTACGAA	8:9>0<6MB3E1A?GB9=FDO7#OK;?EOOU6D3?O	XA:i:0	MD:Z:36	NM:i:0
simulatedRead-787	99	REFERENCE	3	255	36M	=	153	186	AAGCATACTGGAAGACGCTGCTAGTTCCACCCAAAT	:;19;ACV5'C@GH6DAF7F.RJ:.,F-1>;;?A6.	XA:i:0	MD:Z:36	NM:i:0
simulatedRead-787	147	REFERENCE	153	255	36M	=	3	-186	AAGGTAAAAAGAACAACGTAATTAAATCATTACGAA	8:9>0<6MB3E1A?GB9=FDO7#OK;?EOOU6D3?O	XA:i:0	MD:Z:36	NM:i:0
simulatedRead-790	99	REFERENCE	645	255	36M	=	831	222	TTCTCTGGTTCTTTGAAGTTGCCAAATTGTCCAAGA	M(ILC6RFAB=7-ME.@BKM@HB8O1J6+G6?496E	XA:i:0	MD:Z:36	NM:i:0
simulatedRead-790	147	REFERENCE	831	255	36M	=	645	-222	ATTGCTTCTGAAGTTTTGATCAAGCAAGTGCCAAGA	7/0FBF24-D=G02HEA:#61=2F@0KE:BDS>HCL	XA:i:1	MD:Z:29T6	NM:i:1
simulatedRead-791	99	REFERENCE	735	255	36M	=	917	218	TCTTGCGGTGTTGACGCTATGTCCGTCGATGACTTG	8C@6EI</NP04;41C3LB2?W9+7A<6I>:53/+4	XA:i:0	MD:Z:36	NM:i:0
simulatedRead-791	147	REFERENCE	917	255	36M	=	735	-218	TCACAACGATGACTTGTACGGTAAGGTCACTGATGT	@5,162JL*BFKJD27H3:HO9I19@KKWG>7<W8F	XA:i:0	MD:Z:36	NM:i:0
simulatedRead-792	99	REFERENCE	616	255	36M	=	821	241	AGAACTATGACCCTCAAAGAGACAAGCGTTTCTCTG	G=DN@CMAN@<CQ:CM-@QP<>O8O7:+>(CJJ-BJ	XA:i:0	MD:Z:36	NM:i:0
simulatedRead-792	147	REFERENCE	821	255	36M	=	616	-241	CAACGCTTTCATTGCTTCTGAAGTTTTGATCAAGCA	3<6779:E6-T7=EA:7B@O8A93>&<?.B9PHQC-	XA:i:0	MD:Z:36	NM:i:0
simulatedRead-793	99	REFERENCE	261	255	36M	=	494	269	TAATATTCATATTATTCACTTATGTATTTTTAACGA	<?-7]GL5<HJF8E9DCHP97@@?@JE7>DAU8A38	XA:i:0	MD:Z:36	NM:i:0
simulatedRead-793	147	REFERENCE	494	255	36M	=	261	-269	TCCAAAAATGTCCATGATCACTTCTTCTCAAGTCAG	&,(EB&7;7+E9@CKGK7MK83@EO?5C;MV9A[;J	XA:i:1	MD:Z:14A21	NM:i:1
simulatedRead-794	99	REFERENCE	403	255	36M	=	648	281	TTTTTCACTCAAAACCTCTGTCTTGTACATATCTAG	QCCE:JP8FID@7?G9E6:490LF:&G>II6OAI15	XA:i:0	MD:Z:36	NM:i:0
simulatedRead-794	147	REFERENCE	648	255	36M	=	403	-281	TCTGGTTCTTTGAAGTTGCCAAATTGTCCAAGACCA	%ED7>>7IAIF>5<IGCB@R9?.>AJ@64F>?@96G	XA:i:0	MD:Z:36	NM:i:0
simulatedRead-797	99	REFERENCE	146	255	36M	=	329	219	TGGGATAAAGGTAAAAAGAACAACGTAATTAAATCA	9LG4<8@A@>A5>F:0TAM@:E7H@D8534K2/1!I	XA:i:0	MD:Z:36	NM:i:0
simulatedRead-797	147	REFERENCE	329	255	36M	=	146	-219	CTTTACGGGGTGCACGGATTTTAGCAGTCTTTTTAT	7A4:<;E1D7:D@/QIEPD@<>1HPI<<1JF65G1W	XA:i:1	MD:Z:34C1	NM:i:1
simulatedRead-798	99	REFERENCE	756	255	36M	=	891	171	TCCGTCGATGACTTGAAGAAGTTGAACAAGAACAAG	@LM)3KFHB71LAH:,DJ><C9=C;H<)<:AKA(+;	XA:i:0	MD:Z:36	NM:i:0
simulatedRead-798	147	REFERENCE	891	255	36M	=	756	-171	GCTGGTAAGTTCCCAACCCCAGTTTCTCACAACGAT	J>@F731RD.0ECHKDLNJC09&&LO5<>?M88@EA	XA:i:0	MD:Z:36	NM:i:0
simulatedRead-796	99	REFERENCE	329	255	36M	=	549	256	CTTTACGGGGTGCACGGATTTTAGCAGTCTTTTTCT	KXJF0\<X@F3L?>8-/GCDCO:I87F<?IC+;:I5	XA:i:0	MD:Z:36	NM:i:0
simulatedRead-796	147	REFERENCE	549	255	36M	=	329	-256	TTGAAGTATTCCAACGAAACCAAGAAGAGAAACTTC	2$A/5FD:#FF;<6G%*7:H7BS62>CBM2;D>;=B	XA:i:0	MD:Z:36	NM:i:0
simulatedRead-799	99	REFERENCE	304	255	36M	=	579	311	CTCCATTCTACTGGGATAGGGCATACTTTACGGGGT	H8JB@?7JDKADE@(3DJ7DIBK=89FKH-(8=2.!	XA:i:1	MD:Z:17C18	NM:i:1
simulatedRead-799	147	REFERENCE	579	255	36M	=	304	-311	AACTTCTTGGAAACCGTCGAACTACAAGTCGGTTTG	='+5;34=6A?AI49;L9-&I?BHCB=G5F;D>7GN	XA:i:0	MD:Z:36	NM:i:0
simulatedRead-800	99	REFERENCE	383	255	36M	=	635	288	TGCCTTGAGAGGAAGATTTTTTTTTCACTCAAAACC	>5;B7SO<H?<I7BA=<7?C!7IMEHH;6>A0.GA0	XA:i:0	MD:Z:36	NM:i:0
simulatedRead-800	147	REFERENCE	635	255	36M	=	383	-288	AGACAAGCGTTTCTCTGGTTCTTTGAAGTTGCCAAA	7:;83E=218GIM8K56!E=I%C36<^:@<@?GDD@	XA:i:0	MD:Z:36	NM:i:0
simulatedRead-802	99	REFERENCE	320	255	36M	=	607	323	TAGGGCATACTTTACGGGGTGCACGGATTTTAGCAG	BB:TBDMMO8@6>.E5<<<D,J5!A<:@@7DD6DH5	XA:i:1	MD:Z:1C34	NM:i:1
simulatedRead-802	147	REFERENCE	607	255	36M	=	320	-323	TCGGTTTGAAGAACTATGACCCTCAAAGAGACAAGC	I;=749@*7):;5LJA5IC>>>C;^M:NJWUD4:@;	XA:i:0	MD:Z:36	NM:i:0
simulatedRead-803	99	REFERENCE	440	255	36M	=	689	285	ACATGTTTCATTGATATTCGACGTTACTATTTCAAT	AM8GEET<IN092@7F)>B93343ECX7A2@2)%J5	XA:i:1	MD:Z:18G17	NM:i:1
simulatedRead-803	147	REFERENCE	689	255	36M	=	440	-285	GTCCATCTGTATCTGCGGTGATGCTTTCGATGTTGA	8IJ?:;<LB[13P;8C8A9?GA5P17<2R6,OWWAE	XA:i:1	MD:Z:14T21	NM:i:1
simulatedRead-801	99	REFERENCE	171	255	36M	=	384	249	TAATTAAATCATCGCGAAAACTCTACTGCATTATTT	OAAI<G7OG59YD<?B8*;:<7OP@54.!I3%G+CM	XA:i:2	MD:Z:12T0A22	NM:i:2
simulatedRead-801	147	REFERENCE	384	255	36M	=	171	-249	GCCTTGAGAGGAAGATTTTTTTTTCACTCAAAACCT	7=*5>A8@;B9>@>41F@5A='?LG0A=HBKDH7CU	XA:i:0	MD:Z:36	NM:i:0
simulatedRead-805	99	REFERENCE	383	255	36M	=	645	298	TGCCTTGAGAGGAAGATTTTTTTTTCACTCAAAACC	664C@2T66;CBF92GAC7KH8G,EADCB%>ME5?:	XA:i:0	MD:Z:36	NM:i:0
simulatedRead-805	147	REFERENCE	645	255	36M	=	383	-298	TTCTCTGGTTCTTTGAAGTTGCCAAATTGTCCAAGA	DH5::;L5A;8:?8A-.XJ:J?AL@FA?=?2QQ<<A	XA:i:0	MD:Z:36	NM:i:0
simulatedRead-807	99	REFERENCE	725	255	36M	=	919	230	CAGAGCTAAGTCTTGCGGTGTTGACGCTATGTCCGT	G:IEP%@\KKVEM6>/=Y>EOH@7,1A7G9G?2589	XA:i:0	MD:Z:36	NM:i:0
simulatedRead-807	147	REFERENCE	919	255	36M	=	725	-230	ACAACGATGACTTGTACGGTAAGGTCACTGATGTCA	:2*F<<H,O3<7A:<N>K93B-?VF9Q=/W:QT7S7	XA:i:0	MD:Z:36	NM:i:0
simulatedRead-808	99	REFERENCE	399	255	36M	=	624	261	TTTTTTTTTCACTCAAAACCTCTGTCTTGTACATAT	H40<+B/6GKN47C>OU=B"HE-C:5HG9G:B>A4>	XA:i:0	MD:Z:36	NM:i:0
simulatedRead-808	147	REFERENCE	624	255	36M	=	399	-261	GACCCTCAAAGAGACAAGCGTTTCTCTGGTTCTTTG	?6*3D)%CE69JGDO=8A@A;<5J7<T4;I@N>E;V	XA:i:0	MD:Z:36	NM:i:0
simulatedRead-806	99	REFERENCE	666	255	36M	=	947	317	CCAAATTGTCCAAGACCAAACATGTCCATCTGTATC	H3=8Q=F9>5BCMPC>Y2;;;KK?C29F.?851'<<	XA:i:0	MD:Z:36	NM:i:0
simulatedRead-806	147	REFERENCE	947	255	36M	=	666	-317	TGATGTCAGATCTACCATCAAGTTCCAATTGAAGAA	?BI7HE>;5=E7B35N>,HC8DFC<72B?7>;ECA;	XA:i:0	MD:Z:36	NM:i:0
simulatedRead-810	99	REFERENCE	451	255	36M	=	672	257	TGATATTCGACGTTACTATTTCAATTTAACAGTCAA	56-7<LI1HM;56J8>=?;7P'UAG&=@(=1+2926	XA:i:1	MD:Z:7G28	NM:i:1
simulatedRead-810	147	REFERENCE	672	255	36M	=	451	-257	TGTCCAAGACCAAACATGTCCATCTGTATCTTCGGT	AB/:5>BF4C;B=J:<;973@7;A;==4VEHBA=G=	XA:i:0	MD:Z:36	NM:i:0
simulatedRead-812	99	REFERENCE	16	255	36M	=	261	281	GACGCTGCTAGTTCCACCCAAATGCATGCTATGCCA	9UK@=:@Q=<K6E:/@<32G3;E5?=5_<C7280A8	XA:i:0	MD:Z:36	NM:i:0
simulatedRead-812	147	REFERENCE	261	255	36M	=	16	-281	TAATATTCATATTATTCACTTATGTGTTTTTAACGA	B7C7D<?;B76K5B;<PCRC?'N7-JGI@;56CVJI	XA:i:1	MD:Z:25A10	NM:i:1
simulatedRead-814	99	REFERENCE	554	255	36M	=	758	240	GTATTCCAACGAAACCAAGAAGAGAAACTTCTTGGA	EM=@?;[M-=D?AAH6*88;<A:<L4?E13C8!GF,	XA:i:0	MD:Z:36	NM:i:0
simulatedRead-814	147	REFERENCE	758	255	36M	=	554	-240	CGTCGATGACTTGAAGAAGTTGAACAAGAACAAGAA	858@5=303:*P/:JE@F-@5>OQ=J>:.5H3O>?A	XA:i:0	MD:Z:36	NM:i:0
simulatedRead-813	99	REFERENCE	418	255	36M	=	653	271	CTCTGTCTTGTACATATCTAGAACATGTTTCATTGA	HR:CNDECD-G=4D956;:C47:H><6?D@F@31FB	XA:i:0	MD:Z:36	NM:i:0
simulatedRead-813	147	REFERENCE	653	255	36M	=	418	-271	TTCTTTGAAGTTGCCAAATTGTCCAAGACCAAACAT	;L-2KL>2K3.9A/CDCMN>:A7;F@9@AGA>>:=<	XA:i:0	MD:Z:36	NM:i:0
simulatedRead-815	99	REFERENCE	527	255	36M	=	731	240	CAGAGAACACGTCAAGGAATTGTTGAAGTATTCCAA	K.9?FDNQE=U@H;/B@:P@5/6LC:=4;G08B5G6	XA:i:0	MD:Z:36	NM:i:0
simulatedRead-815	147	REFERENCE	731	255	36M	=	527	-240	TAAGTCTTGCGGTGTTGACGCTATGTCCGTCGATGA	<86F+@DAKD*FIFH7<L?>BN?EV3-=H3MGH/=H	XA:i:0	MD:Z:36	NM:i:0
simulatedRead-816	99	REFERENCE	384	255	36M	=	547	199	GCCTTGAGAGGAAGATTTTTTTTTCACTCAAAACCT	;7ASJBF;??;8B85H@<H8;4:G-@=D=MA;.M;@	XA:i:0	MD:Z:36	NM:i:0
simulatedRead-816	147	REFERENCE	547	255	36M	=	384	-199	TGTTGAAGTATTCCAACGAAACCAAGAAGAGAAACT	>*3.?3G?KA877:C>4.,LC>C6498FE3G:IH1H	XA:i:0	MD:Z:36	NM:i:0
simulatedRead-817	99	REFERENCE	263	255	36M	=	420	193	ATATTCATATTATTCACTTATGTATTTTTAACGAAA	KAC;2K9<MHB@@A?@EB@==G;I52L1@D>F:-G3	XA:i:0	MD:Z:36	NM:i:0
simulatedRead-817	147	REFERENCE	420	255	36M	=	263	-193	CTGTCTTGTACATATCTAGAACATGTTTCATTGATA	>B@X<<;CBEA>>J4J?=HN=:DE95H@<=IDAAK5	XA:i:0	MD:Z:36	NM:i:0
simulatedRead-818	99	REFERENCE	280	255	36M	=	521	277	TTATGTATTTTTAACGAAACTCTACTCCATTCTACT	1NJD?O?=A=@FF5>G;=2.(9:AD>.D8-3G+=E/	XA:i:0	MD:Z:36	NM:i:0
simulatedRead-818	147	REFERENCE	521	255	36M	=	280	-277	TCAAGTCAGAGAACACGTCAAGGAATTGTTGAAGTA	;BKH<G8595)G?IJ<<36NA=B-9>ND8B@>C/F0	XA:i:0	MD:Z:36	NM:i:0
simulatedRead-820	99	REFERENCE	705	255	36M	=	901	232	GGTGATGCTTTCGATGTTGACAGAGCTAAGTCTTGC	=I<N3>:G3@WF[,O@F95A9)?H7:?36L?FFD$B	XA:i:0	MD:Z:36	NM:i:0
simulatedRead-820	147	REFERENCE	901	255	36M	=	705	-232	TCCCAACCCCAGTTTCTCACAACGATGACTTGTACG	<P3+'002?@>=)MH9<2O7I;SBFHCBA?<CE@FF	XA:i:0	MD:Z:36	NM:i:0
simulatedRead-822	99	REFERENCE	233	255	36M	=	419	222	ATTCAATTACTTTCAAGGATAAATATTCTAATATTC	DBBKC>V9HPAV;?;(0A64;=42JCE2FD>>=C@:	XA:i:0	MD:Z:36	NM:i:0
simulatedRead-822	147	REFERENCE	419	255	36M	=	233	-222	TCTGTCTTGTACATATCTAGAACATGTTTCATTGAT	7<,-6LM@:>><3P84;CSIBSGR<>E?H;EZ=P9E	XA:i:0	MD:Z:36	NM:i:0
simulatedRead-821	99	REFERENCE	19	255	36M	=	247	264	GCTGCTAGTTCCACCCAAATGCATGCTATGCCAGCC	BD5(BM:NC*G<8C;@E<4=<@&EG((63HE;=7B;	XA:i:0	MD:Z:36	NM:i:0
simulatedRead-821	147	REFERENCE	247	255	36M	=	19	-264	AAGGATAAATATTCTAATATTCATATTATTCACTTA	?/E?;95BMA>ACB<;<2HG=2=376==;E:KE?8=	XA:i:0	MD:Z:36	NM:i:0
simulatedRead-823	99	REFERENCE	35	255	36M	=	280	281	AAATGCATGCTATGCCAGCCCGAGATTTGAGCTTGA	2F@8?>0A5FT2?78E@9G373B32@:80B74#4N:	XA:i:0	MD:Z:36	NM:i:0
simulatedRead-823	147	REFERENCE	280	255	36M	=	35	-281	TTATGTATTTTTAACGAAACTCTACTCCATTCTACT	*=7@;3J.B56>LCH92J<G97>/I;6A@F?=B=8U	XA:i:0	MD:Z:36	NM:i:0
simulatedRead-824	99	REFERENCE	392	255	36M	=	559	203	AGGAAGATTTTTTTTTCACTCAAAACCTCTGTCTTG	PL7U;?GE24@>3HJA-7E?>IF6?D*F;H6IP368	XA:i:0	MD:Z:36	NM:i:0
simulatedRead-824	147	REFERENCE	559	255	36M	=	392	-203	CCAACGAAACCAAGAAGAGAAACTTCTTGGAAACCG	D58TECCA9(GO7=,B>B<M5>=:M/=KPA8G.<G=	XA:i:0	MD:Z:36	NM:i:0
simulatedRead-825	99	REFERENCE	919	255	36M	=	1115	232	ACAACGATGACTTGTACGGTAAGGTCACTGATGTCA	HA@<AI?:=)9>SE<?F'W836QG:;M2S8E85/=4	XA:i:0	MD:Z:36	NM:i:0
simulatedRead-825	147	REFERENCE	1115	255	36M	=	919	-232	CTGGATCCTGATTATTTGTAAGCTTTGTCGATGGGA	K@9;BI=FF0J@PK@7MHGHI7N7H;3I9FMN<1DL	XA:i:0	MD:Z:36	NM:i:0
simulatedRead-826	99	REFERENCE	52	255	36M	=	251	235	GCCCGAGATTTGAGCTTGAGCAGTGTTGCAAACGCC	<.;>A:7<0:I06<S848B@6-.<@*B709AD3>?:	XA:i:0	MD:Z:36	NM:i:0
simulatedRead-826	147	REFERENCE	251	255	36M	=	52	-235	ATAAATATTCTAATATTCATATTATTCACTTATGTA	8IE,U:7>5;6:C3B6@B7GE:?EHQVA;NB?C-DA	XA:i:0	MD:Z:36	NM:i:0
simulatedRead-827	99	REFERENCE	2	255	36M	=	265	299	CAAGCATACTGGAAGACGCTGCTAGTTCCACCCAAA	96NJ;DD2::CBBI09B8@U>C/;<MFK63=?MF8%	XA:i:0	MD:Z:36	NM:i:0
simulatedRead-827	147	REFERENCE	265	255	36M	=	2	-299	ATTCATATTATTCACTTATGTATTTTTAACGAAACT	/9>F75B2A/:D2B75<=3@6G:C;SJP5,5&H9@>	XA:i:0	MD:Z:36	NM:i:0
simulatedRead-828	99	REFERENCE	304	255	36M	=	446	178	CTCCATTCTACTGGGATAGGGCATACTTTACGGGGT	5DEW?7>D*MG?:C?13K=32LW*<9=*:/>05@.>	XA:i:1	MD:Z:17C18	NM:i:1
simulatedRead-828	147	REFERENCE	446	255	36M	=	304	-178	TTCATTGATATTCGACGTTACTATTTCAATTTAACA	;/T/,L/T.->3GADN8995D=7>B5=K?7C@JDB8	XA:i:1	MD:Z:12G23	NM:i:1
simulatedRead-829	99	REFERENCE	697	255	36M	=	950	289	GTATCTGCGGTGATGCTTTCGATGTTGACAGAGCTA	:<<1ERI>2EE?GE8@G7<EM2HH3QB3";?9;43"	XA:i:1	MD:Z:6T29	NM:i:1
simulatedRead-829	147	REFERENCE	950	255	36M	=	697	-289	TGTCAGATCTACCATCAAGTTCCAATTGAAGAAGGT	C?PG;B39"=@MC;<JA7QCB3/?F94]EG06[DK7	XA:i:0	MD:Z:36	NM:i:0
simulatedRead-830	99	REFERENCE	298	255	36M	=	525	263	ACTCTACTCCATTCTACTGGGATAGGGCATACTTTA	'2:L8H5FH6;@P+AN=FC\*<F9?-2F:7*81C>4	XA:i:1	MD:Z:23C12	NM:i:1
simulatedRead-830	147	REFERENCE	525	255	36M	=	298	-263	GTCAGAGAACACGTCAAGGAATTGTTGAAGTATTCC	B!%=72:E=N7>E/67+9-EE:95396S?5P=ANC@	XA:i:0	MD:Z:36	NM:i:0
simulatedRead-832	99	REFERENCE	756	255	36M	=	966	246	TCCGTCGATGACTTGAAGAAGTTGAACAAGAACAAG	IN:@YA6&90GG49F@8:9;CB/;B=M/'0-8;C>E	XA:i:0	MD:Z:36	NM:i:0
simulatedRead-832	147	REFERENCE	966	255	36M	=	756	-246	AAGTTCCAATTGAAGAAGGTCTTGTGTTTGGCTGAC	HF),G8DF9<BDI?ED>0=A@!44CO:8:PWA/9E=	XA:i:0	MD:Z:36	NM:i:0
simulatedRead-833	99	REFERENCE	671	255	36M	=	914	279	TTGTCCAAGACCAAACATGTCCATCTGTATCTTCGG	.A??&5HEG;<62C1-!:EDJ4)FFA4;<:8L@T2C	XA:i:0	MD:Z:36	NM:i:0
simulatedRead-833	147	REFERENCE	914	255	36M	=	671	-279	TTCTCACAACGATGACTTGTACGGTAAGGTCACTGA	8KO7,71L>6I?GJCCBA)+?9FH9H*4N@E@L<AF	XA:i:0	MD:Z:36	NM:i:0
simulatedRead-834	99	REFERENCE	564	255	36M	=	792	264	GAAACCAAGAAGAGAAACTTCTTGGAAACCGTCGAA	:YPI-:<HR@A;HAK3>08AK;8:?B1J6:-6+/?2	XA:i:0	MD:Z:36	NM:i:0
simulatedRead-834	147	REFERENCE	792	255	36M	=	564	-264	AAGTTAATCAAGAAGTTGTCTAAGAAGTACAACGAT	?9C>B7A>4/AG9;+:KG:147>D9X;43J/@LS7<	XA:i:1	MD:Z:34C1	NM:i:1
simulatedRead-836	99	REFERENCE	951	255	36M	=	1181	266	GTCAGATCTACCATCAAGTTCCAATTGAAGAAGGTC	@H:;K:JF=F:F:1F>I7F;D31<4.(IBF/49>,%	XA:i:0	MD:Z:36	NM:i:0
simulatedRead-836	147	REFERENCE	1181	255	36M	=	951	-266	CTTACGAAAACTCTACTGCATTCTTTTTTAGTCTTT	*>=,I>F7Q+5JI.LAC5H2D45JAJLD?595aCR<	XA:i:2	MD:Z:0A21A13	NM:i:2
simulatedRead-835	99	REFERENCE	996	255	36M	=	1186	226	ACTGACCAAGCATACTGGAAGACGCTGCTAGTTCCA	4EJHKCIFKA>JKC<4<K7<E:C<G=O67?C75HB.	XA:i:1	MD:Z:0G35	NM:i:1
simulatedRead-835	147	REFERENCE	1186	255	36M	=	996	-226	GAAAACTCTACTGCATTCTTTTTTAGTCTTTTTATA	=/;:?+3FA5DCH<5F>6F;<H9B:?59HR@WFCCL	XA:i:1	MD:Z:17A18	NM:i:1
simulatedRead-842	99	REFERENCE	427	255	36M	=	641	250	GTACATATCTAGAACATGTTTCATTGATATTCGACG	E>>W=9BD<85TB9==3VFJN9;!<@4;?<.%B=A6	XA:i:1	MD:Z:31G4	NM:i:1
simulatedRead-842	147	REFERENCE	641	255	36M	=	427	-250	GCGTTTCTCTGGTTCTTTGAAGTTGCCAAATTGTCC	E?7GS;45AS?>B@A9,>-A:7*B/N%9@FMHRF;I	XA:i:0	MD:Z:36	NM:i:0
simulatedRead-837	99	REFERENCE	83	255	36M	=	235	188	ACGCCCAAGATGTTACTAAAAAAGCAAACATCCTGG	<-C9MNMB>3F-;K7,;*26=U:J2I;:4</A09;(	XA:i:0	MD:Z:36	NM:i:0
simulatedRead-837	147	REFERENCE	235	255	36M	=	83	-188	TCAATTACTTTCAAGGATAAATATTCTAATATTCAT	IE8::4B=AF>$3A=H:KG4O<0B:DA7K9N5FQK;	XA:i:0	MD:Z:36	NM:i:0
simulatedRead-841	99	REFERENCE	772	255	36M	=	1028	292	AGAAGTTGAACAAGAACAAGAAGTTAATCAAGAAGT	=L8I>C0A2>R=;C*@;JEJ@3E9"CB/D>8=4=5H	XA:i:0	MD:Z:36	NM:i:0
simulatedRead-841	147	REFERENCE	1028	255	36M	=	772	-292	TCCACCCAAATGCATGCTATGCCAGCCCGAGATTTG	77;:7JF5L78=E:;;BBIC>;>$<5MQ?OC5?>UH	XA:i:0	MD:Z:36	NM:i:0
simulatedRead-839	99	REFERENCE	901	255	36M	=	1098	233	TCCCAACCCCAGTTTCTCACAACGATGACTTGTACG	AI:95/J?2CDBJHL>H<</9>85@=54F5=:+?9<	XA:i:0	MD:Z:36	NM:i:0
simulatedRead-839	147	REFERENCE	1098	255	36M	=	901	-233	CTAAAAAAGCAAACATCCTGGATCCTGATTATTTGT	6?N@:1A4'47D<<3=F8J.;:C:H-2D>E56ONJ?	XA:i:0	MD:Z:36	NM:i:0
simulatedRead-843	99	REFERENCE	270	255	36M	=	478	244	TATTATTCACTTATGTATTTTTAACGAAACTCTACT	F=C4NQ66LS?AKA@!!GM49FN8=E3=7KN1BG4B	XA:i:0	MD:Z:36	NM:i:0
simulatedRead-843	147	REFERENCE	478	255	36M	=	270	-244	AACAGTCAACCAGTCGTCCAAAAATGTCCATGATCA	>&0>2>%2A@R;3:??B4/>HPF;G4.KA9J@GP:K	XA:i:1	MD:Z:30A5	NM:i:1
simulatedRead-845	99	REFERENCE	343	255	36M	=	589	282	CGGATTTTAGCAGTCTTTTTCTTTCTTGGCTTTTGC	@ECME3?G4LI,CG;CC;5I3BE8:I=:JRH==?5>	XA:i:0	MD:Z:36	NM:i:0
simulatedRead-845	147	REFERENCE	589	255	36M	=	343	-282	AAACCGTCGAACTACAAGTCGGTTTGAAGAACTATG	<7C=FDG6==.;=P?A5\*D;D>PCCE4>GJC>BG>	XA:i:0	MD:Z:36	NM:i:0
simulatedRead-844	99	REFERENCE	174	255	36M	=	381	243	TTAAATCATTACGAAAACTCTACTGCATTATTTTTT	9QP8D=56CHG81T<G=7HCLALC@3MC>M9-=4=;	XA:i:0	MD:Z:36	NM:i:0
simulatedRead-844	147	REFERENCE	381	255	36M	=	174	-243	GATGCCTTGAGAGGAAGATTTTTTTTTCACTCAAAA	.?81E:,90@H8%C008HH7JE6=>IPIHH>::@?O	XA:i:0	MD:Z:36	NM:i:0
simulatedRead-846	99	REFERENCE	671	255	36M	=	905	270	TTGTCCAAGACCAAACATGTCCATCTGTATCTTCGG	SQ?G>9@H>>2D=;9@4@LB3D(:>84?19=1<?4;	XA:i:0	MD:Z:36	NM:i:0
simulatedRead-846	147	REFERENCE	905	255	36M	=	671	-270	AACCCCAGTTTCTCACAACGATGACTTGTACGGTAA	D9432-@412ABJ+JVF85XD7?:A4F6>RC1Y.C:	XA:i:0	MD:Z:36	NM:i:0
simulatedRead-849	99	REFERENCE	396	255	36M	=	571	211	AGATTTTTTTTTCACTCAAAACCTCTGTCTTGTACA	@7CB=7==@4==1MG=6HO1?????AAN;68A10/?	XA:i:0	MD:Z:36	NM:i:0
simulatedRead-849	147	REFERENCE	571	255	36M	=	396	-211	AGAAGAGAAACTTCTTGGAAACCGTCGAACTACAAG	:569CA;A@8RB@>/B89:9=J=DTB>BOFG5:IV4	XA:i:0	MD:Z:36	NM:i:0
simulatedRead-850	99	REFERENCE	262	255	36M	=	487	261	AATATTCATATTATTCACTTATGTATTTTTAACGAA	@BFL@QCF8=7?=4N:Q3N4PF:8>?<?/?FH;CI0	XA:i:0	MD:Z:36	NM:i:0
simulatedRead-850	147	REFERENCE	487	255	36M	=	262	-261	CCAGTCGTCCAAAAATGTCCATGATCACTTCTTCTC	0J1849=>KA81>>C<5+?E26JQ0OF<9=K7?4PJ	XA:i:1	MD:Z:21A14	NM:i:1
simulatedRead-7/1	4	*	0	0	*	*	0	0	AAGTGCCAAGACTATTGGGTCCTCAATCGTCCGAGG	6TJFHBC9WL;Q?.=8E5;QE;$JB6*@3/G.2J;6	XM:i:0
simulatedRead-233/1	4	*	0	0	*	*	0	0	ATCATCGCGAAAACTCTACTGCATTATTTTTTAGTT	?A/C1B7D5L=AML+5*J<.AL?BK"?C7>K6)K@D	XM:i:0
simulatedRead-233/2	16	REFERENCE	397	255	36M	*	0	0	GATTTTTTTTTCACTCAAAACCTCTGTCTTGTACAT	7:>07C7;HB12ED;B<<@>GC'<7?36SIC=AL;<	XA:i:0	MD:Z:36	NM:i:0
simulatedRead-7/2	16	REFERENCE	1093	255	36M	*	0	0	TGTTACTAAAAAAGCAAACATCCTGGATCCTGATTA	0?8GP>A85N'B/R4<>2K@!NC/H5?G=@OC>KOK	XA:i:0	MD:Z:36	NM:i:0
simulatedRead-7/2	16	REFERENCE	93	255	36M	*	0	0	TGTTACTAAAAAAGCAAACATCCTGGATCCTGATTA	0?8GP>A85N'B/R4<>2K@!NC/H5?G=@OC>KOK	XA:i:0	MD:Z:36	NM:i:0
