# Supplementary material for: Sniper: improved SNP discovery by multiply mapping deep sequenced reads
Source: Genome Biol. 2011 Jun 20;12(6):R55. doi: 10.1186/gb-2011-12-6-r55 (PMC3218843; doi:10.1186/gb-2011-12-6-r55)
Supplement: Additional file 17 — Python software implementation of Sniper (version 1.5.8). [file gb-2011-12-6-r55-S17.ZIP › sniper_pkg/REFERENCE.fasta]

>REFERENCE
CCAAGCATACTGGAAGACGCTGCTAGTTCCACCCAAATGCATGCTATGCCAGCCCGAGATTTGAGCTTGAGCAGTGTTGCAAACGCCCAAGATGTTACTAAAAAAGCAAACATCCTGGATCCTGATTATTTGTAAGCTTTGTCGATGGGATAAAGGTAAAAAGAACAACGTAATTAAATCATTACGAAAACTCTACTGCATTATTTTTTAGTCTTTTTATAGAGACATGAACATTCAATTACTTTCAAGGATAAATATTCTAATATTCATATTATTCACTTATGTATTTTTAACGAAACTCTACTCCATTCTACTGGGATCGGGCATACTTTACGGGGTGCACGGATTTTAGCAGTCTTTTTCTTTCTTGGCTTTTGCGAGATGCCTTGAGAGGAAGATTTTTTTTTCACTCAAAACCTCTGTCTTGTACATATCTAGAACATGTTTCATTGATATTGGACGTTACTATTTCAATTTAACAGTCAACCAGTCGTCCAAAAATGTCCAAGATCACTTCTTCTCAAGTCAGAGAACACGTCAAGGAATTGTTGAAGTATTCCAACGAAACCAAGAAGAGAAACTTCTTGGAAACCGTCGAACTACAAGTCGGTTTGAAGAACTATGACCCTCAAAGAGACAAGCGTTTCTCTGGTTCTTTGAAGTTGCCAAATTGTCCAAGACCAAACATGTCCATCTGTATCTTCGGTGATGCTTTCGATGTTGACAGAGCTAAGTCTTGCGGTGTTGACGCTATGTCCGTCGATGACTTGAAGAAGTTGAACAAGAACAAGAAGTTAATCAAGAAGTTGTCTAAGAAGTACAACGCTTTCATTGCTTCTGAAGTTTTGATCAAGCAAGTTCCAAGACTATTGGGTCCTCAATTGTCCAAGGCTGGTAAGTTCCCAACCCCAGTTTCTCACAACGATGACTTGTACGGTAAGGTCACTGATGTCAGATCTACCATCAAGTTCCAATTGAAGAAGGTCTTGTGTTTGGCTGACCAAGCATACTGGAAGACGCTGCTAGTTCCACCCAAATGCATGCTATGCCAGCCCGAGATTTGAGCTTGAGCAGTGTTGCAAACGCCCAAGATGTTACTAAAAAAGCAAACATCCTGGATCCTGATTATTTGTAAGCTTTGTCGATGGGATAAAGGTAAAAAGAACAACGTAATTAAATCATTACGAAAACTCTACTGCATTATTTTTTAGTCTTTTTATAGAGA
