# Supplementary material for: Sniper: improved SNP discovery by multiply mapping deep sequenced reads
Source: Genome Biol. 2011 Jun 20;12(6):R55. doi: 10.1186/gb-2011-12-6-r55 (PMC3218843; doi:10.1186/gb-2011-12-6-r55)
Supplement: Additional file 17 — Python software implementation of Sniper (version 1.5.8). [file gb-2011-12-6-r55-S17.ZIP › sniper_pkg/s_1_1_sequence.txt]

@simulatedRead-1/1
CAACCAGTCGTCCAAAAATGTCCAAGATCACTTCTT
+simulatedRead-1/1
G;N?993E:AD?I8A2>..1L?@=?3BDAEA>@273
@simulatedRead-2/1
ATGCATGCTATGCCAGCCCGAGATTTGAGCTTGAGC
+simulatedRead-2/1
C/F8?7;GJDDC>NJ:B7++;;:Z@?>B2-*8,;;<
@simulatedRead-3/1
AAATCATTACGAAAACTCTACTGCATTATTTTTTAG
+simulatedRead-3/1
8/KEAB?G<84FG2CG-TL*AG:=8G>AC83>87;-
@simulatedRead-4/1
GAAACCAAGAAGAGAAACTTCTTGGAAACCGTCGAA
+simulatedRead-4/1
9951:.[8II:CE3<?-7:<4CDG)>BF$7?6EB@?
@simulatedRead-5/1
AAGATTTTTTTTTCACTCAAAACCTCTGTCTTGTAC
+simulatedRead-5/1
WEGR8<N39976H6KE=N6?I8<ULDJ>A:B90K"2
@simulatedRead-6/1
TATAGAGACATGAACATTCAATTACTTTCAAGGATA
+simulatedRead-6/1
XAB=H3G<B@II=?F7JQAH6G:O8>,?DE?E68A8
@simulatedRead-7/1
AAGTGCCAAGACTATTGGGTCCTCAATCGTCCGAGG
+simulatedRead-7/1
6TJFHBC9WL;Q?.=8E5;QE;$JB6*@3/G.2J;6
@simulatedRead-8/1
CTACCATCAAGTTCCAATTGAAGAAGGTCTTGTGTT
+simulatedRead-8/1
B:PIBC.<D=GEPK:;:MIBQ90:>9<3>FFG/#5>
@simulatedRead-9/1
TACTGCATTATTTTTTAGTTTTTTTATAGAGACATG
+simulatedRead-9/1
@3BJ6RSF-H4JBC:B=P:L9;8H6B<04M/<07=?
@simulatedRead-11/1
TCTACTGGGATAGGGCATACTTTACGGGGTGCACGG
+simulatedRead-11/1
A;OLGJ55B9*A:GM.HF;J>607A:F@?6=A+0<E
@simulatedRead-12/1
AAGGTCACTGATGTCAGATCTACCATCAAGTTCCAA
+simulatedRead-12/1
D;VE>@D<B>GC>9UC@8C7M@DV.K>7RA0J:F1F
@simulatedRead-13/1
GACGTTACTATTTCAATTTAACAGTCAACCAGTCGT
+simulatedRead-13/1
CT@GAF/DK=:PNEB<,@4SH<98@6>?F?RC/3FA
@simulatedRead-14/1
GGGATAAAGGTAAAAAGAACAACGTAATTAAATCAT
+simulatedRead-14/1
9PK1<=CG;?EEKO3<<K!2<9OCK:6=8JC?M2L.
@simulatedRead-15/1
GCAAACATCCTGGATCCTGATTATTTGTAAGCTTTG
+simulatedRead-15/1
?A<=O?JJ65*=K-A8D=F=I20I56@:->@2<G/N
@simulatedRead-16/1
ATGCATGCTATGCCAGCCCGAGATTTGAGCTTGAGC
+simulatedRead-16/1
:;:B_5A5CF7<FIFK.DKI7IL6D1<<2B=51616
@simulatedRead-20/1
AACAAGAAGTTAATCAAGAAGTTGTCTAAGAAGTAC
+simulatedRead-20/1
GBG=7<:-B0D:/^DB=H=5C(KVOI@:C0<=FNEC
@simulatedRead-22/1
ACGCCCAAGATGTTACTAAAAAAGCAAACATCCTGG
+simulatedRead-22/1
9<EBE,3/BMD.):BFRA;G/C<:73F*9ANY7B3/
@simulatedRead-23/1
CACGTCAAGGAATTGTTGAAGTATTCCAACGAAACC
+simulatedRead-23/1
G20@4CDR<5D4D:M=E9BI24>7?PJE:2?3C5<-
@simulatedRead-24/1
TCCGAGGCTGGTAAGTTCCCAACCCCAGTTTCTCAC
+simulatedRead-24/1
58>F=E;?U:B:-?CJ(G4C*M3=6-%?02<0/IFM
@simulatedRead-26/1
ACTTCTTGGAAACCGTCGAACTACAAGTCGGTTTGA
+simulatedRead-26/1
;7H:A7F@O9:@60!:7?(:GH@?CJ6@B:I8H?9J
@simulatedRead-28/1
AACTCTACTGCATTATTTTTTAGTTTTTTTATAGAG
+simulatedRead-28/1
RABA/;<HLIJ@L.G=CH:63<I0IJ;8<649)$B3
@simulatedRead-30/1
TAAATCATTACGAAAACTCTACTGCATTATTTTTTA
+simulatedRead-30/1
CSBG3G90.76=?C>HME:+*4C5J;8AJA:A=EC9
@simulatedRead-32/1
AAAGAACAACGTAATTAAATCATCGCGAAAACTCTA
+simulatedRead-32/1
=L:=EEQC8=GE4-3A;?2V?F78.L9>97!@5=D*
@simulatedRead-33/1
AGTCGGTTTGAAGAACTATGACCCTCAAAGAGACAA
+simulatedRead-33/1
S@=JDG9L.L;P5C;:G<5:>KI9:BD6069G.C31
@simulatedRead-35/1
GTCTTGTGTTTGACTGACCAAGCATACTGGAAGACG
+simulatedRead-35/1
A<C-F>A9J5<Q8A:)MD;9<2<E7L4N8IH=3>31
@simulatedRead-36/1
GTAAGTTCCCAACCCCAGTTTCTCACAACGATGACT
+simulatedRead-36/1
7BES5B@?I=8=J>F572.P=B2M2>F>1;??O?6-
@simulatedRead-37/1
GTTTCTCTGGTTCTTTGAAGTTGCCAAATTGTCCAA
+simulatedRead-37/1
J?;:>GBNEH@:N<6LKA9AD@BSFD9;.;!85-+E
@simulatedRead-38/1
CATACTTTACGGGGTGCACGGATTTTAGCAGTCTTT
+simulatedRead-38/1
GFC;ABV?.97H;>B8:7D:E;KCZD16@8DA?B=9
@simulatedRead-39/1
ATTGTCCGAGGCTGGTAAGTTCCCAACCCCAGTTTC
+simulatedRead-39/1
DDO+9FA9IA>H:-QLD56?L;;GI:8G532>B1KA
@simulatedRead-41/1
AACGCCCAAGATGTTACTAAAAAAGCAAACATCCTG
+simulatedRead-41/1
VHBOE1P@@POII><I03>H=@3543;27=@J+76>
@simulatedRead-42/1
TTTTTTATAGAGACATGAACATTCAATTACTTTCAA
+simulatedRead-42/1
ECG69N>B<,?B;EB7:Q?=9CD?>'7<8-8FA(;.
@simulatedRead-43/1
TCGATGTTGACAGAGCTAAGTCTTGCGGTGTTGACG
+simulatedRead-43/1
><N;I5;HEG=JH9F4-:E2/G>FED51AMC6?9;=
@simulatedRead-44/1
TGATGCTTTCGATGTTGACAGAGCTAAGTCTTGCGG
+simulatedRead-44/1
9EKL3UACNJ;<J<;?8AF<>7FE2;2F04LSH<82
@simulatedRead-46/1
CTTGAGAGGAAGATTTTTTTTTCACTCAAAACCTCT
+simulatedRead-46/1
<;56F3E8>7<66;@NFBH46ECNF;27?57>BOBH
@simulatedRead-47/1
TAATTAAATCATTACGAAAACTCTACTGCATTATTT
+simulatedRead-47/1
6A?NFAHBH906P</UJ937K7>EEAAC5?;4G>I>
@simulatedRead-48/1
GGTAAGGTCACTGATGTCAGATCTACCATCAAGTTC
+simulatedRead-48/1
=;)=/+R@=9>@/+A474B@1=45A@<G.6AE:/5C
@simulatedRead-49/1
CTATTGGGTCCTCAATTGTCCGAGGCTGGTAAGTTC
+simulatedRead-49/1
=<@A2<M@=G;LJF(J:MKN@@<?B7FI=A;;B03;
@simulatedRead-50/1
TTCGATGTTGACAGAGCTAAGTCTTGCGGTGTTGAC
+simulatedRead-50/1
6>>LM86EOJ,KAK==A1@C6=7G>U+DED5.4F23
@simulatedRead-52/1
GAAACTCTACTCCATTCTACTGGGATAGGGCATACT
+simulatedRead-52/1
G<>O.Q5>C=@H@I;4A>?ACDF?C5E.E;:1F838
@simulatedRead-53/1
GCAGTGTTGCAAACGCCCAAGATGTTACTAAAAAAG
+simulatedRead-53/1
F2E8@09DVDH=?CDHB:258DE8-JS7I1?C>11=
@simulatedRead-55/1
GGAATTGTTGAAGTATTCCAACGAAACCAAGAAGAG
+simulatedRead-55/1
@H:H5;HJGNK'K3=GP@9HKJ<.9FC4J;@1=6EB
@simulatedRead-56/1
TAAAGGTAAAAAGAACAACGTAATTAAATCATCGCG
+simulatedRead-56/1
4:<BG@LBD:@9@7:J<4>-+;/95=I:=A7AA1I<
@simulatedRead-57/1
CGGTAAGGTCACTGATGTCAGATCTACCATCAAGTT
+simulatedRead-57/1
?72KC>7:;J@AB8;@D;8:3<694<C<EN3V3/!2
@simulatedRead-58/1
AAGAAGTTGTCTAAGAAGTACAACGCTTTCATTGCT
+simulatedRead-58/1
<85??-K96:8EHB.LFN7O4B<3<1C9*=N7.EL2
@simulatedRead-59/1
TATGCCAGCCCGAGATTTGAGCTTGAGCAGTGTTGC
+simulatedRead-59/1
LM>F2X<PK=8F@E6=>6=?72H.H55LII7@><14
@simulatedRead-63/1
GAACAACGTAATTAAATCATTACGAAAACTCTACTG
+simulatedRead-63/1
P=>A4;*ELA<@LIQ=@D8;5GJKJ45=>89K<>A.
@simulatedRead-64/1
ACGAGTCGGTTTGAAGAACTATGACCCTCAAAGAGA
+simulatedRead-64/1
O?GCDJ>:;3NF@2>I?CH6861?<EH866*7AG6@
@simulatedRead-65/1
CAGCCCGAGATTTGAGCTTGAGCAGTGTTGCAAACG
+simulatedRead-65/1
?3>=M1@><>G%@.SRJ@4>B3?>7DB4HOCJ983=
@simulatedRead-68/1
AACCTCTGTCTTGTACATATCTAGAACATGTTTCAT
+simulatedRead-68/1
09J^;0/F=+;5I5A5>?E>O5E7*><?;K6KENB*
@simulatedRead-70/1
TAATATTCATATTATTCACTTATGTATTTTTAACGA
+simulatedRead-70/1
CIX?>T?IFDEO6LR>8CF:8M3FDGD*@?I5@L>:
@simulatedRead-71/1
AGTCAGAGAACACGTCAAGGAATTGTTGAAGTATTC
+simulatedRead-71/1
H=4-PGP8<-BOI2D15@>D>J<;D?>@R=94D7=9
@simulatedRead-72/1
ACCCCAGTTTCTCACAACGATGACTTGTACGGTAAG
+simulatedRead-72/1
U7ACQ=BCE,?EGAPG;;@B>JI:CRJ7V#;555=4
@simulatedRead-73/1
GGTGATGCTTTCGATGTTGACAGAGCTAAGTCTTGC
+simulatedRead-73/1
F75?.;GGM=>C-#84;-L789<E<7E@/LC8<9.8
@simulatedRead-74/1
TCTTTGAAGTTGCCAAATTGTCCAAGACCAAACATG
+simulatedRead-74/1
LAB=:L:3:O=BD2-=A992;>8;>3;A/W5D06-3
@simulatedRead-76/1
TCTTGCGGTGTTGACGCTATGTCCGTCGATGACTTG
+simulatedRead-76/1
?I6::A557QJA1B*C59HFA1C=3<@OAD9J54:$
@simulatedRead-77/1
TCTTGCGGTGTTGACGCTATGTCCGTCGATGACTTG
+simulatedRead-77/1
@B>7LG;?FE>67:26>7?B%:9<BFDJ";@F6=I2
@simulatedRead-79/1
AGTCGTCCAAAAATGTCCATGATCACTTCTTCTCAA
+simulatedRead-79/1
.G=F@8@2@RENHOKD-A/9I?9-?/?D!=<77:>7
@simulatedRead-80/1
TGCATGCTATGCCAGCCCGAGATTTGAGCTTGAGCA
+simulatedRead-80/1
JLNP?><IUCF,>?Q?H>;0A7@.8BBE;J9:FF;8
@simulatedRead-81/1
AAGAGAAACTTCTTGGAAACCGTCGAACTACAAGTC
+simulatedRead-81/1
,G<J:CJDCGA;>.F@LL?>A<IG9>DB;1I@N;6I
@simulatedRead-82/1
TCTACTGGGATAGGGCATACTTTACGGGGTGCACGG
+simulatedRead-82/1
GQ9F=G:-EHFBF0GJ7P<C,<HC>C>=7E:>'0EC
@simulatedRead-83/1
TTTTTTTTTCACTCAAAACCTCTGTCTTGTACATAT
+simulatedRead-83/1
L.EFAB.B<7>MF:C?@-?2@38D2S=/<78FB9<5
@simulatedRead-84/1
AAAAAGAACAACGTAATTAAATCATCGCGAAAACTC
+simulatedRead-84/1
<@PFKLAC3DCN7:9DL81@85693E81?:<;C'2D
@simulatedRead-86/1
TTAGTTTTTTTATAGAGACATGAACATTCAATTACT
+simulatedRead-86/1
T@H.@E=H?;6BG8<SDF<J4C*98DG7<?:/>47;
@simulatedRead-87/1
GTGCACGGATTTTAGCAGTCTTTTTCTTTCTTGGCT
+simulatedRead-87/1
E/JHAIFB+=;EBG.P9<F@(D[6D7C?EG<;=24+
@simulatedRead-88/1
CCCTCAAAGAGACAAGCGTTTCTCTGGTTCTTTGAA
+simulatedRead-88/1
:<1W3M8LGJIKL=AEN+BF5=9D2<KO@<>2)47B
@simulatedRead-89/1
TGAACATTCAATTACTTTCAAGGATAAATATTCTAA
+simulatedRead-89/1
CP;X55:;8J6;LDOK5CF:C<2D8/S.)4-AK0@6
@simulatedRead-90/1
TTTAACGAAACTCTACTCCATTCTACTGGGATAGGG
+simulatedRead-90/1
:G:@6K66<6!*>2<8+?P97K@I9CG13JK.B2-O
@simulatedRead-93/1
TTTCTCTGGTTCTTTGAAGTTGCCAAATTGTCCAAG
+simulatedRead-93/1
>NFFIFQ2:0=:74<5-ABG<;2:?FA.C1M=I828
@simulatedRead-95/1
AAAAAAGCAAACATCCTGGATCCTGATTATTTGTAA
+simulatedRead-95/1
RC9LRD66<==,E9?@=D-44AL>5<PB:98D=<J8
@simulatedRead-96/1
ATGGGATAAAGGTAAAAAGAACAACGTAATTAAATC
+simulatedRead-96/1
LUS:6G3B=>7ND3A<RF*=<AG<B8F@)X,5/-<!
@simulatedRead-98/1
ATTGGGTCCTCAATTGTCCGAGGCTGGTAAGTTCCC
+simulatedRead-98/1
@MA;/82?FOF@761K9@9:E?;D7;5EC7=/@BG9
@simulatedRead-101/1
TCTGTATCTTCGGTGATGCTTTCGATGTTGACAGAG
+simulatedRead-101/1
F>;F>:CMF<D:><:Q59.JBB<4B>0MJ@+>9BA*
@simulatedRead-102/1
TAATTAAATCATCGCGAAAACTCTACTGCATTATTT
+simulatedRead-102/1
FP2H?I3LM2;6I5AG1AR/L-5R/JI7II,89<=;
@simulatedRead-103/1
GCATTATTTTTTAGTTTTTTTATAGAGACATGAACA
+simulatedRead-103/1
;8UE>;?40CD;3=24U=<9FN;F<94??>?==>@0
@simulatedRead-106/1
CATTCTACTGGGATAGGGCATACTTTACGGGGTGCA
+simulatedRead-106/1
CAG4-?A>XBA5.6@:*6A@D:<1:8A=;>@47:*1
@simulatedRead-107/1
CTACTCCATTCTACTGGGATAGGGCATACATTACGG
+simulatedRead-107/1
QF?HDI:?>/OW<H8;<H+@?<5CQ(-B260<B>8%
@simulatedRead-108/1
ACAACGCTTTCATTGCTTCTGAAGTTTTGATCAAGC
+simulatedRead-108/1
=8==E:A@I@;EI;;7H>;FGB71D8C9E+5?0<,@
@simulatedRead-109/1
GAACTACAAGTCGGTTTGAAGAACTATGACCCTCAA
+simulatedRead-109/1
8;SF9&>,:7@AHH:@E/;:9?BOOF>/6,'M49D3
@simulatedRead-111/1
TCTGTCTTGTACATATCTAGAACATGTTTCATTGAT
+simulatedRead-111/1
L)N7><1HDB3/.7=8BECI4@CH=9<<:4HB/433
@simulatedRead-112/1
TGTCTTGTACATATCTAGAACATGTTTCATTGATAT
+simulatedRead-112/1
D@:=8=EG>>F7?,0@:>3=&;G+32I@?N6CE-@7
@simulatedRead-113/1
GATGACTTGTACGGTAAGGTCACTGATGTCAGATCT
+simulatedRead-113/1
GM=QFC4G8@BE<B:E<*6>FTD=52;1?G>@L;.0
@simulatedRead-114/1
AACGCCCAAGATGTTACTAAAAAAGCAAACATCCTG
+simulatedRead-114/1
<CDEE>;KC>3.QH)<8>::*06G=5J<2A:<*?-#
@simulatedRead-115/1
TATTTCAATTTAACAGTCAACCAGTCGTCCAAAAAT
+simulatedRead-115/1
;=AH@=I)K:9MGK=P!:>='6<H<GBA<M8;<EK=
@simulatedRead-116/1
ATGTCCGTCGATGACTTGAAGAAGTTGAACAAGAAC
+simulatedRead-116/1
@U=C940FBE(C6KCABGA1G:F=E@D6>H2?'?>I
@simulatedRead-118/1
ATGTCCAAGATCACTTCTTCTCAAGTCAGAGAACAC
+simulatedRead-118/1
FA@C?>G:I60@@9J_<A@@AR7W3L1A>53?J0:[
@simulatedRead-119/1
TGGGATAAAGGTAAAAAGAACAACGTAATTAAATCA
+simulatedRead-119/1
$<CG8<<<D7RLJ3R4A:K,==5>>9$3<@2BA0;*
@simulatedRead-120/1
GTTGAAGTATTCCAACGAAACCAAGAAGAGAAACTT
+simulatedRead-120/1
EBI8?9D=IGA6I?AB72D<E<G>>9K1::@;66DD
@simulatedRead-121/1
GTGATGCTTTCGATGTTGACAGAGCTAAGTCTTGCG
+simulatedRead-121/1
FMBGI9HK3=/@IR8?3=@;;F=?8;?H?0:?%3$@
@simulatedRead-122/1
AACTATGACCCTCAAAGAGACAAGCGTTTCTCTGGT
+simulatedRead-122/1
N@P-?OFD@<?+EGO7FA99AC@J>6E-I?7R*1,@
@simulatedRead-125/1
AATTAAATCATCGCGAAAACTCTACTGCATTATTTT
+simulatedRead-125/1
CBN=<8,C8<<:P?=2JF?<C:HRAOPK@B@DA/,7
@simulatedRead-126/1
TGAGCAGTGTTGCAAACGCCCAAGATGTTACTAAAA
+simulatedRead-126/1
@EAL9/X=98:>?<;8::AQ8?F3G5=2?4=A4@D?
@simulatedRead-127/1
TGTCCGTCGATGACTTGAAGAAGTTGAACAAGAACA
+simulatedRead-127/1
7FGJ5BB>J8B@?KH5I6F88LIAD<573/1EE=86
@simulatedRead-128/1
AACCTCTGTCTTGTACATATCTAGAACATGTTTCAT
+simulatedRead-128/1
KLAD9I?<=GD0/CB=4;AE(;/;?>6R4CD.F!1A
@simulatedRead-129/1
CACTTCTTCTCAAGTCAGAGAACACGTCAAGGAATT
+simulatedRead-129/1
R=>EC9U>DE>1E549I;EG?85B2N5BH->@343:
@simulatedRead-130/1
TTGGGTCCTCAATTGTCCGAGGCTGGTAAGTTCCCA
+simulatedRead-130/1
@:=SJF;@9:23J>CE77A9F.E=5@=NHQ?E:;@8
@simulatedRead-131/1
AGAGAAACTTCTTGGAAACCGTCGAACTACAAGTCG
+simulatedRead-131/1
6?>WDS?8IAAK>BC.?;K8?Q>-4>>@5=<=DS8<
@simulatedRead-132/1
CCTGGATCCTGATTATTTGTAAGCTTTGTCGATGGG
+simulatedRead-132/1
FEB6D6@?/@AL733.8.E$?6@7J9?A67:?&9.2
@simulatedRead-133/1
GTACGGTAAGGTCACTGATGTCAGATCTACCATCAA
+simulatedRead-133/1
=C\?D?KIEK^I6GQ7D.89A>F3.PJEHG9/2@81
@simulatedRead-134/1
TTAACAGTCAACCAGTCGTCCAAAAATGTCCATGAT
+simulatedRead-134/1
9FCDJ*H9HHEE46(D.4P9MA?91R;31:@;P'J)
@simulatedRead-135/1
GAACATGTTTCATTGATATTCGACGTTACTATTTCA
+simulatedRead-135/1
FIEL:<=R:=?TEC@AH!4GC4-OH+=A=8*5@4.E
@simulatedRead-136/1
CACGGATTTTAGCAGTCTTTTTCTTTCTTGGCTTTT
+simulatedRead-136/1
>5:A7K=C/G=;>9<Y?:LXL=D:3<UAHA%@9U@Q
@simulatedRead-137/1
CTATGACCCTCAAAGAGACAAGCGTTTCTCTGGTTC
+simulatedRead-137/1
A8:8=KIACED6=5=L>'>I@@J<98>CP961B/F)
@simulatedRead-139/1
TCTTGCGGTGTTGACGCTATGTCCGTCGATGACTTG
+simulatedRead-139/1
OEGAOX-R<<A<@736C:E8-AB6CI960;?OH90G
@simulatedRead-142/1
GTATCTTCGGTGATGCTTTCGATGTTGACAGAGCTA
+simulatedRead-142/1
D<D<8A8DEBIHAF;&A4+C>25<=M5I;4D2IH?4
@simulatedRead-143/1
TTTTTTTTCACTCAAAACCTCTGTCTTGTACATATC
+simulatedRead-143/1
77I?836Y;;BDC4`O?J@I99:Y??>K9/<B26?,
@simulatedRead-146/1
TTTTAACGAAACTCTACTCCATTCTACTGGGATAGG
+simulatedRead-146/1
DJ<G'?N;BAH?49G2-/H:C;AB.K01;K6=6?J,
@simulatedRead-147/1
TGTACGGTAAGGTCACTGATGTCAGATCTACCATCA
+simulatedRead-147/1
;@BSS?1?D0CJA?8C>@:6BED7?I=E23E>-<>6
@simulatedRead-148/1
AAAAGCAAACATCCTGGATCCTGATTATTTGTAAGC
+simulatedRead-148/1
LD:9<80>K:6@I9<DIGA/>@4;O.FQE3?D46P3
@simulatedRead-149/1
CATCTGTATCTGCGGTGATGCTTTCGATGTTGACAG
+simulatedRead-149/1
7DF>W.>HF;E5:>FG?J==;A9?>63IK;7>$23?
@simulatedRead-151/1
CCACCCAAATGCATGCTATGCCAGCCCGAGATTTGA
+simulatedRead-151/1
RCGD5<=BCK9/ND?B1:BL?3;I6;EDQ?:6>3;=
@simulatedRead-152/1
AAGAAGTTGAACAAGAACAAGAAGTTAATCAAGAAG
+simulatedRead-152/1
_4D=59-9@/@EG<B;=IE3C5K4?NJ)42HKFA;9
@simulatedRead-154/1
ACATATCTAGAACATGTTTCATTGATATTCGACGTT
+simulatedRead-154/1
8;Q:6;BJ7983@>;>G?=B8NMI<@.@5>A/EAC5
@simulatedRead-155/1
CAAGTCAGAGAACACGTCAAGGAATTGTTGAAGTAT
+simulatedRead-155/1
ABMK@4@?>@<E<BB:4;@RPD8M4B9G@68B493,
@simulatedRead-157/1
AAAGAGACAAGCGTTTCTCTGGTTCTTTGAAGTTGC
+simulatedRead-157/1
?K=NP8;>G88-2C6;==J=E/),@B3LLFA6>'/Q
@simulatedRead-158/1
CAGTCAACCAGTCGTCCAAAAATGTCCAAGATCACT
+simulatedRead-158/1
N15E2?4/B=E>I:GE?7>6//KJ=F3=A5H0?31K
@simulatedRead-159/1
GATGTTGACAGAGCTAAGTCTTGCGGTGTTGACGCT
+simulatedRead-159/1
FD<B@/EFFLQA4><PRBF>;?K9@5@5FA0A.M;8
@simulatedRead-161/1
GATGCTTTCGATGTTGACAGAGCTAAGTCTTGCGGT
+simulatedRead-161/1
;ECDNKP9=BG<ID99AI@9G15?<=1C4D2AQ>1@
@simulatedRead-162/1
TGCATTATTTTTTAGTTTTTTTATAGAGACATGAAC
+simulatedRead-162/1
.,?.2A=@E8L<=6?&3O43@DB>BEF<>/26?$JH
@simulatedRead-163/1
GTAAGCTTTGTCGATGGGATAAAGGTAAAAAGAACA
+simulatedRead-163/1
A5KH5J?CCG?:>D4D@0FFC?:B-D87?5?(;"88
@simulatedRead-164/1
AGAGAAACTTCTTGGAAACCGTCGAACTACAAGTCG
+simulatedRead-164/1
W6?>H?>>D:;BC75FGI>@EA;@2<;=3D@K5BE2
@simulatedRead-168/1
TACTGCATTATTTTTTAGTTTTTTTATAGAGACATG
+simulatedRead-168/1
T5/KKR>OAE@EQJED:*?3MH@<6K=62:3C;<7K
@simulatedRead-169/1
TTCATTGCTTCTGAAGTTTTGATCAAGCAAGTGCCA
+simulatedRead-169/1
<=OHE<EI4J7,:L=I-?1HO=@1;V@<;/D899(1
@simulatedRead-170/1
ACTTATGTATTTTTAACGAAACTCTACTCCATTCTA
+simulatedRead-170/1
7UK:>?3J5<B?GLB0AD'5A=587C1O:M>C?:8F
@simulatedRead-171/1
TACTCCATTCTACTGGGATAGGGCATACTTTACGGG
+simulatedRead-171/1
KGAEJI3=?M<B@:0JJA6KR6ILH;G9H6@;1A<G
@simulatedRead-172/1
CAAGATGTTACTAAAAAAGCAAACATCCTGGATCCT
+simulatedRead-172/1
C:K:BGT;B:BCG8CJ4:<@CFQ967JB54'<F87;
@simulatedRead-173/1
GATAAAGGTAAAAAGAACAACGTAATTAAATCATCG
+simulatedRead-173/1
EM<F0?+CMAE@5:EH1A3G8LAF1R;GN=MBJ>9?
@simulatedRead-174/1
GGTCCTCAATTGTCCGAGGCTGGTAAGTTCCCAACC
+simulatedRead-174/1
@E<1C?7L81HH:K@PDG)7O2O.DN75D523AA:C
@simulatedRead-175/1
ACCGTCGAACTACAAGTCGGTTTGAAGAACTATGAC
+simulatedRead-175/1
Q:51DG8?GG>B>GD=84DI73OA2(G57)0E:D/;
@simulatedRead-176/1
TCCAACGAAACCAAGAAGAGAAACTTCTTGGAAACC
+simulatedRead-176/1
=G;D!JACCC@CNDDCXC@3393;T>D>K;=F9-'2
@simulatedRead-177/1
TAAAGGTAAAAAGAACAACGTAATTAAATCATTACG
+simulatedRead-177/1
FCIJ@FCC,S-<G?F89B7AI:=/9B<@@7G97B<1
@simulatedRead-178/1
TGCATGCTATGCCAGCCCGAGATTTGAGCTTGAGCA
+simulatedRead-178/1
>B4HD<-CSM3E@8D3LR7:C_5IM?@;/:M>J2<5
@simulatedRead-179/1
CGGTAAGGTCACTGATGTCAGATCTACCATCAAGTT
+simulatedRead-179/1
H=;67L1=A.K>G.1:6@'FA@536@5;D2@4F?,P
@simulatedRead-181/1
AGTATTCCAACGAAACCAAGAAGAGAAACTTCTTGG
+simulatedRead-181/1
:8K>9N/*G6@/8-<K3L=/:K.K;3D?38>86A@4
@simulatedRead-182/1
CAAATGCATGCTATGCCAGCCCGAGATTTGAGCTTG
+simulatedRead-182/1
GKB84KLM06B=/6I=>X3FF=J.I/GK6C>4+455
@simulatedRead-184/1
AACAGTCAACCAGTCGTCCAAAAATGTCCATGATCA
+simulatedRead-184/1
PLEFSSJ=B3/>875JQ@B,E60F.67MR6J,.3-9
@simulatedRead-185/1
GAAGAGAAACTTCTTGGAAACCGTCGAACTACAAGT
+simulatedRead-185/1
9AD>;EG9D?:<D8=LP?2L@M=*734B!:<A5C<&
@simulatedRead-186/1
TATTCTAATATTCATATTATTCACTTATGTATTTTT
+simulatedRead-186/1
28BR=G>4=BA=MAA@C72F>@HB=65+8GCJ<@V+
@simulatedRead-187/1
CTTTTTCTTTCTTGGCTTTTGCGAGATGCCTTGAGA
+simulatedRead-187/1
D^RB9@B4M7@I4GF=GG>E);?;A?;GD689(.9B
@simulatedRead-188/1
GTTAATCAAGAAGTTGTCTAAGAAGTACAACGCTTT
+simulatedRead-188/1
ULZV>KJ8J=@@>3@4HAJ9?->:U;S:0*8(M<2;
@simulatedRead-189/1
CGAACTACAAGTCGGTTTGAAGAACTATGACCCTCA
+simulatedRead-189/1
29K:=;T:DS*IJF13B:5G>@>D>B:S85DHA8Z.
@simulatedRead-190/1
CTGATTATTTGTAAGCTTTGTCGATGGGATAAAGGT
+simulatedRead-190/1
>GK9;BKR8,-D<@GD-<35AE?:*A:+=>EQ/;2,
@simulatedRead-191/1
CGATGACTTGTACGGTAAGGTCACTGATGTCAGATC
+simulatedRead-191/1
SLD@PI5JH?4@585B3*JL%BD==K=G5KAH@K4;
@simulatedRead-192/1
TAGTTTTTTTATAGAGACATGAACATTCAATTACTT
+simulatedRead-192/1
@DCT=S3=N0CB::;a7A:1AL@@0N9B87=8>F43
@simulatedRead-193/1
TCCACCCAAATGCATGCTATGCCAGCCCGAGATTTG
+simulatedRead-193/1
3NGKIF7@D?<G:84F:<L-J;EHW=,BEC;>05->
@simulatedRead-194/1
TCCAAGATCACTTCTTCTCAAGTCAGAGAACACGTC
+simulatedRead-194/1
C=/MGG2F9JHA8RID7@B7EA9@IA?:)44<C3#9
@simulatedRead-195/1
AAAAATGTCCATGATCACTTCTTCTCAAGTCAGAGA
+simulatedRead-195/1
:>2;@?H=<3?B=;<-S>G:.?:N?IPE;-:D6/,C
@simulatedRead-197/1
TTCTTGGAAACCGTCGAACTACAAGTCGGTTTGAAG
+simulatedRead-197/1
K;KPQ=DA=>II9;O-P>BA>C?9==A6C9:I><AE
@simulatedRead-198/1
CTGGTTCTTTGAAGTTGCCAAATTGTCCAAGACCAA
+simulatedRead-198/1
6J=;B>2;9M7?7<5N;@6ALJDO6<;G>888C1<.
@simulatedRead-199/1
CCTCAAAGAGACAAGCGTTTCTCTGGTTCTTTGAAG
+simulatedRead-199/1
O4L<;NK6E905:8>>BC=E:8C5;C157?>,/54/
@simulatedRead-200/1
CCAAGACCAAACATGTCCATCTGTATCTTCGGTGAT
+simulatedRead-200/1
<G>*%-C/9[<?UECQN?QB-?Q>)D2+;?5>@39!
@simulatedRead-201/1
AGAACATGTTTCATTGATATTCGACGTTACTATTTC
+simulatedRead-201/1
I7^5=>)91<?7F&F:M"8@8<8/?3?H2=:>H=L=
@simulatedRead-203/1
ATTGCTTCTGAAGTTTTGATCAAGCAAGTGCCAAGA
+simulatedRead-203/1
A?AH;=6EPBAAM>EKBFE1<D:D:5CC1;9=9844
@simulatedRead-204/1
CTTTGTCTTTCTTGGCTTTTGCGAGATGCCTTGAGA
+simulatedRead-204/1
59;I:=E8$/AG,ID6F78=;AAA3H?L0>H649,>
@simulatedRead-205/1
AAGTTTTGATCAAGCAAGTGCCAAGACTATTGGGTC
+simulatedRead-205/1
K.A6FE:=F:@B<<=2,43BT?FG9?4)?.5;7=79
@simulatedRead-207/1
CTCCATTCTACTGGGATAGGGCATACTTTACGGGGT
+simulatedRead-207/1
C:A@2<I6B=F>B9(85<C913B2F?AD/H>A7*C6
@simulatedRead-209/1
CTTGCGGTGTTGACGCTATGTCCGTCGATGACTTGA
+simulatedRead-209/1
J08WP/5J>@OEF9>7?19277B<1EHC8E>4@>6J
@simulatedRead-210/1
GCATGCTATGCCAGCCCGAGATTTGAGCTTGAGCAG
+simulatedRead-210/1
@8IR3B@5H1?3CO00K7B:MI@:R=KB8JN1<>3L
@simulatedRead-211/1
AAAGGTAAAAAGAACAACGTAATTAAATCATCGCGA
+simulatedRead-211/1
HH>C=>==GFG2Q7E[M7B?32V>B6//;*.7AI$<
@simulatedRead-212/1
GTTGACGCTATGTCCGTCGATGACTTGAAGAAGTTG
+simulatedRead-212/1
@H@A=9;I24?3F8FHB5?H4B7A:6F87C#5,4>:
@simulatedRead-214/1
CGGGGTGCACGGATTTTAGCAGTCTTTTTCTTTCTT
+simulatedRead-214/1
EJG<81=37@;?3H=*0GK1M0QHR6EA=G+<%>75
@simulatedRead-216/1
GCGGTGTTGACGCTATGTCCGTCGATGACTTGAAGA
+simulatedRead-216/1
:TD4H>=@E6=AV6F29==BEE?)>43?5/;049;'
@simulatedRead-217/1
CAAATGCATGCTATGCCAGCCCGAGATTTGAGCTTG
+simulatedRead-217/1
A@9!MMBC/2@<6]?'3B8?>H<::89<V26B8;6;
@simulatedRead-218/1
TTTGAAGAACTATGACCCTCAAAGAGACAAGCGTTT
+simulatedRead-218/1
0FEF<NGIC?7ME2NGI9B>+8BGDD:JD?@-89LS
@simulatedRead-219/1
TCACTCAAAACCTCTGTCTTGTACATATCTAGAACA
+simulatedRead-219/1
G5ECK9:G?9QAS?S-5A:46I=BC=<>6-=84X:1
@simulatedRead-221/1
ACGCTGCTAGTTCCACCCAAATGCATGCTATGCCAG
+simulatedRead-221/1
BBC?6F@8K:5JC@D>MOW?IKD<>NAH2H9N>5C>
@simulatedRead-223/1
GAAGATTTTTTTTTCACACAAAACCTCTGTCTTGTA
+simulatedRead-223/1
FH?Q<@0NI6J+'A<H';>,6<3>JE?ILJE&867<
@simulatedRead-224/1
GTTTCTCACAACGATGACTTGTACGGTAAGGTCACT
+simulatedRead-224/1
37:JMG<J>EI<=601D57D485>BC47<J@,:.61
@simulatedRead-225/1
AGTTCCACCCAAATGCATGCTATGCCAGCCCGAGAT
+simulatedRead-225/1
;I;OP>9=L:N8=CJ2H.JCD><KG,7?ED385@17
@simulatedRead-226/1
GTCCGAGGCTGGTAAGTTCCCAACCCCAGTTTCTCA
+simulatedRead-226/1
OQ6>E:0B92U7A7AM1NKN-F2@;:?3/5-6NT@A
@simulatedRead-227/1
GCATGCTATGCCAGCCCGAGATTTGAGCTTGAGCAG
+simulatedRead-227/1
IE;EFB6F?9KFJ;F4AEO7IA@A;DN/7;61B:9P
@simulatedRead-228/1
TTTTTAGTTTTTTTATAGAGACATGAACATTCAATT
+simulatedRead-228/1
5E;3F:,KE=N;E=2721+CI8>CI??>E0C8R>@5
@simulatedRead-230/1
AGATCTACCATCAAGTTCCAATTGAAGAAGGTCTTG
+simulatedRead-230/1
:8=O?06KAA5Y?F.H;P>J7+>9;9A:/J(=/<<3
@simulatedRead-232/1
CCAAGCATACTGGAAGACGCTGCTAGTTCCACCCAA
+simulatedRead-232/1
;LA@V?GH:GQ>@NG?F=6G814JHI-H89M.-730
@simulatedRead-233/1
ATCATCGCGAAAACTCTACTGCATTATTTTTTAGTT
+simulatedRead-233/1
?A/C1B7D5L=AML+5*J<.AL?BK"?C7>K6)K@D
@simulatedRead-234/1
AACTTCTTGGAAACCGTCGAACTACAAGTCGGTTTG
+simulatedRead-234/1
;E>51M?@IHD?=5<A17B=.UTA.KJCL?/40E?<
@simulatedRead-236/1
TCTCAAGTCAGAGAACACGTCAAGGAATTGTTGAAG
+simulatedRead-236/1
:::JE1C9<WD;KMF;;3;>?><9G4A/<1770;)<
@simulatedRead-237/1
TTGAAGTTGCCAAATTGTCCAAGACCAAACATGTCC
+simulatedRead-237/1
,GHF82ASM%B8L5C9A??A@B>7>CHM7H;N=;:3
@simulatedRead-238/1
ACACGTCAAGGAATTGTTGAAGTATTCCAACGAAAC
+simulatedRead-238/1
:PH6J4T6CAI9Q?<FKJ=':;BE36BG);374D.'
@simulatedRead-239/1
AGCAAACATCCTGGCTCCTGATTATTTGTAAGCTTT
+simulatedRead-239/1
IA7:JA8?8V7'LAM;.DK288/==I769E59(:09
@simulatedRead-240/1
GCAGTGTTGCAAACGCCCAAGATGTTACTAAAAAAG
+simulatedRead-240/1
ED:?DU9:41CFA;<JQ6K>;M@#D8;IE56?8:37
@simulatedRead-241/1
CATTCTACTGGGATAGGGCATACTTTACGGGGTGCA
+simulatedRead-241/1
JH1CN<8=L?>,:@@2/M'SC3,FB;1:F4;,F=<"
@simulatedRead-242/1
GATCTACCATCAAGTTCCAATTGAAGAAGGTCTTGT
+simulatedRead-242/1
LCQ7P^+EIH1/KEC:=9:G,25GCE?<?<BD6+4G
@simulatedRead-243/1
GATCAAGCAAGTGCCAAGACTATTGGGTCCTCAATT
+simulatedRead-243/1
@;I?2?8.41N@I8:?;E3.=62997I0/:A5>-Z7
@simulatedRead-244/1
ATCTAGAACATGTTTCATTGATATTCGACGTTACTA
+simulatedRead-244/1
I=43S6@.-9?D5;;F<<:.APRC9>HD>5<9@8P=
@simulatedRead-245/1
TGTTGCAAACGCCCAAGATGTTACTAAAAAAGCAAA
+simulatedRead-245/1
B@5:@.4<;A)H0@P;5A31F1=G<3)P@D9-AD9A
@simulatedRead-247/1
TCCAAAAATGTCCATGATCACTTCTTCTCAAGTCAG
+simulatedRead-247/1
C4D:NJ,@;MA@;D.C68<27P1B;8>:0:G5=,4!
@simulatedRead-249/1
CTTGGAAACCGTCGAACTACAAGTCGGTTTGAAGAA
+simulatedRead-249/1
@=J;@/AQPF<D>C9?93CH'*@D2HB9J<5K9,PG
@simulatedRead-250/1
CTCCATTCTACTGGGATAGGGCATACTTTACGGGGT
+simulatedRead-250/1
P@FNT?BMO=DQ>H:MFA=?86WE:95C8B49662<
@simulatedRead-251/1
AAACCGTCGAACTACAAGTCGGTTTGAAGAACTATG
+simulatedRead-251/1
FG;6D5KD=2>I1K>,G:A,G<CBMAX5D6%;I;;@
@simulatedRead-252/1
TAGTTTTTTTATAGAGACATGAACATTCAATTACTT
+simulatedRead-252/1
AR7@Q5CGDAE=>7<4=G29BE3R,?(*E?2+=>BJ
@simulatedRead-253/1
TTTAGTTTATTTATAGAGACATGAACATTCAATTAC
+simulatedRead-253/1
KFALLG>AJ=ALGBH(DQA;5,EK@JE/:2G4E?>+
@simulatedRead-255/1
TTGTAAGCTTTGTCGATGGGATAAAGGTAAAAAGAA
+simulatedRead-255/1
BM@4F3.LE2L7O:C>4EE8J<9B9@:E1<5-*:C,
@simulatedRead-256/1
GCTATGTCCGTCGATGACTTGAAGAAGTTGAACAAG
+simulatedRead-256/1
B:B;?<PE5:B=BA7F<:JB9G5+=FSJC;G80348
@simulatedRead-257/1
TTGGCTGACCAAGCATACTGGAAGACGCTGCTAGTT
+simulatedRead-257/1
=Z=XC>+<?D3BF5<P8:;F;)D>B=CC284?692!
@simulatedRead-258/1
TTTCTTTCTTGGCTTTTGCGAGATGCCTTGAGAGGA
+simulatedRead-258/1
A;3A+4QG@F5>L2?=>DHBJD@>@A?4D;903?4<
@simulatedRead-259/1
GTCACTGATGTCAGATCTACCATCAAGTTCCAATTG
+simulatedRead-259/1
>;DA9Q?J2H(E9?9@:B@!C6;61;93-S<3<.7#
@simulatedRead-260/1
ACTTGAAGAAGTTGAACAAGAACAAGAAGTTAATCA
+simulatedRead-260/1
=EU@3S7BLFJB>N3@98K:=A9N76DH0IE2N/23
@simulatedRead-261/1
TTCAATTACTTTCAAGGATAAATATTCTAATATTCA
+simulatedRead-261/1
/1=62=H67:/=I2<ML@@68C6ZIGF&=B0MI6/@
@simulatedRead-262/1
TATTTTTTAGTTTTTTTATAGAGACATGAACATTCA
+simulatedRead-262/1
@DRK>ALIBBC;B?/>62<AH?AAGFB55EI@I=--
@simulatedRead-263/1
TGAGCAGTGTTGCAAACGCCCAAGATGTTACTAAAA
+simulatedRead-263/1
E?=B<MLE>?F'L?7,9RD?4J<Q76CF28C+F5!6
@simulatedRead-264/1
GAAGATTTTTTTTTCACTCAAAACATCTGTCTTGTA
+simulatedRead-264/1
N@;>E0FEB58D8BOAK8;M(D,CFAD6@C=O'F9-
@simulatedRead-266/1
TGTCCGTCGATGACTTGAAGAAGTTGAACAAGAACA
+simulatedRead-266/1
1Q<ACD-DFB>B3E<M<57,;9::3N9@A2?<A5)=
@simulatedRead-267/1
GTCCAAGACCAAACATGTCCATCTGTATCTTCGGTG
+simulatedRead-267/1
5;7B9/MLLK2;8/)=5,E8=DK/>8C+>1<=,58K
@simulatedRead-268/1
TGATTATTTGTAAGCTTTGTCGATGGGATAAAGGTA
+simulatedRead-268/1
=7G7658HKD.5J/G6H<=H774N37>>?,7E>?0;
@simulatedRead-269/1
GTTCCACCCAAATGCATGCTATGCCAGCCCGAGATT
+simulatedRead-269/1
DDA6=GHC47BA@GB3I>B2EU>AHT>A19C)=L;E
@simulatedRead-270/1
AAGCATACTGGAAGACGCTGCTAGTTCCACCCAAAT
+simulatedRead-270/1
=D1?G9<VCE<I<H?<<%AFGOC?9+7<OI5;66E4
@simulatedRead-271/1
TGGATCCTGATTATTTGTAAGCTTTGTCGATGGGAT
+simulatedRead-271/1
:E?^8@?0?9BHH?G=65E=6;8F>>9L:>#793>C
@simulatedRead-272/1
CCTGGATCCTGATTATTTGTAAGCTTTGTCGATGGG
+simulatedRead-272/1
HOI:H@F3B53N>;8BJB@J<H!;R;JO4>*DEN75
@simulatedRead-273/1
GCAGTCTTTTTCTTTCTTGGCTTTTGCGAGATGCCT
+simulatedRead-273/1
<?KC;;6TD<EBH;A9A>B?7B6:6@AC6VB>:=>;
@simulatedRead-275/1
ACATGTTTCATTGATATTCGACGTTACTATTTCAAT
+simulatedRead-275/1
.JDI+5=A24?5;?<JF37D=6?A36N;6D8BCA@4
@simulatedRead-278/1
TACTAAAAAAGCAAACATCCTGGATCCTGATTATTT
+simulatedRead-278/1
;A:7AZ014*<;PRA@N589<C?!H3JJ9:6*.778
@simulatedRead-280/1
TGTCGATGGGATAAAGGTAAAAAGAACAACGTAATT
+simulatedRead-280/1
?=G7;@J><>39;O<@Q7A0:B)BFTJ:6C<540;@
@simulatedRead-283/1
AAATGTCCATGATCACTTCTTCTCAAGTCAGAGAAC
+simulatedRead-283/1
BF89=<DHBDEI082@:=>G>6346F=9K2=I9C4.
@simulatedRead-284/1
TCCTGGATCCTGATTATTTGTAAGCTTTGTCGATGG
+simulatedRead-284/1
JUD,CG2I=S>43><-;>B?4LJ1;T20/E+J=07=
@simulatedRead-286/1
AAGATGTTACTAAAAAAGCAAACATCCTGGATCCTG
+simulatedRead-286/1
E+DI7?F<SF-C)7B7DDSJJ,?6677?@>18;:),
@simulatedRead-287/1
GCATACTGGAAGACGCTGCTAGTTCCACCCAAATGC
+simulatedRead-287/1
5J@A=DGJPDOM9E>LC23J8UOCD<;58NA=;0JB
@simulatedRead-288/1
ATTGATATTCGACGTTACTATTTCAATTTAACAGTC
+simulatedRead-288/1
?-BJ=*<A7.IFACJ2>=87=GJ>J6DCG057;9>J
@simulatedRead-289/1
CAACGTAATTAAATCATTACGAAAACTCTACTGCAT
+simulatedRead-289/1
@';:2DD<@:;FK7-9-D??;H;<01"P7CCE;@>0
@simulatedRead-290/1
GTCCGTCGATGACTTGAAGAAGTTGAACAAGAACAA
+simulatedRead-290/1
JA?<<9=?MM?7&FF?C<MKE2594LHLKG9:6;/G
@simulatedRead-291/1
CTGCATTATTTTTTAGTTTTTTTATAGAGACATGAA
+simulatedRead-291/1
NKIQ@F;0*A6JE?G70CG75G@SH@0./?8>;7>-
@simulatedRead-292/1
GCTGCTAGTTCCACCCAAATGCATGCTATGCCAGCC
+simulatedRead-292/1
K40M/3A?S:@=@<K1D@?=D@=J@GO3C@44B:A*
@simulatedRead-293/1
TAAGTTCCCAACCCCAGTTTCTCACAACGATGACTT
+simulatedRead-293/1
LUEAD;<O;5;;E%2I:E53JN0A,45;QFA5-;*1
@simulatedRead-294/1
AAGTTTTGATCAAGCAAGTGCCAAGACTATTGGGTC
+simulatedRead-294/1
NFND9;<=5E;186P4<-7<FBC8H418KE/;.AEH
@simulatedRead-295/1
GCTTTCGATGTTGACAGAGCTAAGTCTTGCGGTGTT
+simulatedRead-295/1
@C@C==K<R4F6=C1>>3BL@>O7,?<A87A%-.64
@simulatedRead-297/1
ACCCAAATGCATGCTATGCCAGCCCGAGATTTGAGC
+simulatedRead-297/1
JDF>;@;A87>;A@AD6<@1(?9?9E;J-H;;C@/?
@simulatedRead-299/1
GCACGGATTTTAGCAGTCTTTTTCTTTCTTGGCTTT
+simulatedRead-299/1
H/8JG@/F89=5AHIGE;;1<H:F/@8H77:@2->/
@simulatedRead-300/1
GTCAAGGAATTGTTGAAGTATTCCAACGAAACCAAG
+simulatedRead-300/1
:V@CQ8.M:R:D7DB964*C5-HHB8D6>1,E7929
@simulatedRead-301/1
TGTCCGTCGATGACTTGAAGAAGTTGAACAAGAACA
+simulatedRead-301/1
;O/B?HFN/8CIA6BN57I:B=?23:<C0B@D964;
@simulatedRead-302/1
AGACATGAACATTCAATTACTTTCAAGGATAAATAT
+simulatedRead-302/1
19I>F;>DEI1693=I<@CD<D?<=6?D<@9)>(?-
@simulatedRead-303/1
GTACGGTAAGGTCACTGATGTCAGATCTACCATCAA
+simulatedRead-303/1
CH?G9N3PEC:=LBDKA:=D<B<DQB;K1*/C>)*@
@simulatedRead-304/1
ATAGAGACATGAACATTCAATTACTTTCAAGGATAA
+simulatedRead-304/1
DP@C<DW@DL5=H584>B/;=AF<<8>BF*:MM.C)
@simulatedRead-305/1
ATATTCATATTATTCACTTATGTCTTTTTAACGAAA
+simulatedRead-305/1
M;HNBA7E88B<AM@45SHB=C7D?6C=14JF584>
@simulatedRead-306/1
AAGAACAAGAAGTTAATCAAGAAGTTGTCTAAGAAG
+simulatedRead-306/1
/PJLJAI>EGJ94DF1FFJ5=74A87I;IJ8@A5A3
@simulatedRead-307/1
AAATTGTCCAAGACCAAACATGTCCATCTGTATCTT
+simulatedRead-307/1
FFJJHG6M=P7;>=@:/4KLG>J?6@O4F(C3<@<>
@simulatedRead-308/1
TTAACGAAACTCTACTCCATTCTACTGGGATAGGGC
+simulatedRead-308/1
3D<4.F0936LDAJ8E17<@L/E:5->048J::J=5
@simulatedRead-309/1
TTTAGTTTTTTTATAGAGACATGAACATTCAATTAC
+simulatedRead-309/1
JF>BLBM<A=.5F/MHJ7SVBF83@;;),F<4P80>
@simulatedRead-310/1
TCTCTGGTTCTTTGAAGTTGCCAAATTGTCCAAGAC
+simulatedRead-310/1
I.P9YNFD?<Q?AR-K@3H,',A7<@@A;B<:FJJ:
@simulatedRead-311/1
CACGTCAAGGAATTGTTGAAGTATTCCAACGAAACC
+simulatedRead-311/1
OCGAGAG118;9%$I1;KBD/@:@6I<8/C3E</37
@simulatedRead-312/1
TACCAAGACTATTGGGTCCTCAATTGTCCGAGGCTG
+simulatedRead-312/1
2N1B1HA?I>AN?A>=R3=LB8A\F:A@.D<"534E
@simulatedRead-313/1
GAGATTTGAGCTTGAGCAGTGTTGCAAACGCCCAAG
+simulatedRead-313/1
A<85@BV9<@;2eB0ACC6;FG<HCEO@AI><9@8=
@simulatedRead-314/1
CGAGGCTGGTAAGTTCCCAACCCCAGTTTCTCACAA
+simulatedRead-314/1
JN8G:AEJ9IC;8?>1D?6BV@IDO<16H69?52G=
@simulatedRead-316/1
AGCAAGTGCCAAGACTATTGGGTCCTCAATTGTCCG
+simulatedRead-316/1
JH=>=IMQ;?>7GJEJA@::3-BH/@6<;:CB-"%1
@simulatedRead-317/1
GGTCCTCAATTGTCCGAGGCTGGTAAGTTCCCAACC
+simulatedRead-317/1
HFBBFN=:1-8BC==L=@BJ)QQC2HH96<<25:HB
@simulatedRead-318/1
ATAAAGGTAAAAAGAACAACGTAATTAAATCATTAC
+simulatedRead-318/1
G5B??N<IA82;D1>I3B:>3T:>M1;C65;=8IH;
@simulatedRead-319/1
TCAATTTAACAGTCAACCAGTCGTCCAAAAATGTCC
+simulatedRead-319/1
DJAP/KQ8C16F>96:BGI<GFC>FDTG<DB>C@>E
@simulatedRead-320/1
TTCTACTGGGATAGGGCATACTTTACGGGGTGCACG
+simulatedRead-320/1
<FA:DT.;UF:/24C79U<>/LKF</141@5(7C4?
@simulatedRead-321/1
TAGGGCATACTTTACGGGGTGCACGGATTTTAGCAG
+simulatedRead-321/1
AE1CC:8-I@:2@E::GPF>=5:@8<O;CI2;GN55
@simulatedRead-322/1
CCACCCAAATGCATGCTATGCCAGCCCGAGATTTGA
+simulatedRead-322/1
cK>TD-E-LGID<98;><@8442<J0:0=D=JB/5E
@simulatedRead-323/1
AAGTCGGTTTGAAGAACTATGACCCTCAAAGAGACA
+simulatedRead-323/1
5MPS9>4<PIE5D6C5@<P@9;6?>?>9*5F4?)7:
@simulatedRead-324/1
AAAACTCTACTGCATTATTTTTTAGTTTTTTTATAG
+simulatedRead-324/1
Z3C];1QKB@?>:A3P2>7A<C>=2):06@B98;9<
@simulatedRead-325/1
GGTTCTTTGAAGTTGCCAAATTGTCCAAGACCAAAC
+simulatedRead-325/1
JI1>:FA/AI@7?4;D@EBI3WL86FD8E5<<,7?3
@simulatedRead-326/1
GAAAACTCTACTGCATTATTTTTTAGTTTTTTTATA
+simulatedRead-326/1
<J<INXMD5=2:QDKHI;/:>6E8O?<:J.?4>F/?
@simulatedRead-327/1
TTGAAGTTGCCAAATTGTCCAAGACCAAACATGTCC
+simulatedRead-327/1
1G=NFLM)G+F<2D.FA;/5D6D?K97>/;L>K-4D
@simulatedRead-328/1
AGTTTCTCACAACGATGACTTGTACGGTAAGGTCAC
+simulatedRead-328/1
F9CFF90/;I>J0TL88?EQ49R,?C23D6A(547G
@simulatedRead-329/1
TGCTAGTTCCACCCAAATGCATGCTATGCCAGCCCG
+simulatedRead-329/1
@,P<L;*L=:3Y=JP4)B42;74=::=+F@:A3L?@
@simulatedRead-330/1
CTTGTGTTTGGCTGACCAAGCATACTGGAAGACGCT
+simulatedRead-330/1
>5/C3CGG;?;??1AP9/A61<ASOB*F88V47A2G
@simulatedRead-332/1
ATGCTATGCCAGCCCGAGATTTGAGCTTGAGCAGTG
+simulatedRead-332/1
BACTCC431=9QICK:LU?MB>PIJ:DKI<6N<).9
@simulatedRead-333/1
GGTTTGAAGAACTATGACCCTCAAAGAGACAAGCGT
+simulatedRead-333/1
CW9;;+?=5BF<4<G?8/-2??F<0=4;==@==>39
@simulatedRead-334/1
CTCAATTGTCCGAGGCTGGTAAGTTCCCAACCCCAG
+simulatedRead-334/1
B?KLW6B;DB67DF;R.74PK9?7@8=67*:E6+A@
@simulatedRead-335/1
AACTTCTTGGAAACCGTCGAACTACAAGTCGGTTTG
+simulatedRead-335/1
NZ=4LECQ;JDDI@;39IGI<3:C8.G3>?78+?@;
@simulatedRead-336/1
AAGAAGTTGAACAAGAACAAGAAGTTAATCAAGAAG
+simulatedRead-336/1
8FEXAAP9DA;<B04VJ898J8<K;N?9CA5)J;D0
@simulatedRead-338/1
CAGTGTTGCAAACGCCCAAGATGTTACTAAAAAAGC
+simulatedRead-338/1
I3CH3C6>MF==5%H;)A>.N>*5;G976<@242A'
@simulatedRead-340/1
GAGAGGAAGATTTTTTTTTCACTCAAAACCTCTGTC
+simulatedRead-340/1
NPDL</C==-?NBJ:P1M9BH@?=IE:D3FB486.;
@simulatedRead-341/1
ACGTAATTAAATCATTACGAAAACTCTACTGCATTA
+simulatedRead-341/1
I/1B9C52OAP3MC>CDG=5D/:CEA1>7C2:8>51
@simulatedRead-342/1
TTGCAAACGCCCAAGATGTTACTAAAAAAGCAAACA
+simulatedRead-342/1
772BI<IC:@E*>;8@&:.AG7E99TD8C40D67E@
@simulatedRead-343/1
TGGAAGACGCTGCTAGTTCCACCCAAATGCATGCTA
+simulatedRead-343/1
RNJKF8HFFD,4BP9SC=BC/(F>:DDL>B:Q.I=3
@simulatedRead-344/1
CAAAGAGACAAGCGTTTCTCTGGTTCTTTGAAGTTG
+simulatedRead-344/1
N8=F7J2AQ3FCFM>D9-,GHH-=8?B:5;CC&@H<
@simulatedRead-345/1
AAGAAGTACAACGCTTTCATTGCTTCTGAAGTTTTG
+simulatedRead-345/1
J>G*F3CFE31?CRF8<O;:F@BC?5/@*%1E>H36
@simulatedRead-347/1
AAGTTGTCTAAGAAGTACAACGCTTTCATTGCTTCT
+simulatedRead-347/1
P/77S3GP4HBKG:8CB:LE13==@.QN@C@3;08<
@simulatedRead-348/1
AAAAGAACAACGTAATTAAATCATTACGAAAACTCT
+simulatedRead-348/1
>5>8WB7E8ADBGNMU8BEG:D94;@=>I=@;H/C3
@simulatedRead-350/1
CTAAAAAAGCAAACATCCTGGATCCTGATTATTTGT
+simulatedRead-350/1
D999J4D?EOR9KBFO?JIHB?H3>A%=3:?@(=!H
@simulatedRead-353/1
GATATTCGACGTTACTATTTCAATTTAACAGTCAAC
+simulatedRead-353/1
=E24IMJ9HJ@?@2AD<C?Q>+@E=;73J7>751*+
@simulatedRead-355/1
CAAGACTATTGGGTCCTCAATTGTCCGAGGCTGGTA
+simulatedRead-355/1
3;I=$:AC<I@A2;K7D<C0@FGE>:HJLH@)0593
@simulatedRead-357/1
GGAAACCGTCGAACTACAAGTCGGTTTGAAGAACTA
+simulatedRead-357/1
D.8E8FI;I<2@7A1??=@CD<C1H;G:4J6O8:2F
@simulatedRead-358/1
CAGCCCGAGATTTGAGCTTGAGCAGTGTTGCAAACG
+simulatedRead-358/1
AS87ELD4DA9/?JD;?@Q6<G?+GB<(C:@&G60+
@simulatedRead-360/1
ACTTGAAGAAGTTGAACAAGAACAAGAAGTTAATCA
+simulatedRead-360/1
BAB64@P=FQ>=>L9I;<?8=?H48B9JR7229;4;
@simulatedRead-361/1
TACTGGAAGACGCTGCTAGTTCCACCCAAATGCATG
+simulatedRead-361/1
:9B8GCKODD<8K@ME@EE;0E92=AQP?@*6>>;)
@simulatedRead-362/1
AAAAAGAACAACGTAATTAAATCATCGCGAAAACTC
+simulatedRead-362/1
@J=AA;A<6CGACBTA7ABG(@:)=0B75'8"IBA8
@simulatedRead-363/1
GACGCTGCTAGTTCCACCCAAATGCATGCTATGCCA
+simulatedRead-363/1
T0=iD::<<8-@Q6<9:6(8?:9<K89;*9DC1248
@simulatedRead-364/1
CCCGAGATTTGAGCTTGAGCAGTGTTGCAAACGCCC
+simulatedRead-364/1
;/C5CA0>-[F5GGT8D6<7:)0;<O5@K50*AA:-
@simulatedRead-366/1
TGTCCAAGACCAAACATGTCCATCTGTATCTTCGGT
+simulatedRead-366/1
@<C<E,K037ALPIJ6=42!3RID8F9BEG5.7O?5
@simulatedRead-367/1
GCTTTTGCGAGATGCCTTGAGAGGAAGATTTTTTTT
+simulatedRead-367/1
PFDJ-M6>E:3DGHC=266;@G6N=.?CC?1E3;74
@simulatedRead-368/1
AACCAAGAAGAGAAACTTCTTGGAAACCGTCGAACT
+simulatedRead-368/1
FAN@EEE<HB?AO6<;HC>A:G:G>G;?Q;S1H@4+
@simulatedRead-369/1
TCCAAGACCAAACATGTCCATCTGTATCTGCGGTGA
+simulatedRead-369/1
M>MA@74C=3=C<K?BFWG4>@BD@IB<32*A?@<G
@simulatedRead-370/1
TTGTACATATCTAGAACATGTTTCATTGATATTCGA
+simulatedRead-370/1
J43E9gV-OH@IJ19BF<3?6)UV?E8BJ!F?>7,B
@simulatedRead-372/1
CTGAAGTTTTGATCAAGCAAGTGCCAAGACTATTGG
+simulatedRead-372/1
<A>MN.AJ@F8D3G<-4120LE=>?<8@%E73:-03
@simulatedRead-373/1
GTTCCAATTGAAGAAGGTCTTGTGTTTGACTGACCA
+simulatedRead-373/1
C=@=996?;MP6=G?BGK6D?6>;G<JSFC;0*/27
@simulatedRead-374/1
GGTCTTGTGTTTGGCTGACCAAGCATACTGGAAGAC
+simulatedRead-374/1
2RK=<)IDDBB-6C@9AGGHJ%9679A2=39B45:)
@simulatedRead-375/1
CCATGATCACTTCTTCTCAAGTCAGAGAACACGACA
+simulatedRead-375/1
NMH?:<KII@FL?CJ?<(K04I46BT@-63;:2L4A
@simulatedRead-376/1
TTTTAGCAGTCTTTTTCTTTCTTGGCTTTTGCGAGA
+simulatedRead-376/1
D=9D@<59A@8U?1DE9AB?R,E,FP6G7/AEG925
@simulatedRead-377/1
ACGTCAAGGAATTGTTGAAGTATTCCAACGAAACCA
+simulatedRead-377/1
@@FC/3N:A?E>6?:72><;,L6A:#.LEK8I4I6*
@simulatedRead-378/1
TACAAGTCGGTTTGAAGAACTATGACCCTCAAAGAG
+simulatedRead-378/1
7;<P>C=6P7@7$M(;:5,FG;998+RJE>F<?5N4
@simulatedRead-379/1
CGATGTTGACAGAGCTAAGTCTTGCGGTGTTGACGC
+simulatedRead-379/1
O1FD?MVGH7=L::>81AF6A<0HA@>6@=3+=9!A
@simulatedRead-380/1
GTACATATCTAGAACATGTTTCATTGATATTCGACG
+simulatedRead-380/1
<8F.FDUS?+<D3KJDHGH%:PG<J>;:H093-33>
@simulatedRead-381/1
TCAATTGTCCGAGGCTGGTAAGTTCCCAACCCCAGT
+simulatedRead-381/1
AN?5;B?EA>?T8K>:A8H>:GA@A7W6AA6.7/=@
@simulatedRead-382/1
CTCAAAACCTCTGTCTTGTACATATCTAGAACATGT
+simulatedRead-382/1
EL(/6T:8EA=2:M,IJ9F?A;9I4L>8D+FG8462
@simulatedRead-383/1
TCGATGTTGACAGAGCTAAGTCTTGCGGTGTTGACG
+simulatedRead-383/1
LH>=1CS?-OV@LJ8O9=H=52J9!%XM=588HC66
@simulatedRead-384/1
TGCCTTGAGAGGAAGATTTTTTTTTCACTCAAAACC
+simulatedRead-384/1
:G><LUD@5@+>NB6A,)>4CB?AB3CE=<:31<1!
@simulatedRead-385/1
GGATCCTGATTATTTGTAAGCTTTGTCGATGGGATA
+simulatedRead-385/1
D9=:?ME6FI4><><?KJDG9JJ:??86C/G<1#>0
@simulatedRead-386/1
CTTCTTCTCAAGTCAGAGAACACGTCAAGGAATTGT
+simulatedRead-386/1
N=95?;>H<??E6@::LHGBC7H?GC?<D1!A*51+
@simulatedRead-387/1
CATGAACATTCAATTACTTTCAAGGATAAATATTCT
+simulatedRead-387/1
A7A<K?Q;>5;5P9226G;G1B=5@G97:3--@8F+
@simulatedRead-388/1
CTAGAACATGTTTCATTGATATTCGACGTTACTATT
+simulatedRead-388/1
4GBB@K=AA/MEMK24@=3:R68>J=2<8/-2895M
@simulatedRead-389/1
TTCCAACTAAACCAAGAAGAGAAACTTCTTGGAAAC
+simulatedRead-389/1
:@1@7FK/A=X1M@GE;H6G>*<1D=:*-':<A-8;
@simulatedRead-390/1
TCTACTGGGATAGGGCATACTTTACGGGGTGCACGG
+simulatedRead-390/1
>CHG-IM9Q</<K69VMH5K):QDG>E9<D/4;A?0
@simulatedRead-391/1
AAGATGTTACTAAAAAAGCAAACATCCTGGATCCTG
+simulatedRead-391/1
:$CI8?5DC086C>>--;GD:D>=?@GA<F9?@)5)
@simulatedRead-392/1
GCATACTTTACGGGGTGCACGGATTTTAGCAGTCTT
+simulatedRead-392/1
FLACNH8<GGP7BA7I1354B>,C8C8C9?5C7335
@simulatedRead-393/1
TCGATGTTGACAGAGCTAAGTCTTGCGGTGTTGACG
+simulatedRead-393/1
5KF@>,5A@%<>P:<54>GDG698/;G=C34;0*1L
@simulatedRead-395/1
TACTAAAAAAGCAAACATCCTGGATCCTGATTATTT
+simulatedRead-395/1
E9P<5M2CP6H><6!?;5=734A3:3;@2>7=K3,B
@simulatedRead-397/1
GTCCAAAAATGTCCATGATCACTTCTTCTCAAGTCA
+simulatedRead-397/1
DGD70AK-N4LF4BBB?B8>65'L<H1>74036.31
@simulatedRead-398/1
CAATTACTTTCAAGGATAAATATTCTAATATTCATA
+simulatedRead-398/1
3>@FQNEJTA>27?7<21@@D><4G7<1@67=4@=;
@simulatedRead-399/1
GGTGCACGGATTTTAGCAGTCTTTTTCTTTCTTGGC
+simulatedRead-399/1
G;MK?=:G=L5IF46>M:@<7O5P6;<+@C-;:B;K
@simulatedRead-400/1
TCATTACGAAAACTCTACTGCATTATTTTTTAGTTT
+simulatedRead-400/1
BT<5G=K7;59;J8?@PA;==9DEB/QB*E;1V,R9
@simulatedRead-401/1
ACCAGTCGTCCAAAAATGTCCAAGATCACATCTTCT
+simulatedRead-401/1
97I77T8LE@(8*9A?7=E3,G;9.M31:C2BAD9H
@simulatedRead-402/1
AGCTTTGTCGATGGGATAAAGGTAAAAAGAACAACG
+simulatedRead-402/1
G5=<:R4O;FDL8U=F6RJN2I79BCN(<2KEF+=K
@simulatedRead-404/1
GACGTTACTATTTCAATTTAACAGTCAACCAGTCGT
+simulatedRead-404/1
B/84G??CB+9?U9=9J48CN>;?4@@<?'7464@?
@simulatedRead-405/1
CTGGTTCTTTGAAGTTGCCAAATTGTCCAAGACCAA
+simulatedRead-405/1
18;>R,X;796@/>FBOFB:<ED@J;9I@C987-IH
@simulatedRead-406/1
CGATGGGATAAAGGTAAAAAGAACAACGTAATTAAA
+simulatedRead-406/1
GGFIADMB;45BII;KL>C>C?U=4>F@09?06=(&
@simulatedRead-407/1
CTTCTTGGAAACCGTCGAACTACAAGTCGGTTTGAA
+simulatedRead-407/1
EO-DEMP.?;.@JCI=%JANC8%G&+CC>=5<066)
@simulatedRead-409/1
ATTGATATTCGACGTTACTATTTCAATTTAACAGTC
+simulatedRead-409/1
FG%59@9E8?CI8;.<;18A91FE4=89>7:B?S4>
@simulatedRead-410/1
CTTTACGGGGTGCACGGATTTTAGCAGTCTTTTTCT
+simulatedRead-410/1
/CDG1HHE:O<FKAR-H5);/)G8<=8=553H56D9
@simulatedRead-413/1
TGTAAGCTTTGTCGATGGGATAAAGGTAAAAAGAAC
+simulatedRead-413/1
<])KCBBC1]QB6E1;CHI;5=F=FAA0JI3/9@6%
@simulatedRead-414/1
CCCGAGATTTGAGCTTGAGCAGTGTTGCAAACGCCC
+simulatedRead-414/1
6EC<1IJBI>0E>J;A;F/57<7JF@:K>O>I7*I5
@simulatedRead-415/1
TGATATTCGACGTTACTATTTCAATTTAACAGTCAA
+simulatedRead-415/1
3@HA096-ADE:IDL90<G>9C:>93<E<:.+J4E0
@simulatedRead-417/1
TGTTTCATTGATATTCGACGTTACTATTTCAATTTA
+simulatedRead-417/1
F3IARKJ>2@PH6G:Q,;FB>RO7F<>I>@;:L;=2
@simulatedRead-419/1
AAGACTATTGGGTCCTCAATTGTCCGAGGCTGGTAA
+simulatedRead-419/1
ORK1I6AT,>?ED3G8H>37:<?I;:686>>3@>L,
@simulatedRead-420/1
ACTTCTTCTCAAGTCAGAGAACACGTCAAGGAATTG
+simulatedRead-420/1
SM>E86:L?@FEBG@CE@I-K947@4<4D/=OA5FO
@simulatedRead-421/1
TGAGAGGAAGATTTTTTTTTCACTCAAAACCTCTGT
+simulatedRead-421/1
X8QHHEKQ1N6?@C696BDJ=CH?HS0JB<DAJ487
@simulatedRead-422/1
AAGAGAAACTTCTTGGAAACCGTCGAACTACAAGTC
+simulatedRead-422/1
@@@L?:NG9?7D<G??5A@<:P;;.EBJ%0;24LU.
@simulatedRead-423/1
AGTATTCCAACGAAACCAAGAAGAGAAACTTCTTGG
+simulatedRead-423/1
>87FCQMGAJ4;:;";E?79FF?9E,;EA2FF9>&A
@simulatedRead-425/1
AGAGGAAGATTTTTTTTTCACTCAAAACCTCTGTCT
+simulatedRead-425/1
UK==FL;L=HCC?L9.2(A6BDN32A2D>B<@6*65
@simulatedRead-428/1
ACTATTTCAATTTAACAGTCAACCAGTCGTCCAAAA
+simulatedRead-428/1
RH82M1PHJ?;J86;B6>ML?HMP@GB<=,>BCC=4
@simulatedRead-429/1
AGAGAACACGTCAAGGAATTGTTGAAGTATTCCAAC
+simulatedRead-429/1
N7AFA+3>52SC7A:B0DHG>(EG$:02F4@6:7:K
@simulatedRead-430/1
AGACTATTGGGTCCTCAATTGTCCGAGGCTGGTAAG
+simulatedRead-430/1
B<?>NYUMRAB6<VK@+>'F49U?OB;F@<.8IP:D
@simulatedRead-431/1
CGTCAAGGAATTGTTGAAGTATTCCAACGAAACCAA
+simulatedRead-431/1
?:DK?J8:FLU?<>G5@=I3;6KDRFRD9>=BPD8<
@simulatedRead-432/1
GCTGCTAGTTCCACCCAAATGCATGCTATGCCAGCC
+simulatedRead-432/1
KIBGXLM@6R8A;@B396;B=JO@72DWD;34<46/
@simulatedRead-433/1
TTTCTTGGCTTTTGCGAGATGCCTTGAGAGGAAGAT
+simulatedRead-433/1
4YJ3A>FG>H9C3I9M27=4A7B7>OCA>:.GE$(4
@simulatedRead-434/1
TTCAAGGATAAATATTCTAATATTCATATTATTCAC
+simulatedRead-434/1
:<<L<5E;B:;A5D?<EO8;2BEPD=B@I@E1R%=B
@simulatedRead-435/1
GGATAGGGCATACTTTACGGGGTGCACGGATTTTAG
+simulatedRead-435/1
E1SI9EB:7A>?,C8H+?2B=>6;C>59IA89>*O9
@simulatedRead-436/1
GTGCCAAGACTATTGGGTCCTCAATTGTCCGAGGCT
+simulatedRead-436/1
:UB/HII@2?4M4:KG:>A&SG/?E61G0U><7=.5
@simulatedRead-437/1
TAAAAAAGCAAACATCCTGGATCCTGATTATTTGTA
+simulatedRead-437/1
O9?>DHDR>G<<B/=G3:0?FKCB0RHF/!=@!!;!
@simulatedRead-439/1
GCAAACATCCTGGATCCTGATTATTTGTAAGCTTTG
+simulatedRead-439/1
9-HQ@CQB6-56:=J0=9@>M1.7.7B,.24-@<"D
@simulatedRead-440/1
AGGAAGATTTTTTTTTCACTCAAAACCTCTGTCTTG
+simulatedRead-440/1
FTFD7G>3:G;<D9H@IJF3+49;L8JO7;CEM=5:
@simulatedRead-441/1
CAAGGAATTGTTGAAGTTTTCCAACGAAACCAAGAA
+simulatedRead-441/1
@N1?IHI*OIFK>;@:C4A538:61?FK3:,8EA84
@simulatedRead-442/1
ACTATTGGGTCCTCAATTGTCCGAGGCTGGTAAGTT
+simulatedRead-442/1
Z?!0C>5@;E<ELL>DKG??EKS.4@DI8JI89BLA
@simulatedRead-444/1
AGTGCCAAGACTATTGGGTCCTCAATTGTCCGAGGC
+simulatedRead-444/1
<@;0=A7PHG1E;RH@8E:4>C2S-.=9A<+14K1M
@simulatedRead-446/1
CTCAATTGTCCGAGGCTGGTAAGTTCCCAACCCCAG
+simulatedRead-446/1
46HQR;?G<B5FBID<I74I=G@>1>BEK%4B9230
@simulatedRead-448/1
TGCATGCTATGCCAGCCCGAGATTTGAGCTTGAGCA
+simulatedRead-448/1
FMC?2<>E?>4I9FN9AE?8E'@QCF;:FC5:<>H.
@simulatedRead-449/1
TCAAGGAATTGTTGAAGTATTCCAACGAAACCAAGA
+simulatedRead-449/1
L:D:CKB.>R=9D7EJE7;N4?JDK:/7AKC51E?6
@simulatedRead-450/1
TCCATCTGTATCTTCGGTGATGCTTTCGATGTTGAC
+simulatedRead-450/1
C:7H9;27CYI/@B?@C8H2@B/A61.1F87@D+3I
@simulatedRead-454/1
TATTCACTTATGTATTTTTAACGAAACTCTACTCCA
+simulatedRead-454/1
KML;0=EDE*2BC@>>??39O00A*4:?C0+%@-?0
@simulatedRead-455/1
AGGTAAAAAGAACAACGTAATTAAATCATTACGAAA
+simulatedRead-455/1
6E4PG;7B7?<A;GH6HC@@=)J9CH8=BE;8@@=B
@simulatedRead-456/1
ACTTGTACGGTAAGGTCACTGATGTCAGATCTACCA
+simulatedRead-456/1
K9:7?FEF2K1H5TRJIAHC8M9I:MQA3=AI8@?;
@simulatedRead-457/1
AAGAACAAGAAGTTAATCAAGAAGTTGTCTAAGAAG
+simulatedRead-457/1
6A<1B:J<JH:IS:KA=?HB;>8>=F8<7R-</*7<
@simulatedRead-458/1
CACTTATGTATTTTTAACGAAACTCTACTCCATTCG
+simulatedRead-458/1
OKD68-49DOADCA@%G+2GND<F;;2;>O2F"2D/
@simulatedRead-459/1
TATTTGTAAGCTTTGTCGATGGGATAAAGGTAAAAA
+simulatedRead-459/1
GAH=KD7*T9N96?FA=F(<C84O?@>>?313?26=
@simulatedRead-460/1
CGGATTTTAGCAGTCTTTTTCTTTCTTGGCTTTTGC
+simulatedRead-460/1
MTPPHDB<6<85;2>;C055>=ER4AE4AK:*<49:
@simulatedRead-461/1
ACCAGTCGTCCAAAAATGTCCATGATCACTTCTTCT
+simulatedRead-461/1
KBBDD58I2AD9M3E/EO.G\5JHI;9*;B554!%A
@simulatedRead-462/1
AAAAAGCAAACATCCTGGATCCTGATTATTTGTAAG
+simulatedRead-462/1
GEA8<=J4@.6;GNBJR<>>AF0CI<>36&9:M85D
@simulatedRead-463/1
ACTATTTCAATTTAACAGTCAACCAGTCGTCCAAAA
+simulatedRead-463/1
OM8?BED6CF4GGRHM5>O5A364@33M?@?%->*?
@simulatedRead-464/1
AGCAGTCTTTTTCTTTCTTGGCTTTTGCGAGATGCC
+simulatedRead-464/1
R0BQ4D?;R>BCE?O;@E9.26E:+9;7.C:,723I
@simulatedRead-465/1
AAGAGAAACTTCTTGGAAACCGTCGAACTACAAGTC
+simulatedRead-465/1
I@CEA:78N=IN?CAG#<M@IC<-I5&B=;;;>8K7
@simulatedRead-466/1
GAGAGGAAGATTTTTTTTTCACTCAAAACCTCTGTC
+simulatedRead-466/1
=O93QBF;QNDAB0,F;G<J<B;LD;10<CC-4;1C
@simulatedRead-467/1
ACTCCATTCTACTGGGATAGGGCATACTTTACGGGG
+simulatedRead-467/1
OIK1AB?=Q]@0HK7=A/F1L8T3D>>'1=4?9HG+
@simulatedRead-468/1
TGTAAGCTTTGTCGATGGGATAAAGGTAAAAAGAAC
+simulatedRead-468/1
?33HJF7HM=7S)7B5>HH?6DF)5065K.+93A;C
@simulatedRead-469/1
ACGAAACCAAGAAGAGAAACTTCTTGGAAACCGTCG
+simulatedRead-469/1
FD?G@MY7;<E-L0AM6/9M61E97-B9KW;218J3
@simulatedRead-471/1
CGTCGAACTACAAGTCGGTTTGAAGAACTATGACCC
+simulatedRead-471/1
5H>BJHE61/;=129EM,7VL>C8+6B//34=+<?1
@simulatedRead-472/1
AAGACTATTGGGTCCTCAATTGTCCGAGGCTGGTAA
+simulatedRead-472/1
:FGT8,G9FE99EH;B8?BV69IQ<P1.A6187C=@
@simulatedRead-474/1
AGCATACTGGAAGACGCTGCTAGTTCCACCCAAATG
+simulatedRead-474/1
DO5?04;[:>9O<9K<6G0;6RA=$F@8@O1.35"=
@simulatedRead-475/1
GTCACTGATGTCAGATCTACCATCAAGTTCCAATTG
+simulatedRead-475/1
EBBNHJ:JBJ5.F1QR>B<6?=E@4;O9782?7(A5
@simulatedRead-476/1
GACAAGCGTTTCTCTGGTTCTTTGAAGTTGCCAAAT
+simulatedRead-476/1
J7ID76N9BABP7&0664D:@*P0G0:EB,2D=G5;
@simulatedRead-477/1
GACGTTACTATTTCAATTTAACAGTCAACCAGTCGT
+simulatedRead-477/1
P<=/8=9<C<6CB?:3HB>:><>H47GC+B3LB5.'
@simulatedRead-478/1
AACTTCTTGGAAACCGTCGAACTACAAGTCGGTTTG
+simulatedRead-478/1
B.::1DDBCGF;FF<0B@2VEG,+3=A@@@G:D8@5
@simulatedRead-479/1
CTCAAGTCAGAGAACACGTCAAGGAATTGTTGAAGT
+simulatedRead-479/1
/=7,>8<A>.GNQI:E.PQB7IORJ%@2U1.'C763
@simulatedRead-480/1
AGAACAAAAAGTTAATCAAGAAGTTGTCTAAGAAGT
+simulatedRead-480/1
*R/EKFB@<67G4>3??B<?AD;<9=@;I8A76=<6
@simulatedRead-481/1
TCCAAGATCACTTCTTCTCAAGTCAGAGAACACGTC
+simulatedRead-481/1
H;PGAK60AD<JIND)!5DFD,>6H6A@5R@JY;"7
@simulatedRead-482/1
CAACGTAATTAAATCATCGCGAAAACTCTACTGCAT
+simulatedRead-482/1
DCJ?;289A?A=>8B5-A8;?9>BFBHD87B,FE3;
@simulatedRead-483/1
AAACTCTACTGCATTATTTTTTAGTTTTTTTATAGA
+simulatedRead-483/1
.R48?9F8OR?F0H3A3G%JWB=;JA8)/Y2CG7?:
@simulatedRead-484/1
CAATTACTTTCAAGGATAAATATTCTAATATTCATA
+simulatedRead-484/1
@>F>GON6@3VEA>HCKH@7;!4B=9BDCI@=?O90
@simulatedRead-485/1
TATTCACTTATGTATTTTTAACGAAACTCTACTCCA
+simulatedRead-485/1
IDIM6=E;>L@V;HEBI046AO99CJ:G>5@8EBF.
@simulatedRead-486/1
GTCGTCCAAAAATGTCCAAGATCACTTCTTCTCAAG
+simulatedRead-486/1
:6JI28DH:O?J7CD<-3:\4?@?B=<=C7AAC;/&
@simulatedRead-487/1
GACCCTCAAAGAGACAAGCGTTTCTCTGGTTCTTTG
+simulatedRead-487/1
>FA^E=G8JE3<D5;I+D>/I67,CC<,<<A>7*:3
@simulatedRead-488/1
CAACCAGTCGTCCAAAAATGTCCAAGATCACTTCTT
+simulatedRead-488/1
>J4,@-HBULHC3?BQAKO;G.4*53,B2>1@%82B
@simulatedRead-490/1
TTACTAAAAAAGCAAACATCCTGGATCCTGATTATT
+simulatedRead-490/1
QE@5D;?AC7<MA>%85FCK9<CE>S<3BN?;62BA
@simulatedRead-491/1
TTCCAATTGAAGAAGGTCTTGTGTTTGGCTGACCAA
+simulatedRead-491/1
MG<:<I;<5@87BI8NBM6DG),@B1919J9D?'$@
@simulatedRead-494/1
TCATATTATTCACTTATGTATTTTTAACGAAACTCT
+simulatedRead-494/1
UDFMT6G5:=9N<313J64LKA06L<AG4=1C9</5
@simulatedRead-495/1
ATTGGGTCCTCAATTGTCCGAGGCTGGTAAGTTCCC
+simulatedRead-495/1
99DIHAF?GQ=9V97L-VP66=LPH<<;74:=9P79
@simulatedRead-498/1
AAATCATTACGAAAACTCTACTGCATTATTTTTTAG
+simulatedRead-498/1
P9?/DIR861N62;.6@D90"D;;AHH?OG8=B8C0
@simulatedRead-499/1
AATTTAACAGTCAACCAGTCGTCCAAAAATGTCCAA
+simulatedRead-499/1
4O<LJH75>M@C9L:J@D:<DC5MA>N?;1XC<.17
@simulatedRead-500/1
CCAAACATGTCCATCTGTATCTTCGGTGATGCTTTC
+simulatedRead-500/1
F4=U:A@EER?'>3E;4(17G:CRCC=8;=@-@>+@
@simulatedRead-501/1
AGAGCTAAGTCTTGCGGTGTTGACGCTATGTCCGTC
+simulatedRead-501/1
G<IB:M=-8=863UORE<B<DZ:7$953:52A1J5=
@simulatedRead-502/1
CGAACTACAAGTCGGTTTGAAGAACTATGACCCTCA
+simulatedRead-502/1
FY>I8LF"<HEXBGGJAG8\BMA0BI?AIG708A9?
@simulatedRead-503/1
GTAAGCTTTGTCGATGGGATAAAGGTAAAAAGAACA
+simulatedRead-503/1
L?>HDTIHHC8HEL5A?D@8>2D@8F>N;NG?>>//
@simulatedRead-505/1
TGGGTCCTCAATTGTCCGAGGCTGGTAAGTTCCCAA
+simulatedRead-505/1
;;T?CS\B2??C?5B;<A2CFIG7LB>>58*M:93N
@simulatedRead-506/1
GCAGTGTTGCAAACGCCCAAGATGTTACTAAAAAAG
+simulatedRead-506/1
IDC7GGEADI4RE89B6=84K,DE1/<06A6F10G=
@simulatedRead-507/1
CACAACGATGACTTGTACGGTAAGGTCACTGATGTC
+simulatedRead-507/1
CRQI33AC98<B@P8H338X=IDOI:;./15=>'34
@simulatedRead-508/1
GAACTACAAGTCGGTTTGAAGAACTATGACCCTCAA
+simulatedRead-508/1
<EDLBH:>EQ<DGI?LJ0>C?DID>J:32F39:;5&
@simulatedRead-509/1
CATTCTACTGGGATAGGGCATACTTTACGGGGTGCA
+simulatedRead-509/1
RN0JDATUDF>6G:N58?4;:AH;8::HF4@1677G
@simulatedRead-510/1
CTACTCCATTCTACTGGGATAGGGCATACTTTACGG
+simulatedRead-510/1
FDEQ;=:[BD1@DJG8D0>8E7@(?CD49GJ-D3K9
@simulatedRead-511/1
CTTGTACGGTAAGGTCACTGATGTCAGATCTACCAT
+simulatedRead-511/1
NZGH<>A=3>HAA<DR?EI<J:@8F=D;/H6,IA8!
@simulatedRead-512/1
AACCTCTGTCTTGTACATATCTAGAACATGTTTCAT
+simulatedRead-512/1
=IB89(7A:C53@HE!KA7:B<B9>:?C?:,7(D,/
@simulatedRead-513/1
AAAAAGCAAACATCCTGGATCCTGATTATTTGTAAG
+simulatedRead-513/1
AC;71:>>K6@HEGB6@AD6B8W.3CGN(?<95-/@
@simulatedRead-514/1
TTTGAAGAACTATGACCCTCAAAGAGACAAGCGTTT
+simulatedRead-514/1
AHJE:>2;>:5;;6;Q:@9?8?83(E3><D<@>496
@simulatedRead-516/1
TTGGCTTTTGCGAGATGCCTTGAGAGGAAGATTTTT
+simulatedRead-516/1
W=(Q;T@;MDHM@O88OB:392*2B2>2C><:HAF<
@simulatedRead-517/1
TAGGGCATACTTTACGGGGTGCACGGATTTTAGCAG
+simulatedRead-517/1
-4BGK;KR8NC:BF0IIUH>M/JC6C612N9F:*<5
@simulatedRead-518/1
TTAACAGTCAACCAGTCGTCCAAAAATGTCCATGAT
+simulatedRead-518/1
J:3=FP8?CN144K=GA-XGF<C6E1I::8:<C0@8
@simulatedRead-519/1
TGCATTATTTTTTAGTTTTTTTATAGAGACATGAAC
+simulatedRead-519/1
;>?K5J9>O6A5?A930;A1CEDE9B.9H5::4>9/
@simulatedRead-521/1
CTTCTTCTCAAGTCAGAGAACACGTCAAGGAATTGT
+simulatedRead-521/1
HBUGI)3NGM7L7:;>>G3B:F6>.I975C<?6K9.
@simulatedRead-522/1
GTCTTGTACATATCTAGAACATGTTTCATTGATATT
+simulatedRead-522/1
GEKFG4QB[==<C@5.1IJH;HO9952>C?;-4+29
@simulatedRead-523/1
GACGCTGCTAGTTCCACCCAAATGCATGCTATGCCA
+simulatedRead-523/1
C7IDEE89D1XFL42A8J8E7>1<CA<=K81C2?B0
@simulatedRead-524/1
TCGATGTTGACAGAGCTAAGTCTTGCGGTGTTGACG
+simulatedRead-524/1
E356KB:<I@KJ9?3972/J9B@D09E:04:BAT@,
@simulatedRead-525/1
AACAACGTAATTAAATCATCGCGAAAACTCTACTGC
+simulatedRead-525/1
=B0JEM<M4H>5::K5ET40A8FCEQ!19P4;L2B6
@simulatedRead-527/1
TCATTGATATTCGACGTTACTATTTCAATTTAACAG
+simulatedRead-527/1
O7O?DI=EA.<>)93E5@2@+@N=:/947=-2=;:/
@simulatedRead-528/1
TCCACCCAAATGCATGCTATGCCAGCCCGAGATTTG
+simulatedRead-528/1
W:2L<M@><@-+H<2>LE:1HD(=1CD5=+6NJ05:
@simulatedRead-529/1
GAGCAGTGTTGCAAACGCCCAAGATGTTACTAAAAA
+simulatedRead-529/1
/,7::EHD81JC83<;?1-D6?6CC8J@DF8.IB77
@simulatedRead-530/1
ACTATTGGGTCCTCAATTGTCCGAGGCTGGTAAGTT
+simulatedRead-530/1
J?@5K4(A6A?AFE@75H1?23<=<537DBH=QGL)
@simulatedRead-531/1
CGTTACTATTTCAATTTAACAGTCAACCAGTCGTCC
+simulatedRead-531/1
HKOPBZ?CE5=;]C8D6IHG%E.'F(IC9DE?B@D@
@simulatedRead-532/1
ATTCCAGCCCGAGATTTGAGCTTGAGCAGTGTTGCA
+simulatedRead-532/1
LC34F41FAJG6:@9OE9F8A7D:G;;7NG>-4916
@simulatedRead-533/1
CTACCATCAAGTTCCAATTGAAGAAGGTCTTGTGTT
+simulatedRead-533/1
?-@DEE:=B;8;HDR=:<?;:>9DF@>=;2=>),.<
@simulatedRead-534/1
GTCTAAGAAGTACAACGCTTTCATTGCTTCTGAAGT
+simulatedRead-534/1
Q:>H?PK6G@;6F<EF>8/DB=KNLG8E<5,7@6/;
@simulatedRead-535/1
GCCCGAGATTTGAGCTTGAGCAGTGTTGCAAACGCC
+simulatedRead-535/1
?SEJFO8F8<>A=;MI-8)@>L=@IG>L,@2I,,1:
@simulatedRead-537/1
GCTGCTAGTTCCACCCAAATGCATGCTATGCCAGCC
+simulatedRead-537/1
<@KDHG;5C=DO:?9J?/&>=D;8E1=-1N6::89M
@simulatedRead-538/1
GTTAATCAAGAAGTTGTCTAAGAAGTACAACGCTTT
+simulatedRead-538/1
TG?55B>E?<;K<<H9;;36?@BMAD,:!3?57>90
@simulatedRead-539/1
TACTCCATTCTACTGGGATAGGGCATACTTTACGGG
+simulatedRead-539/1
6@HAD>S94DF62<:7GD@6-5BG.?)?4F9=D77>
@simulatedRead-540/1
CATTGATATTCGACGTTACTATTTCAATTTAACAGT
+simulatedRead-540/1
B9<L5UA>6;W:D!5;O?B@1@>BBJD>)>6,2HBG
@simulatedRead-541/1
TCCACCCAAATGCATGCTATGCCAGCCCGAGATTTG
+simulatedRead-541/1
#RAN7CHOGA>6<MEC733HL02D3GA;9.42<*/2
@simulatedRead-542/1
GGTTCTTTGAAGTTGCCAAATTGTCCAAGACCAAAC
+simulatedRead-542/1
BALF:5E1AN<CG2FF869B<;5<B76K5>BD'D55
@simulatedRead-543/1
AACTACAAGTCGGTTTGAAGAACTATGACCCTCAAA
+simulatedRead-543/1
S6E8:J-A<bL@-M98;D98;E?2A8/?<K@6C!=7
@simulatedRead-544/1
TGTTTCATTGATATTCGACGTTACTATTTCAATTTA
+simulatedRead-544/1
KDB@>B9>?R1DEBT\B@1AS&MFIT;I72138A85
@simulatedRead-545/1
CGTAATTAAATCATCGCGAAAACTCTACTGCATTAT
+simulatedRead-545/1
;S7B?JO>CO7EI<<27.A@0MD;9HNAP>-@G-5A
@simulatedRead-546/1
TCATTGATATTCGACGTTACTATTTCAATTTAACAG
+simulatedRead-546/1
@BFA8;G5@E2@>C79M??4ID=67<+9840?A:=7
@simulatedRead-547/1
GATATTCGACGTTACTATTTCAATTTAACAGTCAAC
+simulatedRead-547/1
6IDE;A^:@@>59EBHA4>DI9BU>-<K43AD95)'
@simulatedRead-548/1
TTACTAAAAAAGCAAACATCCTGGATCCTGATTATT
+simulatedRead-548/1
5;M<979@?HH:"KC=C798EI1.@IK+Q@8G,H9?
@simulatedRead-549/1
CTACAAGTCGGTTTGAAGAACTATGACCCTCAAAGA
+simulatedRead-549/1
36FJHH@?N@+1@M3=F0>4?58BJB>5D6BA0726
@simulatedRead-550/1
ACTTGTACGGTAAGGTCACTGATGTCAGATCTACCA
+simulatedRead-550/1
4KUEQ>D38HFH1H>8IL%051>SF<?GI1P')A9:
@simulatedRead-551/1
CAAGAAGTTGTCTAAGAAGTACAACGCTTTCATTGC
+simulatedRead-551/1
@.4>6=:3I1C59G548;A3CN-94>??J;O,?76E
@simulatedRead-552/1
AGTATTCCAACGAAACCAAGAAGAGAAACTTCTTGG
+simulatedRead-552/1
T??S@B4F<FNG7K7:I09GG2HL6K>?2'IC784?
@simulatedRead-555/1
GATTATTTGTAAGCTTTGTCGATGGGATAAAGGTAA
+simulatedRead-555/1
WFCC@8\AK47@J+-C=@AA=BCL?5/=K1E2G4(?
@simulatedRead-556/1
CAGCCCGAGATTTGAGCTTGAGCAGTGTTGCAAACG
+simulatedRead-556/1
>:<IH4OI>8F=9<X>?FFR29E8Q0H9:69>/J7.
@simulatedRead-559/1
GAAGACGCTGCTAGTTCCACCCAAATGCATGCTATG
+simulatedRead-559/1
=RNHHD?@1:1:L)OM/=/CE57:AEDS+=D=@4,=
@simulatedRead-561/1
AACATGTTTCATTGATATTCGACGTTACTATTTCAA
+simulatedRead-561/1
GJK5C=<HF=@BJ;/;0B;26BO9BN2QF5<8;6,1
@simulatedRead-562/1
ACGGGGTGCACGGATTTTAGCAGTCTTTTTCTTTCT
+simulatedRead-562/1
8D;AHG.OF;IB,9BH:F0>28CAA@4F/=A:.F29
@simulatedRead-563/1
TAATTAAATCATTACGAAAACTCTACTGCATTATTT
+simulatedRead-563/1
SHLG<8D?+KDQUAC<K14H<AJ>E9=AA6A2SC0-
@simulatedRead-564/1
TCCATTCTACTGGGATAGGGCATACTTTACGGGGTG
+simulatedRead-564/1
AAA-9QCCCAH=M87>>FB.6?B)@O1h@2>BJ=(F
@simulatedRead-565/1
TCAAGGATAAATATTCTAATATTCATATTATTCACT
+simulatedRead-565/1
CC98FGG>L.E<=H6@7:Z55;I4S=BI30B:A28,
@simulatedRead-567/1
AAATTGTCCAAGACCAAACATGTCCATCTGTATCTT
+simulatedRead-567/1
9KH:YH<8D:?1L:D<9=;9F>;5;?@EK2>A7:4=
@simulatedRead-568/1
ATATTATTCACTTATGTATTTTTAACGAAACTCTAC
+simulatedRead-568/1
E:IK6QK0E2-2T6@<F1A<F?A9.C.#53D;?2;/
@simulatedRead-569/1
GTTCTTTGAAGTTGCCAAATTGTCCAAGACCAAACA
+simulatedRead-569/1
H7>?I+:5M)8.9;84BCA2/>=6;59I>DG4)BE-
@simulatedRead-570/1
TGACTTGAAGAAGTTGAACAAGAACAAGAAGTTAAT
+simulatedRead-570/1
A9@8A<M;=EDEDAH9=J@>5!<0Z/77=;A283BE
@simulatedRead-571/1
GCGTTTCTCTGGTTCTTTGAAGTTGCCAAATTGTCC
+simulatedRead-571/1
MSIB;??@LFE>2.F@KK8G8?9;:9>96KB>>B:&
@simulatedRead-572/1
TTCACTTATGTATTTTTAACGAAACTCTACTCCATT
+simulatedRead-572/1
DDF@F74B:ER?D2;;:878F1O@:E>9;66;0J<!
@simulatedRead-573/1
CAAGATGTTACTAAAAAAGCAAACATCCTGGATCCT
+simulatedRead-573/1
?GA,>801R:N>CG87DA0CCB?D1:;VA;>9:AA5
@simulatedRead-575/1
AAGGTAAAAAGAACAACGTAATTAAATCATCGCGAA
+simulatedRead-575/1
8B>O<;;2E9N/E5\<=J=1.7?<CC:A.08>@5GI
@simulatedRead-576/1
TTCTAATATTCATATTATTCACTTATGTATTTTTAA
+simulatedRead-576/1
?>EQA9GC@06?IATAC8?3?<D9S6!D17(.<F>2
@simulatedRead-577/1
TGAAGTTTTGATCAAGCAAGTGCCAAGACTATTGGG
+simulatedRead-577/1
31A?8MJP2K>5KO<=&FB2C7K7T?65CG*I-KA0
@simulatedRead-578/1
AAAACTCTACTGCATTATTTTTTAGTTTTTTTATAG
+simulatedRead-578/1
N>?/<;;@IB;G4/B8B7-HJ2<C8@C2=08,C5?2
@simulatedRead-579/1
GTCGATGACTTGAAGAAGTTGAACAAGAACAAGAAG
+simulatedRead-579/1
/G08D>G;F:;XQ8DEB@N!?AEFCN<>0>>@>3<0
@simulatedRead-580/1
ACAGAGCTAAGTCTTGCGGTGTTGACGCTATGTCCG
+simulatedRead-580/1
C97F@A7;R9S@F4=7@AC>L4=.AA0?B9HC+>*:
@simulatedRead-581/1
TGATCAAGCAAGTGCCAAGACTATTGGGTCCTCAAT
+simulatedRead-581/1
A6JH;H>A3-EF<?82!C9GG29A@:I2?99;CHG?
@simulatedRead-582/1
CTGAAGTTTTGATCAAGCAAGTGCCAAGACTATTGG
+simulatedRead-582/1
<*E7:):HN?(A:J5F7EF7;0:*@:B8HID12KS>
@simulatedRead-583/1
AAGAACAAGAAGTTAATCAAGAAGTTGTCTAAGAAG
+simulatedRead-583/1
C5M>D<8AK=FIE9?H5@7<ME5=@CDD,?4:;;D:
@simulatedRead-584/1
GTCCAAAAATGTCCAAGATCACTTCTTCTCAAGTCA
+simulatedRead-584/1
@<8J0;A>6H7;PJ;A/>(G;?>G?X,5=7A<A4/C
@simulatedRead-585/1
TGCTATGCCAGCCCGAGATTTGAGCTTGAGCAGTGT
+simulatedRead-585/1
FEAP-;@7A4JQJ>97%K@L>FB@I8-:;(X*)2!2
@simulatedRead-587/1
GGTTCTTTGAAGTTGCCAAATTGTCCAAGACCAAAC
+simulatedRead-587/1
BIGH>FNFBM:GD;EQA3ID@GU8IZ'G9I4JE<97
@simulatedRead-588/1
AAAATGTCCAAGATCACTTCTTCTCAAGTCAGAGAA
+simulatedRead-588/1
19H4E2NDLFDH8CA=55<F-EP4475=820HJ?;9
@simulatedRead-590/1
TTCTCAAGTCAGAGAACACGTCAAGGAATTGTTGAA
+simulatedRead-590/1
GINCGG18B9KP;I2K1:A@;>FD<GGB!674>=*0
@simulatedRead-591/1
CTACAAGTCGGTTTGAAGAACTATGACCCTCAAAGA
+simulatedRead-591/1
6?865BDD:@<E>;8?AD@.2G>C7E:8N;B34;4<
@simulatedRead-592/1
GTCAGATCTACCATCAAGTTCCAATTGAAGAAGGTC
+simulatedRead-592/1
4:.D'@>A8HCQS46>6:=9<@?69@EC@?>5BG4=
@simulatedRead-594/1
AAGTTGTCTAAGAAGTACAACGCTTTCATTGCTTCT
+simulatedRead-594/1
@7P<52FIMMJL@:HG3>FH1+.LAG=F>6:?J2<6
@simulatedRead-595/1
ATACTGGAAGACGCTGCTAGTTCCACCCAAATGCAT
+simulatedRead-595/1
BCM4D<79<75<A9@E/LG@E2-GG=:?.H0>:0LH
@simulatedRead-596/1
GAAAACTCTACTGCATTATTTTTTAGTTTTTTTATA
+simulatedRead-596/1
B5PEGC5Q<<@=CBH4DAI67Y@7@.=@G::E1D0@
@simulatedRead-597/1
CAGTCGTCCAAAAATGTCCAAGATCACTTCTTCTCA
+simulatedRead-597/1
JF;O7/<A7CD=<C<IP:9VD,>55J4?FQ,<99I/
@simulatedRead-598/1
TGTCTTGTACATATCTAGAACATGTTTCATTGATAT
+simulatedRead-598/1
3A6>J'EI=4SKOD?;1CF7-7<1=5:IJHB;2,>B
@simulatedRead-599/1
CAAGACCAAACATGTCCATCTGTATCTTCGGTGATG
+simulatedRead-599/1
;?C>6DCKJ8F;M=AN9<:H==?Z07?;4>=:F:53
@simulatedRead-603/1
CCAAGACTATTGGGTCCTCAATTGTCCGAGGCTGGT
+simulatedRead-603/1
BHD<J48Q09K@.J38NI>4BC=6=F0@+M:F,0/;
@simulatedRead-605/1
CAATTTAACAGTCAACCAGTCGTCCAAAAATGTCCA
+simulatedRead-605/1
=>DA9EG;AF>AQ@H@:4GKG07>E8:@6<A?H7,3
@simulatedRead-606/1
CCAAGATCACTTCTTCTCAAGTCAGAGAACACGTCA
+simulatedRead-606/1
6AE2G@H=A/AE<=1+7CIGO?8@=@0G7D/@92@>
@simulatedRead-607/1
CTATTGGGTCCTCAATTGTCCGAGGCTGGTAAGTTC
+simulatedRead-607/1
?BSDABIK5KG<EVBMC9.9M?J7=CH?>D<J7?!1
@simulatedRead-608/1
ATTGGGTCCTCAATTGTCCGAGGCTGGTAAGTTCCC
+simulatedRead-608/1
97Q;>DKIA-A7P8=7BCI.4FE/?6A.F9<2BFLA
@simulatedRead-609/1
TAAATATTCTAATATTCATATTATTCACTTATGTAT
+simulatedRead-609/1
HGQGH<<D@2;1THD'PK7@,P14;AI=378G;>O3
@simulatedRead-610/1
TTTAACGAAACTCTACTCCATTCTACTGGGATAGGG
+simulatedRead-610/1
5BABD)UNCFB=P>H;N=N<I67E>:Q?EC01>@;=
@simulatedRead-611/1
CCCAACCCCAGTTTCTCACAACGATGACTTGTACGG
+simulatedRead-611/1
E;F@:18@@H;;@6C*;))KE@5927G5B886>5)(
@simulatedRead-612/1
GTCACTGATGTCAGATCTACCATCAAGTTCCAATTG
+simulatedRead-612/1
6G-E1:D8F:MK>A@DF045E4<HPM0B9FA@I:05
@simulatedRead-613/1
ACTCTACTCCATTCTACTGGGATAGGGCATACTTTA
+simulatedRead-613/1
+JM0R)LZ6W;DK?BB=I;=AMAFL3F!*J5G8(53
@simulatedRead-614/1
AATGCATGCTATGCCAGCCCGAGATTTGAGCTTGAG
+simulatedRead-614/1
:E1@=5?3TK66Z262AC<>3:164523F<OAN.-<
@simulatedRead-617/1
CGTCAAGGAATTGTTGAAGTATTCCAACGAAACCAA
+simulatedRead-617/1
=LNE@A35>G>@U>7;G549-(C=@DF14@11LF!E
@simulatedRead-618/1
CTGCATTATTTTTTAGTTTTTTTATAGAGACATGAA
+simulatedRead-618/1
CLBH@3868HC;,6JDDA5D20KE39=;F=RC831>
@simulatedRead-619/1
TGACTTGTACGGTAAGGTCACTGATGTCTGATCTAC
+simulatedRead-619/1
=Q:5DE8K>AE9089:DE69ED;A%MJ8296.-518
@simulatedRead-620/1
AAGCAAACATCCTGGATCCTGATTATTTGTAAGCTT
+simulatedRead-620/1
BH@:+`CA0CCI=<H8G,A@=L05;>1DC.C54#=F
@simulatedRead-622/1
GCTGGTAAGTTCCCAACCCCAGTTTCTCACAACGAT
+simulatedRead-622/1
<EJ<@<M<@G<@=?BB?6DK9HJ<9;/@8OCCA?46
@simulatedRead-623/1
CTTGGAAACCGTCGAACTACAAGTCGGTTTGAAGAA
+simulatedRead-623/1
G>>5S>A@4S3;M1DHAI2=EE6R2DK<;L<EFF75
@simulatedRead-625/1
AGGATAAATATTCTAATATTCATATTATTCACTTAT
+simulatedRead-625/1
O4-\I4CN@8=D(>739VE!NA<JJ4N>C5:39:I1
@simulatedRead-626/1
GAAGTACAACGCTTTCATTGCTTCTGAAGTTTTGAT
+simulatedRead-626/1
7B8J8E=K7DHDH0JB(999N</=JW=<C=<I1B26
@simulatedRead-627/1
CAAGCGTTTCTCTGGTTCTTTGAAGTTGCCAAATTG
+simulatedRead-627/1
>\A&44:=<I?C9@E5EG<VI;-82HHA.745B7A7
@simulatedRead-628/1
CGAACTACAAGTCGGTTTGAAGAACTATGACCCTCA
+simulatedRead-628/1
J46I>@=JF?7=L3=B4AB;3GGH3==>5C48I?0G
@simulatedRead-629/1
AGATTTTTTTTTCACTCAAAACCTCAGTCTTGTACA
+simulatedRead-629/1
B6=LAIITB<;3F=0I?:=LHD82;?1?9E:D482-
@simulatedRead-630/1
ATTTTTTTTTCACTCAAAACCTCTGTCTTGTACCTA
+simulatedRead-630/1
GCB7F>?5:@L5IP@>@L?28=<6F(??34;4&<<J
@simulatedRead-631/1
TGCACGGATTTTAGCAGTCTTTTTCTTTCTTGGCTT
+simulatedRead-631/1
I0ENJI6?9?8JB?1?=AG@;>(J-9=8=EH9B/74
@simulatedRead-632/1
AAATTGTCCAAGACCAAACATGTCCATCTGTATCTG
+simulatedRead-632/1
4LJ85<874376,Q8=<D:2;B6F>?KHB0?97'/'
@simulatedRead-633/1
ATTCAATTACTTTCAAGGATAAATATTCTAATATTC
+simulatedRead-633/1
<.D0/L[OM<KCD3;OF6?N=>@:AA&,+2>;H;;6
@simulatedRead-634/1
TTCTTGGAAACCGTCGAACTACAAGTCGGTTTGAAG
+simulatedRead-634/1
?1F8:<K-GD<74HC59J5C@:B@>><WD->/2%8-
@simulatedRead-635/1
AGAAGAGAAACTTCTTGGAAACCGTCGAACTACAAG
+simulatedRead-635/1
>F?=8<EATI7A5FAS9AHE9?>@955>4H8<>+9;
@simulatedRead-636/1
CGATGGGATAAAGGTAAAAAGAACAACGTAATTAAA
+simulatedRead-636/1
5E59/CB<?MIA1=>5;6ND0MA1"/1@?65A*8W2
@simulatedRead-638/1
GAGACATGAACATTCAATTACTTTCAAGGATAAATA
+simulatedRead-638/1
>?7CMHC@/>0B@F=F3I0A4D9?;??63B.G7!>?
@simulatedRead-639/1
GAACTATGACCCTCAAAGAGACAAGCGTTTCTCTGG
+simulatedRead-639/1
G7T<BAK=3=4@K<-59;283=0-,D2A::/7?6/<
@simulatedRead-640/1
TTGAACAAGAACAAGAAGTTAATCAAGAAGTTGTCT
+simulatedRead-640/1
BQH6=SISFK07:3MD1;6CDE5GCDJD=85M895A
@simulatedRead-641/1
TATCTTCGGTGATGCTTTCGATGTTGACAGAGCTAA
+simulatedRead-641/1
CE<7HJ;E<C.CL@8C7+1:?+&H38=6991:=3<C
@simulatedRead-642/1
CACTGATGTCAGATCTACCATCAAGTTCCAATTGAA
+simulatedRead-642/1
E<1A9?@<@IE=(5IKH68IO6;>HGA8CEK436<I
@simulatedRead-643/1
CTGCGGTGATGCTTTCGATGTTGACAGAGCTAAGTC
+simulatedRead-643/1
FJJ659ALB=;8P>7QBDC:?8;:/0F-<@:9:;?>
@simulatedRead-644/1
TTGCTTCTGAAGTTTTGATCAAGCAAGTGCCAAGAC
+simulatedRead-644/1
6G8;9B7QCLEFJH;OAFA:LCB:AG1E;C-086C5
@simulatedRead-646/1
AATATTCATATTATTCACTTATGTATTTTTAACGAA
+simulatedRead-646/1
NABD=@5CDE3<395?958;-L3V<I=J5=49K772
@simulatedRead-647/1
GCATTATTTTTTAGTTTTTTTATAGAGACATGCACA
+simulatedRead-647/1
;=8K?K4AC8.+<>H5(=?=7:3GLBDE6C2PB@3?
@simulatedRead-648/1
ACTATTTCAATTTAACAGTCAACCAGTCGTCCAAAA
+simulatedRead-648/1
IG;<C=F?JJI?S24FFI*34FE..-4CI7O4K=B4
@simulatedRead-649/1
GTTGCAAACGCCCAAGATGTTACTAAAAAAGCAAAC
+simulatedRead-649/1
?L?:;=D5483<69>0<8<>JO?GA.F6@<NG=B=3
@simulatedRead-650/1
ACATCCTGGATCCTGATTATTTGTAAGCTTTGTCGA
+simulatedRead-650/1
?<C>>O;97>1E42-;;RAH7?@;A.59A4F'C@0,
@simulatedRead-651/1
TTTCATTGATATTCGACGTTACTATTTCAATTTAAC
+simulatedRead-651/1
I>7P92@H<C3?I34=/IJ=<CAG0@DB39EE?9*3
@simulatedRead-652/1
TGTCCGAGGCTGGTAAGTTCCCAACCCCAGTTTCTC
+simulatedRead-652/1
E:HD5:8BD>BC(46<@H9D8<3J<D-8H15:;0<"
@simulatedRead-653/1
GGATCCTGATTATTTGTAAGCTTGGTCGATGGGATA
+simulatedRead-653/1
9=>=7C0+75PFI3IO>>;JG(Q;I?KAJ,Q8:8<@
@simulatedRead-654/1
TCCATTCTACTGGGATAGGGCATACTTTACGGGGTG
+simulatedRead-654/1
?;IME=GCLKED3J?2DDG<.3+0EHE4<A<-7K8>
@simulatedRead-655/1
AAACCGTCGAACTACAAGTCGGTTTGAAGAACTATG
+simulatedRead-655/1
JC9?E>PAN@JNE8@A5Y:?CB:D(MIC32O*@4:;
@simulatedRead-657/1
GGCTGGTAAGTTCCCAACCCCAGTTTCTCACAACGA
+simulatedRead-657/1
DD7.D>8]YCAA*G=FC6?E>>75+?;(3KD33516
@simulatedRead-658/1
CCTCAAAGAGACAAGCGTTTCTCTGGTTCTTTGAAG
+simulatedRead-658/1
QJ=A:9>I&\K>L;"CS2E@/V=.OC<5LH0F2;"5
@simulatedRead-659/1
ACATATCTAGAACATGTTTCATTGATATTCGACGTT
+simulatedRead-659/1
AL:C?B6=G;;/?69H=6>B37;9-7C4B9AB446F
@simulatedRead-660/1
AAGACGCTGCTAGTTCCACCCAAATGCATGCTATGC
+simulatedRead-660/1
ZJPMJ:K<HGBB=B8:H-LH@GF7<9F=BB(<6F#:
@simulatedRead-662/1
AAGATGTTACTAAAAAAGCAAACATCCTGGATCCTG
+simulatedRead-662/1
%NMM>?9C0LB2686<?E<G69@?C-88@?<=>10K
@simulatedRead-663/1
TCTTGCGGTGTTGACGCTATGTCCGTCGATGACTTG
+simulatedRead-663/1
L9:?@;8LEJK:47@B4739S<N8(54A9<;;1D07
@simulatedRead-664/1
CGTCGAACTACAAGTCGGTTTGAAGAACTATGACCC
+simulatedRead-664/1
>K671I833=J7=U=E/9O>,CH<@<MM;6>QBL=4
@simulatedRead-665/1
AGCATACTGGAAGACGCTGCTAGTTCCACCCAAATG
+simulatedRead-665/1
?@EM7@KB;QDDE158N5=-DBIM5<B65JCEAI,9
@simulatedRead-666/1
ATTACTTTCAAGGATAAATATTCTAATATTCATATT
+simulatedRead-666/1
Q>RC8PG4LJE:;I<?]<M*=:E@:@PFB.:0=51+
@simulatedRead-667/1
AAAATGTCCATGATCACTTCTTCTCAAGTCAGAGAA
+simulatedRead-667/1
A>3ENPLEMBK9I8?=+@GEGC7:N7L=+6C9MC$B
@simulatedRead-668/1
ATGCATGCTATGCCAGCCCGAGATTTGAGCTTGAGC
+simulatedRead-668/1
;C<DFHI@H@JM;VECG-EMAC1GG.?V;@3D/,A1
@simulatedRead-669/1
CTTGTACATATCTAGAACATGTTTCATTGATATTCG
+simulatedRead-669/1
E5-L?7?GM,9;@>HDCI=5&H==<JIH8E8J/<97
@simulatedRead-670/1
TGACGCTATGTCCGTCGATGACTTGAAGAAGTTGAA
+simulatedRead-670/1
D7B?.H9:6FD1;CYIGPC<A-F@97C08C41=?=9
@simulatedRead-671/1
CAAAGAGACAAGCGTTTCTCTGGTTCTTTGAAGTTG
+simulatedRead-671/1
ELC6+H<MO&4:1:G@CBBM>6WCBE2=:>G<.B6@
@simulatedRead-672/1
TGTACATATCTAGAACATGTTTCATTGATATTCGAC
+simulatedRead-672/1
@94=CJC;;JFI:CKK<F92JC868QBL>N85=K0J
@simulatedRead-675/1
ACTTCTTGGAAACCGTCGAACTACACGTCGGTTTGA
+simulatedRead-675/1
,30EGAJJ:?,4CCD-LAJ6@BM;J@76>;ED>.83
@simulatedRead-676/1
TAAGTTCCCAACCCCAGTTTCTCACAACGATGACTT
+simulatedRead-676/1
J>:99DF9=H>;CW>14/>?:,:I=FA=FNL+8&*1
@simulatedRead-677/1
CTCAAAACCTCTGTCTTGTACATATCTAGAACATGT
+simulatedRead-677/1
C9M1L5DF?;08/PGB83.<9;8BC<>A>?G88KF>
@simulatedRead-678/1
AGAGAAACTTCTTGGAAACCGTCGAACTACAAGTCG
+simulatedRead-678/1
J1Q@0H>;=B+N5F4?@*@C?UG<9><2HLF;:3IE
@simulatedRead-681/1
AAACCGTCGAACTACAAGTCGGTTTGAAGAACTATG
+simulatedRead-681/1
P92FU/-?8DK@A3?>CH>.HB>B@7;>/DI@:FJ0
@simulatedRead-682/1
TCGACGTTACTATTTCAATTTAACAGTCAACCAGTC
+simulatedRead-682/1
D2O9KHJG.><XBB:H;<05E=G;C??N:5C=9L<0
@simulatedRead-683/1
GAAGTATTCCAACGAAACCAAGAAGAGAAACTTCTT
+simulatedRead-683/1
:9=;::H?1WPEG9;O60A/B7CT<C77.">3<G;+
@simulatedRead-684/1
CTCAAAGAGACAAGCGTTTCTCTGGTTCTTTGAAGT
+simulatedRead-684/1
<:J>FG52>C72P7,EJ258->=@5A5>19C;<DN5
@simulatedRead-686/1
ATTCTAATATTCATATTATTCACTTATGTATTTTTA
+simulatedRead-686/1
L?GA<MOPVK?=@898::AB,S5J9H><D?F9M;92
@simulatedRead-687/1
GTTTTGATCAAGCAAGTGCCAAGACTATTGGGTCCT
+simulatedRead-687/1
:K9B=G7=27A79FCY=37J;OP-:5.431M:6:I5
@simulatedRead-688/1
AACACGTCAAGGACTTGTTGAAGTATTCCAACGAAA
+simulatedRead-688/1
:ACDD?2YM;;Q21=5=L&ADKO00CJK>@AEN<B.
@simulatedRead-689/1
CCAAGACTATTGGGTCCTCAATTGTCCGAGGCTGGT
+simulatedRead-689/1
1?9GC8J=><OA2:,B7A4;964AMA86><60@CA1
@simulatedRead-690/1
TAACGAAACTCTACTCCATTCTACTGGGATAGGGCA
+simulatedRead-690/1
I89>G1CF;>?91@:*2M/.;K@*5::HMAAOHC21
@simulatedRead-694/1
GAACTATGACCCTCAAAGAGACAAGCGTTTCTCTGG
+simulatedRead-694/1
=E;AL6_HM;BC:BF6CC9+2DL$HG*7-@7J3=K=
@simulatedRead-695/1
AACTACAAGTCGGTTTGAAGAACTATGACCCTCAAA
+simulatedRead-695/1
EJ?C'7:DM:15F</W.1;@5@;FG91K7C33.:>/
@simulatedRead-696/1
TTGACTGACCAAGCATACTGGAAGACGCTGCTAGTT
+simulatedRead-696/1
9HEP:IF>D?/0EF0G9=?3;<I$24=HDH:<1R<@
@simulatedRead-697/1
CTACTGCATTATTTTTTAGTTTTTTTATAGAGACAT
+simulatedRead-697/1
C@==);9;>A?AOBG:J67/78A:5D0GCJ@48N:B
@simulatedRead-698/1
CTCAAAACCTCTGTCTTGTACATATCTAGAACATGT
+simulatedRead-698/1
@KB<CGOKHAC;C;?C@J8M77414:LFI0<B=;;!
@simulatedRead-699/1
TTTTTTTTTCACTCAAAACCTCTGTCTTGTACATAT
+simulatedRead-699/1
L5=EKMEE/EH>/GEC2/)?,<Q:A.<H(<22K9;D
@simulatedRead-700/1
AAGAAGTACAACGCTTTCATTGCTTCTGAAGTTTTG
+simulatedRead-700/1
8G1FHCO?4<D?J=2-J;040<B5W.9:2H;B@>8@
@simulatedRead-701/1
TATGCCAGCCCGAGATTTGGGCTTGAGCAGTGTTGC
+simulatedRead-701/1
F>YAEM83H=B8Q9.>EDE7A/+>0:BD5=.=*7*5
@simulatedRead-702/1
TCTTTGAAGTTGCCAAATTGTCCAAGACCAAACATG
+simulatedRead-702/1
=8H3JR7BIJKJBP8=@P??@SBMEHCEB8'1=J3C
@simulatedRead-703/1
CAGTCTTTTTCTTTCTTGGCTTTTGCGAGATGCCTT
+simulatedRead-703/1
/@K?=Q7EF9@DF,?GB=NH+OG@A6E@<A;:<::@
@simulatedRead-704/1
CAGAGCTAAGTCTTGCGGTGTTGACGCTATGTCCGT
+simulatedRead-704/1
5BAB6M9<P<L==M,JC85D<)A;<<<;0<+H6?H-
@simulatedRead-706/1
AACATCCTGGATCCTGATTATTTGTAAGCTTTGTCG
+simulatedRead-706/1
5HHH7;61GBDB<@9<68<??97F34IEF818>!3A
@simulatedRead-710/1
TTAAATCATTACGAAAACTCTACTGCATTATTTTTT
+simulatedRead-710/1
<CGZOB3JM-H0VC99A)@IR1MD4;C97=F@;D/;
@simulatedRead-711/1
ACTATTTCAATTTAACAGTCAACCAGTCGTCCAAAA
+simulatedRead-711/1
HO;Q>CGA>B*<RDFMAG4==?/?K3/<HEE6NM3;
@simulatedRead-712/1
TTGAAGTATTCCAACGAAACCAAGAAGAGAAACTTC
+simulatedRead-712/1
DA=C<89L2F76SQDAH6=FIEG=L94?A?+6<@-!
@simulatedRead-713/1
ACTTGTACGGTAAGGTCACTGATGTCAGATCTACCA
+simulatedRead-713/1
=EC>KASC@-8/A<61P@A0G,5<H@4D=AG?A@3:
@simulatedRead-714/1
AGTATTCCAACGAAACCAAGAAGAGAAACTTCTTGG
+simulatedRead-714/1
E91<b2@91?6HF73G-<8/=4E7?@8NS7.#=*>B
@simulatedRead-715/1
GAACATGTTTCATTGATATTCGACGTTACTATTTCA
+simulatedRead-715/1
=K=EMG855IAM9FA>B?7B1BC>/GF>F4EI2E91
@simulatedRead-716/1
AGAAGAGAAACTTCTTGGAAACCGTCGAACTACAAG
+simulatedRead-716/1
:JcNDN9GF/HI<68H@Q7GBD0?28N0@<,9;4D-
@simulatedRead-717/1
GGTGATGCTTTCGATGTTGACAGAGCTAAGTCTTGC
+simulatedRead-717/1
?CA8?GHB;IJ=:B=J>:GL686Q7O>N=A%%E1?,
@simulatedRead-718/1
TGTCCATCTGTATCTGCGGTGATGCTTTCGATGTTG
+simulatedRead-718/1
8@=:?5MJI8@L;4L@)927>-4F8>/C5A75&C-?
@simulatedRead-719/1
GATAAAGGTAAAAAGAACAACGTAATTAAATCATTA
+simulatedRead-719/1
?M@6:05H?X;N)?3N4<=7/G=6EC/7F8E(3?G=
@simulatedRead-721/1
TGAAGTTTTGATCAAGCAAGTGCCAAGACTATTGGG
+simulatedRead-721/1
8HIGQ6374DF45BS5M-6@0/4E@FEGA=81*G@>
@simulatedRead-722/1
AAAGCAAACATCCTGGATCCTGATTATTTGTAAGCT
+simulatedRead-722/1
GLF=BC72?-96<2=2DAMD392:D?4;B?AO9<3@
@simulatedRead-723/1
TAGTTCCACCCAAATGCATGCTTTGCCAGCCCGAGA
+simulatedRead-723/1
L:I616JJSEF./AVGDU>8M^LB8?<:?5?!@E26
@simulatedRead-724/1
CAGTCTTTTTCTTTCTTGGCTTTTGCGAGATGCCTT
+simulatedRead-724/1
<J=CHN&:<LOL?H.V<46J1<@BG'7I-F<@8180
@simulatedRead-725/1
CGAACTACAAGTCGGTTTGAAGAACTATGACCCTCA
+simulatedRead-725/1
7S:JG8Ja>.PIH@FP7>**HC=?9=;17@897;+4
@simulatedRead-726/1
GGATAAAGGTAAAAAGAACAACGTAATTAAATCATC
+simulatedRead-726/1
>RTS,B6DB;6<6:K=H4@5.@64I.9%>2BN?8E6
@simulatedRead-727/1
CGACGTTACTATTTCAATTTAACAGTCAACCAGTCG
+simulatedRead-727/1
>#GH3.A<@BBK5DC7C;5;1K8!=8=D0F2:EK@&
@simulatedRead-728/1
TCGATGTTGACAGAGCTAAGTCTTGCGGTGTTGACG
+simulatedRead-728/1
B5P[=MB0A8M;MY;8/?8QKOGA=?ABK577G>1;
@simulatedRead-729/1
GCCAAGACTATTGGGTCCTCAATTGTCCGAGGCTGG
+simulatedRead-729/1
@J9S,I:=UE5G@>,CGCC<E9>8#AIF:HQ1+)<(
@simulatedRead-731/1
GCTATGTCCGTCGATGACTTGAAGAAGTTGAACAAG
+simulatedRead-731/1
QH@;7:5GO;1>K?M-CB4A3@B;9;6F:=854!A:
@simulatedRead-732/1
TATCTTCGGTGATGCTTTCGATGTTGACAGAGCTAA
+simulatedRead-732/1
@S80J@DK=13<8<5><K:@1JDD5@3L437.)+2X
@simulatedRead-734/1
CCTCTGTCTTGTACATATCTAGAACATGTTTCATTG
+simulatedRead-734/1
'A=-ML979?88@S6D:>7+9J@476=,FK@37,E3
@simulatedRead-735/1
AACGAAACCAAGAAGAGAAACTTCTTGGAAACCGTC
+simulatedRead-735/1
OIDA88LF?HJN0S=/S3;SBF5C@5A9;34?)N7A
@simulatedRead-736/1
TGAAGAACTATGACCCTCAAAGAGACAAGCGTTTCT
+simulatedRead-736/1
RPG6?:THDFK<C/LG@.?1I-78EHGEJ;B(-67@
@simulatedRead-738/1
AGTCGTCCAAAAATGTCCATGATCACTTCTTCTCAA
+simulatedRead-738/1
:H6]@?E=JUC.D.@G6@:L9I.C@BDC?1=?5977
@simulatedRead-740/1
GAGAACACGTCAAGGAATTGTTGAAGTATTCCAACG
+simulatedRead-740/1
0DC5EHG>6I9=<EEI03+H54*9CA599G=L6"16
@simulatedRead-741/1
ATGACTTGTACGGTAAGGTCACTGATGTCAGATCTA
+simulatedRead-741/1
*9@:;8@9EEGC2A<LEBN9E,51B>7@E2;=>.<L
@simulatedRead-742/1
GTCGAACTACAAGTCGGTTTGAAGAACTATGACCCT
+simulatedRead-742/1
F8<:LC@EAPV5590I;A-E36A=W=L=F<#2:;58
@simulatedRead-743/1
ATGCCTTGAGAGGAAGATTTTTTTTTCACTCAAAAC
+simulatedRead-743/1
XLP?;2/GDCHF?IEEI3E<=:BG<PDA,>7,D:A;
@simulatedRead-744/1
TTTTTTTTTCACTCAAAACCTCTGTCTTGTACATAT
+simulatedRead-744/1
QHHDGJG@E=2I6AE5DEFCA0I7<BD=<M6;CDC;
@simulatedRead-746/1
ACTCTACTCCATTCTACTGGGATAGGGCATACTTTA
+simulatedRead-746/1
8E0FG<2;XI>O?;;>I9@2047EMGIGMN@7GI10
@simulatedRead-747/1
GTTTCTCACAACGATGACTTGTACGGTAAGGTCACT
+simulatedRead-747/1
JC9CI>A@BC8EEDQAEI0>;H@:<I3;D98D<-)7
@simulatedRead-748/1
AATTAAATCATTACGAAAACTCTACTGCATTATTTT
+simulatedRead-748/1
E:CAGG>JETDDIPNCE9>AA6A99;C6&6<D4AEB
@simulatedRead-749/1
CAAGCATACTGGAAGACGCTGCTAGTTCCACCCAAA
+simulatedRead-749/1
RG=:76MAD>K.I7;?IQJ.36=57/?D?=95=5<-
@simulatedRead-750/1
TTCTTCTCAAGTCAGAGAACACGTCAAGGAATTGTT
+simulatedRead-750/1
D:98)A@@QKBP93)7AHM3<4K39IFK-D7F05KG
@simulatedRead-751/1
CCCAAGATGTTACTAAAAAAGCAAACATCCTGGATC
+simulatedRead-751/1
?C:3<24AD+38@?:9G4F45B+&BQ-0L8AKAD87
@simulatedRead-752/1
GAGATTTGAGCTTGAGCAGTGTTGCAAACGCCCAAG
+simulatedRead-752/1
FBB:$FAL0E37?@BESE:?A:*<=95>,5E/@F+=
@simulatedRead-754/1
GTCCAAGACCAAACATGTCCATCTGTATCTGCGGTG
+simulatedRead-754/1
33@:L7:C0?@-@I0BGB><1NH@@D24BHELBD55
@simulatedRead-755/1
TGCATGCTATGCCAGCCCGAGATTTGAGCTTGAGCA
+simulatedRead-755/1
eK6ISJE3B4BRQ;E,:I08;JPP-L=7?PDA2>;(
@simulatedRead-756/1
GTCGGTTTGAAGAACTATGACCCTCAAAGAGACAAG
+simulatedRead-756/1
GC?;1DCAG>I,7>BH<M0>@B90K=G;B=041G<@
@simulatedRead-757/1
CATCAAGTTCCAATTGAAGAAGGTCTTGTGTTTGAC
+simulatedRead-757/1
:C?>S;A2?KBEF4ABCPI496@0A@0AG8I)D,@F
@simulatedRead-758/1
TGCCAAATTGTCCAAGACCAAACATGTCCATCTGTA
+simulatedRead-758/1
8FLANEAJHNCFJ6-V9CK9=>DI?5A8=P7<<D/@
@simulatedRead-760/1
GCTTTCATTGCTTCTGAAGTTTTGATCAAGCAAGTG
+simulatedRead-760/1
N2MG(DF=F>Q.U;BE/@=CBH7F48@8:J6O?DA9
@simulatedRead-761/1
CGAAACTCTACTCCATTCTACTGGGATAGGGCATAC
+simulatedRead-761/1
82EICKD>DJAG6;GI>?HGH@O>6GL<==?.P=5=
@simulatedRead-762/1
GGTCCTCAATTGTCCGAGGCTGGTAAGTTCCCAACC
+simulatedRead-762/1
D-?8@9?2AIAH-F73;789F9AF83BT@1=>8151
@simulatedRead-763/1
TGTTGAAGTATTCCAACGAAACCAAGAAGAGAAACT
+simulatedRead-763/1
5F=2?3DA1?/;?6/DEBH6?;5;3M4><F(6D1/>
@simulatedRead-764/1
CAAATGCATGCTATGCCAGCCCGAGATTTGAGCTTG
+simulatedRead-764/1
G;=04492HB,IB6CK:D8=5A7JBC;>H<+5@>9-
@simulatedRead-765/1
AGCATACTGGAAGACGCTGCTAGTTCCACCCAAATG
+simulatedRead-765/1
G=DA;?B0GGO971TPK=@<=E2C8?F=5=6?A+>+
@simulatedRead-766/1
AACGCTTTCATTGCTTCTGAAGTTTTGATCAAGCAA
+simulatedRead-766/1
F=2A@H=GFI,;6;FBB;:;3-@<FQ.B;A3FGF95
@simulatedRead-767/1
AAGTTTTGATCAAGCAAGTGCCAAGACTATTGGGTC
+simulatedRead-767/1
E=5F=,Q@J6?7095C3CG!>?J;G?82?C6DF??3
@simulatedRead-768/1
CAAGTGCCAAGACTATTGGGTCCTCAATTGTCCGAG
+simulatedRead-768/1
G@,AM::M9EB=LH?0>ABH28?DEBE5/C>7:108
@simulatedRead-769/1
GAAAACTCTACTGCATTATTTTTTAGTTTTTTTATA
+simulatedRead-769/1
;G9GDGFLI<=@BED>6=3@<B/86==:=?7H471&
@simulatedRead-770/1
GCTTTCGATGTTGACAGAGCTAAGTCTTGCGGTGTT
+simulatedRead-770/1
<A=*4:@@>;M-A9D>=C?=OME9953>5;//878/
@simulatedRead-771/1
CAAGGAATTGTTGAAGTATTCCAACGAAACCAAGAA
+simulatedRead-771/1
E=T<BO6?3?DO1WS4CB;=/N;C*<$8*M4F28C>
@simulatedRead-772/1
TTTTAGCTTGAGCAGTGTTGCAAACGCCCAAGATGT
+simulatedRead-772/1
>BAN=J:PE7F^E4=@,7OJ97?:=F4FJ^)I2G;;
@simulatedRead-773/1
CACTTATGTATTTTTAACGAAACTCTACTCCATTCT
+simulatedRead-773/1
BNE3>=EB64.CHND6>HE'::4I-=0U9=;=/;92
@simulatedRead-774/1
AACATGTTTCATTGATATTCGACGTTACTATTTCAA
+simulatedRead-774/1
IX69>LHDSGK6;@6LC/42A>C2D:LP=6J74:;5
@simulatedRead-775/1
TGCGAGATGCCTTGAGAGGAAGATTTTTTTTTCACT
+simulatedRead-775/1
?B?I=54:QH??/1>;JAAF=HD38:3/BFK72?59
@simulatedRead-776/1
CCGTCGAACTACAAGTCGGTTTGAAGAACTATGACC
+simulatedRead-776/1
GHQB973?M;>=GAE8?0M>9<94C5LC,<A:.E99
@simulatedRead-777/1
TCTAATATTCATATTATTCACTTATGTATTTTTAAC
+simulatedRead-777/1
FD:>6(I3FC9DC>5X,Q6BB+.8B<811;FI2/3?
@simulatedRead-779/1
CCAAACATGTCCATCTGTATCTGCGGTGATGCTTTC
+simulatedRead-779/1
DOEC?>?OFQCNX11;?29A8==936OD?*2,=<F+
@simulatedRead-780/1
TTGCGGTGTTGACGCTATGTCCGTCGATGACTTGAA
+simulatedRead-780/1
5-@<>AJ93>>B6>4<F7=LBFSJC98:KC:2:G;'
@simulatedRead-781/1
AAACATGTCCATCTGTATCTTCGGTGATGCTTTCGA
+simulatedRead-781/1
63Y=HC9?GQ?=B6**H?8?BF:DDGB$=9L'46L;
@simulatedRead-783/1
GAAGTTGAACAAGAACAAGAAGTTAATCAAGAAGTT
+simulatedRead-783/1
+E3:23DDL:;NG9@;>7159G5?B6H:K581D:@7
@simulatedRead-784/1
TAAAGGTAAAAAGAACAACGTAATTAAATCATTACG
+simulatedRead-784/1
LJ;5KP4<-N;=F"H@G3=9M4834?K9D96<-F-M
@simulatedRead-785/1
CAAAACCTCTGTCTTGTACATATCTAGAACATGTTT
+simulatedRead-785/1
WEPKDHK@8N7:I:K8:+7UR40=8=E;HKF=:);:
@simulatedRead-786/1
TATTTTTAACGAAACTCTACTCCATTCTACTGGGAT
+simulatedRead-786/1
V7D>:L42JYI6B7;J;C86O:>98,KH8IFA54.0
@simulatedRead-787/1
AAGCATACTGGAAGACGCTGCTAGTTCCACCCAAAT
+simulatedRead-787/1
:;19;ACV5'C@GH6DAF7F.RJ:.,F-1>;;?A6.
@simulatedRead-788/1
TCAAGAAGTTGTCTAAGAAGTACAACGCTTTCATTG
+simulatedRead-788/1
;CC7C7IIO?85SE9>F>>E7[<9850D>7?GA<.A
@simulatedRead-789/1
GATGCTTTCGATGTTGACAGAGCTAAGTCTTGCGGT
+simulatedRead-789/1
[=339PH8C=PDB3?J5J7DET>LC?38J79E84H*
@simulatedRead-790/1
TTCTCTGGTTCTTTGAAGTTGCCAAATTGTCCAAGA
+simulatedRead-790/1
M(ILC6RFAB=7-ME.@BKM@HB8O1J6+G6?496E
@simulatedRead-791/1
TCTTGCGGTGTTGACGCTATGTCCGTCGATGACTTG
+simulatedRead-791/1
8C@6EI</NP04;41C3LB2?W9+7A<6I>:53/+4
@simulatedRead-792/1
AGAACTATGACCCTCAAAGAGACAAGCGTTTCTCTG
+simulatedRead-792/1
G=DN@CMAN@<CQ:CM-@QP<>O8O7:+>(CJJ-BJ
@simulatedRead-793/1
TAATATTCATATTATTCACTTATGTATTTTTAACGA
+simulatedRead-793/1
<?-7]GL5<HJF8E9DCHP97@@?@JE7>DAU8A38
@simulatedRead-794/1
TTTTTCACTCAAAACCTCTGTCTTGTACATATCTAG
+simulatedRead-794/1
QCCE:JP8FID@7?G9E6:490LF:&G>II6OAI15
@simulatedRead-796/1
CTTTACGGGGTGCACGGATTTTAGCAGTCTTTTTCT
+simulatedRead-796/1
KXJF0\<X@F3L?>8-/GCDCO:I87F<?IC+;:I5
@simulatedRead-797/1
TGGGATAAAGGTAAAAAGAACAACGTAATTAAATCA
+simulatedRead-797/1
9LG4<8@A@>A5>F:0TAM@:E7H@D8534K2/1!I
@simulatedRead-798/1
TCCGTCGATGACTTGAAGAAGTTGAACAAGAACAAG
+simulatedRead-798/1
@LM)3KFHB71LAH:,DJ><C9=C;H<)<:AKA(+;
@simulatedRead-799/1
CTCCATTCTACTGGGATAGGGCATACTTTACGGGGT
+simulatedRead-799/1
H8JB@?7JDKADE@(3DJ7DIBK=89FKH-(8=2.!
@simulatedRead-800/1
TGCCTTGAGAGGAAGATTTTTTTTTCACTCAAAACC
+simulatedRead-800/1
>5;B7SO<H?<I7BA=<7?C!7IMEHH;6>A0.GA0
@simulatedRead-801/1
TAATTAAATCATCGCGAAAACTCTACTGCATTATTT
+simulatedRead-801/1
OAAI<G7OG59YD<?B8*;:<7OP@54.!I3%G+CM
@simulatedRead-802/1
TAGGGCATACTTTACGGGGTGCACGGATTTTAGCAG
+simulatedRead-802/1
BB:TBDMMO8@6>.E5<<<D,J5!A<:@@7DD6DH5
@simulatedRead-803/1
ACATGTTTCATTGATATTCGACGTTACTATTTCAAT
+simulatedRead-803/1
AM8GEET<IN092@7F)>B93343ECX7A2@2)%J5
@simulatedRead-805/1
TGCCTTGAGAGGAAGATTTTTTTTTCACTCAAAACC
+simulatedRead-805/1
664C@2T66;CBF92GAC7KH8G,EADCB%>ME5?:
@simulatedRead-806/1
CCAAATTGTCCAAGACCAAACATGTCCATCTGTATC
+simulatedRead-806/1
H3=8Q=F9>5BCMPC>Y2;;;KK?C29F.?851'<<
@simulatedRead-807/1
CAGAGCTAAGTCTTGCGGTGTTGACGCTATGTCCGT
+simulatedRead-807/1
G:IEP%@\KKVEM6>/=Y>EOH@7,1A7G9G?2589
@simulatedRead-808/1
TTTTTTTTTCACTCAAAACCTCTGTCTTGTACATAT
+simulatedRead-808/1
H40<+B/6GKN47C>OU=B"HE-C:5HG9G:B>A4>
@simulatedRead-810/1
TGATATTCGACGTTACTATTTCAATTTAACAGTCAA
+simulatedRead-810/1
56-7<LI1HM;56J8>=?;7P'UAG&=@(=1+2926
@simulatedRead-812/1
GACGCTGCTAGTTCCACCCAAATGCATGCTATGCCA
+simulatedRead-812/1
9UK@=:@Q=<K6E:/@<32G3;E5?=5_<C7280A8
@simulatedRead-813/1
CTCTGTCTTGTACATATCTAGAACATGTTTCATTGA
+simulatedRead-813/1
HR:CNDECD-G=4D956;:C47:H><6?D@F@31FB
@simulatedRead-814/1
GTATTCCAACGAAACCAAGAAGAGAAACTTCTTGGA
+simulatedRead-814/1
EM=@?;[M-=D?AAH6*88;<A:<L4?E13C8!GF,
@simulatedRead-815/1
CAGAGAACACGTCAAGGAATTGTTGAAGTATTCCAA
+simulatedRead-815/1
K.9?FDNQE=U@H;/B@:P@5/6LC:=4;G08B5G6
@simulatedRead-816/1
GCCTTGAGAGGAAGATTTTTTTTTCACTCAAAACCT
+simulatedRead-816/1
;7ASJBF;??;8B85H@<H8;4:G-@=D=MA;.M;@
@simulatedRead-817/1
ATATTCATATTATTCACTTATGTATTTTTAACGAAA
+simulatedRead-817/1
KAC;2K9<MHB@@A?@EB@==G;I52L1@D>F:-G3
@simulatedRead-818/1
TTATGTATTTTTAACGAAACTCTACTCCATTCTACT
+simulatedRead-818/1
1NJD?O?=A=@FF5>G;=2.(9:AD>.D8-3G+=E/
@simulatedRead-820/1
GGTGATGCTTTCGATGTTGACAGAGCTAAGTCTTGC
+simulatedRead-820/1
=I<N3>:G3@WF[,O@F95A9)?H7:?36L?FFD$B
@simulatedRead-821/1
GCTGCTAGTTCCACCCAAATGCATGCTATGCCAGCC
+simulatedRead-821/1
BD5(BM:NC*G<8C;@E<4=<@&EG((63HE;=7B;
@simulatedRead-822/1
ATTCAATTACTTTCAAGGATAAATATTCTAATATTC
+simulatedRead-822/1
DBBKC>V9HPAV;?;(0A64;=42JCE2FD>>=C@:
@simulatedRead-823/1
AAATGCATGCTATGCCAGCCCGAGATTTGAGCTTGA
+simulatedRead-823/1
2F@8?>0A5FT2?78E@9G373B32@:80B74#4N:
@simulatedRead-824/1
AGGAAGATTTTTTTTTCACTCAAAACCTCTGTCTTG
+simulatedRead-824/1
PL7U;?GE24@>3HJA-7E?>IF6?D*F;H6IP368
@simulatedRead-825/1
ACAACGATGACTTGTACGGTAAGGTCACTGATGTCA
+simulatedRead-825/1
HA@<AI?:=)9>SE<?F'W836QG:;M2S8E85/=4
@simulatedRead-826/1
GCCCGAGATTTGAGCTTGAGCAGTGTTGCAAACGCC
+simulatedRead-826/1
<.;>A:7<0:I06<S848B@6-.<@*B709AD3>?:
@simulatedRead-827/1
CAAGCATACTGGAAGACGCTGCTAGTTCCACCCAAA
+simulatedRead-827/1
96NJ;DD2::CBBI09B8@U>C/;<MFK63=?MF8%
@simulatedRead-828/1
CTCCATTCTACTGGGATAGGGCATACTTTACGGGGT
+simulatedRead-828/1
5DEW?7>D*MG?:C?13K=32LW*<9=*:/>05@.>
@simulatedRead-829/1
GTATCTGCGGTGATGCTTTCGATGTTGACAGAGCTA
+simulatedRead-829/1
:<<1ERI>2EE?GE8@G7<EM2HH3QB3";?9;43"
@simulatedRead-830/1
ACTCTACTCCATTCTACTGGGATAGGGCATACTTTA
+simulatedRead-830/1
'2:L8H5FH6;@P+AN=FC\*<F9?-2F:7*81C>4
@simulatedRead-832/1
TCCGTCGATGACTTGAAGAAGTTGAACAAGAACAAG
+simulatedRead-832/1
IN:@YA6&90GG49F@8:9;CB/;B=M/'0-8;C>E
@simulatedRead-833/1
TTGTCCAAGACCAAACATGTCCATCTGTATCTTCGG
+simulatedRead-833/1
.A??&5HEG;<62C1-!:EDJ4)FFA4;<:8L@T2C
@simulatedRead-834/1
GAAACCAAGAAGAGAAACTTCTTGGAAACCGTCGAA
+simulatedRead-834/1
:YPI-:<HR@A;HAK3>08AK;8:?B1J6:-6+/?2
@simulatedRead-835/1
ACTGACCAAGCATACTGGAAGACGCTGCTAGTTCCA
+simulatedRead-835/1
4EJHKCIFKA>JKC<4<K7<E:C<G=O67?C75HB.
@simulatedRead-836/1
GTCAGATCTACCATCAAGTTCCAATTGAAGAAGGTC
+simulatedRead-836/1
@H:;K:JF=F:F:1F>I7F;D31<4.(IBF/49>,%
@simulatedRead-837/1
ACGCCCAAGATGTTACTAAAAAAGCAAACATCCTGG
+simulatedRead-837/1
<-C9MNMB>3F-;K7,;*26=U:J2I;:4</A09;(
@simulatedRead-839/1
TCCCAACCCCAGTTTCTCACAACGATGACTTGTACG
+simulatedRead-839/1
AI:95/J?2CDBJHL>H<</9>85@=54F5=:+?9<
@simulatedRead-841/1
AGAAGTTGAACAAGAACAAGAAGTTAATCAAGAAGT
+simulatedRead-841/1
=L8I>C0A2>R=;C*@;JEJ@3E9"CB/D>8=4=5H
@simulatedRead-842/1
GTACATATCTAGAACATGTTTCATTGATATTCGACG
+simulatedRead-842/1
E>>W=9BD<85TB9==3VFJN9;!<@4;?<.%B=A6
@simulatedRead-843/1
TATTATTCACTTATGTATTTTTAACGAAACTCTACT
+simulatedRead-843/1
F=C4NQ66LS?AKA@!!GM49FN8=E3=7KN1BG4B
@simulatedRead-844/1
TTAAATCATTACGAAAACTCTACTGCATTATTTTTT
+simulatedRead-844/1
9QP8D=56CHG81T<G=7HCLALC@3MC>M9-=4=;
@simulatedRead-845/1
CGGATTTTAGCAGTCTTTTTCTTTCTTGGCTTTTGC
+simulatedRead-845/1
@ECME3?G4LI,CG;CC;5I3BE8:I=:JRH==?5>
@simulatedRead-846/1
TTGTCCAAGACCAAACATGTCCATCTGTATCTTCGG
+simulatedRead-846/1
SQ?G>9@H>>2D=;9@4@LB3D(:>84?19=1<?4;
@simulatedRead-849/1
AGATTTTTTTTTCACTCAAAACCTCTGTCTTGTACA
+simulatedRead-849/1
@7CB=7==@4==1MG=6HO1?????AAN;68A10/?
@simulatedRead-850/1
AATATTCATATTATTCACTTATGTATTTTTAACGAA
+simulatedRead-850/1
@BFL@QCF8=7?=4N:Q3N4PF:8>?<?/?FH;CI0
