# Supplementary material for: Sniper: improved SNP discovery by multiply mapping deep sequenced reads
Source: Genome Biol. 2011 Jun 20;12(6):R55. doi: 10.1186/gb-2011-12-6-r55 (PMC3218843; doi:10.1186/gb-2011-12-6-r55)
Supplement: Additional file 17 — Python software implementation of Sniper (version 1.5.8). [file gb-2011-12-6-r55-S17.ZIP › sniper_pkg/s_1_2_sequence.txt]

@simulatedRead-1/2
TCAAGTCATCGACGGACATAGCGTCAACACCGCAAG
+simulatedRead-1/2
;:3>;VCK=@>4468<7J5JX4<L6<@-B0><<H!,
@simulatedRead-2/2
TCCCAGTAGAATGGAGTAGAGTTTCGTTAAAAATAC
+simulatedRead-2/2
EE@=H4M46D:<,@BQ?@?N@4>>M;I4D?!-@8NB
@simulatedRead-3/2
AGAGGTTTTGAGTGAAAAAAAAATCTTCCTCTCAAG
+simulatedRead-3/2
9EGHILIG3E6DLI<A0=QH,!25A1I8X*44H7>-
@simulatedRead-4/2
AGCGTTGTACTTCTTAGACAACTTCTTGATTAACTT
+simulatedRead-4/2
MLQ7A>LB0<SAAD6:GK5;)>G4;?<B+9:3?N<;
@simulatedRead-5/2
TTGTCTCTTTGAGGGTCATAGTTCTTCAAACCGACT
+simulatedRead-5/2
A=N@DBS1C<BED=<T)HA9=<8CC6?;H>H7<6;2
@simulatedRead-6/2
TTTTTGGACGACTGGTTGACTGTTAAATTGAAATAG
+simulatedRead-6/2
L:<<84OEA?K5P.MJ)?5KA7IBMM09=T?D5*:;
@simulatedRead-7/2
TAATCAGGATCCAGGATGTTTGCTTTTTTAGTAACA
+simulatedRead-7/2
KOK>CO@=G?5H/CN!@K2><4R/B'N58A>PG8?0
@simulatedRead-8/2
ATGCAGTAGAGTTTTCGTAAGGATTTAATTACGTTG
+simulatedRead-8/2
E4FK?M1>;HG;<@AF8=@HU><55;<>H212?5".
@simulatedRead-9/2
TGTTCTAGATATGTACAAGACAGAGGTTTTGAGTGA
+simulatedRead-9/2
:5UDR1<=+J83D::BB7<I.KB:?LC/1<;,M=8#
@simulatedRead-11/2
CTTGAGAAGAAGTGATCTTGGACATTTTTGGACGAC
+simulatedRead-11/2
O3ESR7LQ5=>BF3G;;S@$P68:IJ@I;9C6;71@
@simulatedRead-12/2
GACTAAAAAAGAATGCAGTAGAGTTTTCGTAAGGAT
+simulatedRead-12/2
72NEH?OH<@I;*@?G3<>>CH@<8=>:4@1B:297
@simulatedRead-13/2
CAAGACTTAGCTCTGTCAACATCGAAAGCATCACCG
+simulatedRead-13/2
D.ADDU6JDEK?C7U@@R.MC6ENF@7;,AB>@80>
@simulatedRead-14/2
TCTAGATATGTACAAGACAGAGGTTTTGAGTGAAAA
+simulatedRead-14/2
D2B4SFAQFFI6D2B408CB38IBE*4<F?(6B3H.
@simulatedRead-15/2
CTGCTAAAATCCGTGCACCCCGTAAAGTATGCCCTA
+simulatedRead-15/2
6@@F<7K?6@4K=G;DK6!H2CU>O?7:)8@458/.
@simulatedRead-16/2
CTATAAAAAAACTAAAAAATAATGCAGTAGAGTTTT
+simulatedRead-16/2
@M??1F9-8;;A:P@#B?B15?0I@;0<C96;:91G
@simulatedRead-20/2
TCCAGTATGCTTGGTCAGCCAAACACAAGACCTTCT
+simulatedRead-20/2
BIC?C6BH6<H?<<<;B96D.HG(?AD8=B5,I9,8
@simulatedRead-22/2
AATCCGTGCACCCCGTAAAGTATGCCCTATCCCAGT
+simulatedRead-22/2
H?/2B;FJ7EE=H;57=>>!FI9AG72-E2G3E7>,
@simulatedRead-23/2
ACGGACATAGCGTCAACACCGCAAGACTTAGCTCTG
+simulatedRead-23/2
EFMNIRXEIA-HI048C4@?/G5GDA;8E)C1=55G
@simulatedRead-24/2
GATTTAATTACGTTGTTCTTTTTACCTTTATCCCAT
+simulatedRead-24/2
CS5FG4;<FEE9SDP6LFC-8AEF69<EJ@P9194I
@simulatedRead-26/2
TCAGAAGCAATGAAAGCGTTGTACTTCTTAGACAAC
+simulatedRead-26/2
GT9GLU??<CEA2NANK<=89<M(I5*A>I3F87+@
@simulatedRead-28/2
AGAGGTTTTGAGTGAAAAAAAAATCTTCCTCTCAAG
+simulatedRead-28/2
OO->=CEHO4-OBM@;B;@EAD;C)?74F7J?I.43
@simulatedRead-30/2
AGAAAGAAAAAGACTGCTAAAATCCGTGCACCCCGT
+simulatedRead-30/2
JNL+>AI<7ML>71SP9F@B-?/E?=!DM568HF1C
@simulatedRead-32/2
ATGTACAAGACAGAGGTTTTGAGTGAAAAAAAAATC
+simulatedRead-32/2
0LH:=52OG=MGG?.6:IKE<FI=LE9@?0BEC9,8
@simulatedRead-33/2
TTCTTGATTAACTTCTTGTTCTTGTTCAACTTCTTC
+simulatedRead-33/2
5CLCCG.4>GJG9MID4D?9A19E><=II5D>!E9N
@simulatedRead-35/2
GTTTTCGTAAGGATTTAATTACGTTGTTCTTTTTAC
+simulatedRead-35/2
.BCTMH<01B6A6>@:HEG?G?80II5!9IM3)C14
@simulatedRead-36/2
AGCTTACAAATAATCAGGATCCAGGATGTTTGCTTT
+simulatedRead-36/2
H7:IJ;7&4JID>JB@54LA%;B886<E<A;F=0>/
@simulatedRead-37/2
TTGAGGACCCAATAGTCTTGGCACTTGCTTGATCAA
+simulatedRead-37/2
?QN9HP<-,HIGX=@@B?2L=C9:K-=BJ<4*/36I
@simulatedRead-38/2
TCTCTTCTTGGTTTCGTTGGAATACTTCAACAATTC
+simulatedRead-38/2
J4B8K6<JHO6QA=?LKG:0E36(V?5;:88>2<B:
@simulatedRead-39/2
CAAAGCTTACAAATAATCAGGATCCAGGATGTTTGC
+simulatedRead-39/2
43I*;F8ON0G>RCBEXA0F6IZK>7&6:ED:=(?3
@simulatedRead-41/2
TAATATGAATATTAGAATATTTATCCTTGAAAGTAA
+simulatedRead-41/2
5<;.K96+LHC+EBT8/78G7/E30A.H9CE0(?>7
@simulatedRead-42/2
ATGTTCTAGATATGTACAAGACAGAGGTTTTGAGTG
+simulatedRead-42/2
<BB8IMKK>7=A>AEBBBD;MELGJ>AI7<<C0L<7
@simulatedRead-43/2
AACTTGATGGTAGATCTGACATCAGTGACCTTACCG
+simulatedRead-43/2
:H2J.>@68H>B?K@9,5@=>CI5<1.+44A#?*:9
@simulatedRead-44/2
AACTTGATGGTAGATCTGACATCAGTGACCTTACCG
+simulatedRead-44/2
AKEHJ>LBGRJB=GA5B>3CG:L8@M?@=7.4Q)4;
@simulatedRead-46/2
TTCGTTGGAATACTTCAACAATTCCTTGACGTGTTC
+simulatedRead-46/2
DIADHKLCJBF;?:4FA.R8<:3SE=I4^5>A/;A3
@simulatedRead-47/2
TGTTAAATTGAAATAGTAACGTCGAATATCAATGAA
+simulatedRead-47/2
6FIIM2S%<8K:EGA5@HFF+6C19ED<44?029/@
@simulatedRead-48/2
CAAAGCTTACAAATAATCAGGATCCAGGATGTTTGC
+simulatedRead-48/2
CEGN<=?C8??@4*5B+N!HE.7;0@8SA:?:@88<
@simulatedRead-49/2
AGTAACATCTTGGGCGTTTGCAACACTGCTCAAGCT
+simulatedRead-49/2
<F,7G2:5H80576<XC5A8-F8=M0)?E>:PG<1@
@simulatedRead-50/2
GGTAGATCTGACATCAGTGACCTTACCGTACAAGTC
+simulatedRead-50/2
DI6PBAB=32;I;0D<1<83NOA79732NKNA,R*8
@simulatedRead-52/2
CAATTCCTTGACGTGTTCTCTGACTTGAGAAGAAGT
+simulatedRead-52/2
G48O5L:FC\.L:FD;YF9A1AL0>G:T6@7B6?-.
@simulatedRead-53/2
TTCGTTAAAAATACATAAGTGAATAATATGAATATT
+simulatedRead-53/2
L:CBIA6JDDQ9B.:+5?>18<=)N:74>:*!:96+
@simulatedRead-55/2
CATCGACGGACATAGCGTCAACACCGCAAGACTTAG
+simulatedRead-55/2
KRM7MMJ;5977>A96;?>8=0J=2L2UN47D7D;@
@simulatedRead-56/2
AAGAAAAAGACTGCTAAAATCCGTGCACCCCGTAAA
+simulatedRead-56/2
J5CP<:65D:Q85FAI6;EA<>8GDE87K@B!9E#0
@simulatedRead-57/2
TTAATTACGTTGTTCTTTTTACCTTTATCCCATCGA
+simulatedRead-57/2
J@LFB7]BAP?.BKG87II[JGC<;6=@9+58=8AD
@simulatedRead-58/2
ATCTCGGGCTGGCATAGCATGCATTTGGGTGGAACT
+simulatedRead-58/2
=?<QDEI@8J6>9;;39:@KD055=UB00N7.?@50
@simulatedRead-59/2
CATAAGTGAATAATATGAATATTAGAATATTTATCC
+simulatedRead-59/2
7D14875@29DBA;29104'DF0@E9:5;A;J7A5#
@simulatedRead-63/2
TAAAATCCGTGCACCCCGTAAAGTATGCCCTATCCC
+simulatedRead-63/2
@AD6>;:89N@A23CIC>3>&IB3D@<E0-?59F4,
@simulatedRead-64/2
ATGGTCTTGGCACTTGCTTGATCAAAACTTCAGAAG
+simulatedRead-64/2
BBA3IXK9;A=8DBD>CKIG569S=A;>=:18<F71
@simulatedRead-65/2
AAAATACATAAGTGAATAATATGAATATTAGAATAT
+simulatedRead-65/2
DH7V37NB8E>8H>I/B;//JY8-@K@;B57;9@J*
@simulatedRead-68/2
ACCAGAGAAACGCTTGTCTCTTTGAGGGTCATAGTT
+simulatedRead-68/2
Ba90;.:+:CKEMC7F>MI#>7:07C<F3+819B9<
@simulatedRead-70/2
TGAGAAGAAGTGATCATGGACATTTTTGGACGACTG
+simulatedRead-70/2
H74I=O:EBGPF<;O@:GPQ(9<E@J9C;F6A7=CC
@simulatedRead-71/2
CGGACATAGCGTCAACACCGCAAGACTTAGCTCTGT
+simulatedRead-71/2
?J<I?42FBNRAA=459<@3==@@C>A/GAAN9R?7
@simulatedRead-72/2
ATCCAGGATGTTTGCTTTTTTAGTAACATCTTGGGC
+simulatedRead-72/2
B.@995<=76FM9O7F/<CH>';0D#>9HJA9+:G1
@simulatedRead-73/2
AGATCTGACATCAGTGACCTTACCGTACAAGTCATC
+simulatedRead-73/2
@917;53B.>7=5.>OAPC=1CCF9.C196?<=+="
@simulatedRead-74/2
CGGACAATTGAGGACCCAATAGTCTTGGCACTTGCT
+simulatedRead-74/2
@75S9GI?6DQF=B?I2FF?N8>AOL6;$J8>;@33
@simulatedRead-76/2
TCTTCAATTGGAACTTGATGGTAGATCTGACATCAG
+simulatedRead-76/2
E,82DCFP+6!@.2@=C4>O13N>F=24)7A2F=/4
@simulatedRead-77/2
TCAAACACAAGACCTTCTTCAATTGGAACTTGATGG
+simulatedRead-77/2
BGDJR>EO1LC5)6547M703D17.IS@LR:<9=?L
@simulatedRead-79/2
GGACATAGCGTCAACACCGCAAGACTTAGCTCTGTC
+simulatedRead-79/2
?CDO@76NI<A==1@J9M:E:3=2>;E2EF/.!!):
@simulatedRead-80/2
ATAATATGAATATTAGAATATTTATCCTTGAAAGTA
+simulatedRead-80/2
C=:QD<:VC9)I<<5S@13H=.J;D<>0A:;..CI/
@simulatedRead-81/2
CACTTGCTTGATCAAAACTTCAGAAGCAATGAAAGC
+simulatedRead-81/2
@GC89K5JX>>@JI;LF%?9J;:=?@@H;GQ@=55+
@simulatedRead-82/2
GTGATCATGGACATTTTTGGACGACTGGTTGACTGT
+simulatedRead-82/2
I7CEJDOAI8=@D663@>/<CD448R4CB1B10<.;
@simulatedRead-83/2
CCAGAGAAACGCTTGTCTCTTTGAGGGTCATAGTTC
+simulatedRead-83/2
8G=>D89AI!B4GHCC$'@5ED0E:;86@=:C?(<:
@simulatedRead-84/2
AGAGGTTTTGAGTGAAAAAAAAATCTTCCTCTCAAG
+simulatedRead-84/2
8N@ME4;-CA)L>CB@6D?H?BP9Q:G>20@*I;:1
@simulatedRead-86/2
CATGTTCTAGATATGTACAAGACAGAGGTTTTGAGT
+simulatedRead-86/2
>&>K)LVK?TCH<=F:<4;I<E97B@2:I>91=31.
@simulatedRead-87/2
GTTCTTCAAACCGACTTGTAGTTCGACGGTTTCCAA
+simulatedRead-87/2
.:<M:;@<NGC<PIH0808F8RBGDMEAC41@J252
@simulatedRead-88/2
CAATTGAGGACCCAATAGTCTTGGCACTTGCTTGAT
+simulatedRead-88/2
C>:5FE>JA<6AC7<;K+ECEC:EC28V)7EI-D0B
@simulatedRead-89/2
GATATGTACAAGACAGAGGTTTTGAGTGAAAAAAAA
+simulatedRead-89/2
>I4L@9K=J>ACTAJ6<DJR(D/@ZFCHC4@.=J76
@simulatedRead-90/2
TCCAAGAAGTTTCTCTTCTTGGTTTCGTTGGAATAC
+simulatedRead-90/2
@DE6-?FC=M<@77=;;4==@HBB@IMCBHO72F57
@simulatedRead-93/2
TCTGACATCAGTGACCTTACCGTACAAGTCATCGTT
+simulatedRead-93/2
FHBNAXA@A<;F3P,?1HDO@=-94:@4CBP;78Q0
@simulatedRead-95/2
CACCCCGTAAAGTATGCCCTATCCCAGTAGAATGGA
+simulatedRead-95/2
6BK:D5=0A7:D>GT8O>8EO8GICI:5<FA5Q3$1
@simulatedRead-96/2
ACTGCTAAAATCCGTGCACCCCGTAAAGTATGCCCT
+simulatedRead-96/2
7KRJD:FL4EG9;9HC8,27E;;.*:DJAHN74T?5
@simulatedRead-98/2
CCAGGATGTTTGCTTTTTTAGTAACATCTTGGGCGT
+simulatedRead-98/2
JD=9B.6F>@>KAG1=3@CKNK@==);01067@2:8
@simulatedRead-101/2
CATCGTTGTGAGAAACTGGGGTTGGGAACTTACCAG
+simulatedRead-101/2
B1,R5M?4CROJLE2BI)5+2>EGLG$E2F,AL?F/
@simulatedRead-102/2
CAAGACAGAGGTTTTGAGTGAAAAAAAAATCTTCCT
+simulatedRead-102/2
>FPKGEC<A:7549RE0@14B<EP>IA?"BFJ=;8;
@simulatedRead-103/2
GGACGACTGGTTGACTGTTAAATTGAAATAGTAACG
+simulatedRead-103/2
D6@S<29N:HCAC3/=9J8<>AB(,2::7IDI09FH
@simulatedRead-106/2
GGAATACTTCAACAATTCCTTGACGTGTTCTCTGAC
+simulatedRead-106/2
CE/DC@@OG17L?9ACDJFI<A7<:+G%IR60=/8/
@simulatedRead-107/2
TCTGACTTGAGAAGAAGTGATCTTGGACATTTTTGG
+simulatedRead-107/2
?A@J@<=FD6MF8D@1;H9!/>:6DG/D2S6?E9>1
@simulatedRead-108/2
GTAACATCTTGGGCGTTTGCAACACTGCTCAAGCTC
+simulatedRead-108/2
R[??3B5ESLFEHMH9:E9IB;J8D<LA-<DI$>=C
@simulatedRead-109/2
GGCACTTGCTTGATCAAAACTTCAGAAGCAATGAAA
+simulatedRead-109/2
HD3A?@<H?GALA.+;7DF3OJ<M7:E>77</D&2G
@simulatedRead-111/2
GCAACTTCAAAGAACCAGAGAAACGCTTGTCTCTTT
+simulatedRead-111/2
=?DGA<<5KPE<3.O2L:>F;R5@F>5=T.9B(7K5
@simulatedRead-112/2
CAGATACAGATGGACATGTTTGGTCTTGGACAATTT
+simulatedRead-112/2
-YMENK77CG>G5BEG&AE<!871<80DF8JD>5B3
@simulatedRead-113/2
CTAAAAAATAATGCAGTAGAGTTTTCGTAAGGATTT
+simulatedRead-113/2
3N<XAB>=?FB<6:-2:646B279A96@7'7?>:K>
@simulatedRead-114/2
GGAGTAGAGTTTCGTTAAAAATACATAAGTGAATAA
+simulatedRead-114/2
9DF=IKF,G?1AH=4-A,@@=<A>;MP7G-P==DDA
@simulatedRead-115/2
CGAAAGCATCACCGCAGATACAGATGGACATGTTTG
+simulatedRead-115/2
Q9>CBI;MIWED@3RC=B<:<A:>A6F/(JA-?5*7
@simulatedRead-116/2
GCATTTGGGTGGAACTAGCAGCGTCTTCCAGTATGC
+simulatedRead-116/2
@3439?HD)3E;.=N4<588<7D5B=>85C45:=*E
@simulatedRead-118/2
AGTCATCGACGGACATAGCGTCAACACCGCAAGACT
+simulatedRead-118/2
:HH>>-?FA,K9/G'GA=CO8HAH7=><4A>F@I5@
@simulatedRead-119/2
AAATCTTCCTCTCAAGGCATCTCGCAAAAGCCAAGA
+simulatedRead-119/2
?5>PDBI7KO<0EGEY7</3<9?A4E6L1G,/FE<H
@simulatedRead-120/2
GACTTAGCTCTGTCAACATCGAAAGCATCACCGAAG
+simulatedRead-120/2
J<H?<F?4A?Q=LKIJ;;J;F<0<886=5=3,!>0>
@simulatedRead-121/2
GTACAAGTCATCGTTGTGAGAAACTGGGGTTGGGAA
+simulatedRead-121/2
JG79EL:Q5LS/?A-A48IC=C:FKNAJ5>J=DA8:
@simulatedRead-122/2
ACTTGCTTGATCAAAACTTCAGAAGCAATGAAAGCG
+simulatedRead-122/2
Q1B4AA@7CREA?FG5;FB7D=8H96.1=8>EO8B2
@simulatedRead-125/2
GTGAAAAAAAAATCTTCCTCTCAAGGCATCTCGCAA
+simulatedRead-125/2
;94M/CA>C82CED7;8FC>>5D6A;B8C484/6D@
@simulatedRead-126/2
GTAATTGAATGTTCATGTCTCTATAAAAAAACTAAA
+simulatedRead-126/2
0D3I<3=E8:K<@>5KO@)JD.I7F@9-=C0.7B-B
@simulatedRead-127/2
AGTATGCTTGGTCAGCCAAACACAAGACCTTCTTCA
+simulatedRead-127/2
>8>5JLK7>?CA5E=D?5C::A>GB306=&J:CA!2
@simulatedRead-128/2
AGGGTCATAGTTCTTCAAACCGACTTGTAGTTCGAC
+simulatedRead-128/2
85KI9;=34>?H@74OC>>;5CE=7@AC$>G:97KE
@simulatedRead-129/2
ATAGCGTCAACACCGCAAGACTTAGCTCTGTCAACA
+simulatedRead-129/2
<T7S+<>BEE>C;A9A=H3N=S3QG6?I6E3T3)B1
@simulatedRead-130/2
GGGCGTTTGCAACACTGCTCAAGCTCAAATCTCGGG
+simulatedRead-130/2
7DPB>;E19<DOX8E9<C;AP6?A9A9G@>KAED<N
@simulatedRead-131/2
ACTTCAGAAGCAATGAAAGCGTTGTACTTCTTAGAC
+simulatedRead-131/2
I+1<AQBIB973>(=89AV<>GO:;:FM47.+F<9:
@simulatedRead-132/2
CCGTAAAGTATGCCCTATCCCAGTAGAATGGAGTAG
+simulatedRead-132/2
;G0HO>J1=.<?DJ<2;,:AI><EE<6=3)C>9/>K
@simulatedRead-133/2
TGTTCTTTTTACCTTTATCCCATCGACAAAGCTTAC
+simulatedRead-133/2
GJ>IS6.=OY7DL9I9=0>8A49<OI0G@KC840@;
@simulatedRead-134/2
GCTCTGTCAACATCGAAAGCATCACCGCAGATACAG
+simulatedRead-134/2
D7>B4NHHOD=?O@V2JIN(8<55A7?J(3<6;;:,
@simulatedRead-135/2
ACTTCAAAGAACCAGAGAAACGCTTGTCTCTTTGAG
+simulatedRead-135/2
P?J?4E:2CJ<7G/3B;:6C;AI:;WB76B&.=1QB
@simulatedRead-136/2
ACGGTTTCCAAGAAGTTTCTCTTCTTGGTTTCGTTG
+simulatedRead-136/2
?47<KCBD4CBCM?6-?869PC=+46/K5//7`.-$
@simulatedRead-137/2
TGTGAGAAACTGGGGTTGGGAACTTACCAGCCTCGG
+simulatedRead-137/2
:BR>?CC<8;+1?4<J1IB<0M89HC9I;E8,>%:?
@simulatedRead-139/2
TCAGTGACCTTACCGTACAAGTCATCGTTGTGAGAA
+simulatedRead-139/2
?MM5:VGGAE>D8E&:*90IJ:;A;?E2J79:4368
@simulatedRead-142/2
AGCCTCGGACAATTGAGGACCCAATAGTCTTGGCAC
+simulatedRead-142/2
4:9JA@?7K>@35<.F=F!B=@CC=AE--<5<32B<
@simulatedRead-143/2
TGTCTCTTTGAGGGTCATAGTTCTTCAAACCGACTT
+simulatedRead-143/2
=V6@:A9J:H187975?;=3:AAFIF=-1BEJC>.:
@simulatedRead-146/2
ACGTGTTCTCTGACTTGAGAAGAAGTGATCATGGAC
+simulatedRead-146/2
>G/@NN9?A55CGF8>IOD9M?6B(:;:;5C3J6B8
@simulatedRead-147/2
ATCCCATCGACAAAGCTTACAAATAATCAGGATCCA
+simulatedRead-147/2
BQCPJGNC:VI:9=B6FF0@4EK<<F*266=+8D?5
@simulatedRead-148/2
GGAGTAGAGTTTCGTTAAAAATACATAAGTGAATAA
+simulatedRead-148/2
QK<96=9ODKHE5;LD5EC7,13D@3BE9;B4?=>K
@simulatedRead-149/2
AACTGGGGTTGGGAACTTACCAGCCTCGGACAATTG
+simulatedRead-149/2
<YGJFA@=CB=I'JE>3I5AO8@3?8LH=A0D2B:7
@simulatedRead-151/2
TAAGTGAATAATATGAATATTAGAATATTTATCCTT
+simulatedRead-151/2
E<M:1+C>VG:K7F7@?&4=F;@<K=@KD8C8,7D<
@simulatedRead-152/2
TCCAGTATGCTTGGTCAGCCAAACACAAGACCTTCT
+simulatedRead-152/2
M==H67IE>I;B@:DF:.CF==8@5L43K8;DP0-8
@simulatedRead-154/2
CTTGTCTCTTTGAGGGTCATAGTTCTTCAAACCGAC
+simulatedRead-154/2
98G:N=BOIJ1H>SFEDI:E>RF6BG3F6U4JE5IJ
@simulatedRead-155/2
GCGTCAACACCGCAAGACTTAGCTCTGTCAACATCG
+simulatedRead-155/2
:/>B:@AHQLA/D4,<AP6/?LM:6CO>;E9C55K9
@simulatedRead-157/2
AGAAGCAATGAAAGCGTTGTACTTCTTAGACAACTT
+simulatedRead-157/2
=EG78K:L93DRDH4?9:E>NB-?YG43B?5@393?
@simulatedRead-158/2
ACATAGCGTCAACACCGCAAGACTTAGCTCTGTCAA
+simulatedRead-158/2
EC?96M;+D?28>GCD43>JB.K9-@?<2J7J2@0D
@simulatedRead-159/2
CTTACCGTACAAGTCATCGTTGTGAGAAACTGGGGT
+simulatedRead-159/2
J=IBO6DEN76IE64=GFD;[??3<6;?B0?)'23H
@simulatedRead-161/2
CAAGTCATCGTTGTGAGAAACTGGGGTTGGGAACTT
+simulatedRead-161/2
GDJ:L<8?V<<?73<GHEM>5;R(::/:EGF)B@M/
@simulatedRead-162/2
TCTAGATATGTACAAGACAGAGGTTTTGAGTGAAAA
+simulatedRead-162/2
K<=PEBE=5AS0D75A<DG11?;9@G:7::1?A<<H
@simulatedRead-163/2
ACAGAGGTTTTGAGTGAAAAAAAAATCTTCCTCTCA
+simulatedRead-163/2
/GCGE<FK94C?A2;IGDG(?<B6C>>A5B?41CAD
@simulatedRead-164/2
CTTGATTAACTTCTTGTTCTTGTTCAACTTCTTCAA
+simulatedRead-164/2
G<>0B7H==<KB=5@5?D3DGL-4=5902A:=1=9.
@simulatedRead-168/2
TGGACGACTGGTTGACTGTTAAATTGAAATAGTAAC
+simulatedRead-168/2
=:7EH-DP8@8C5BMNB<B8:3DAJE<GA=$:<A0;
@simulatedRead-169/2
CTTTTTTAGTAACATCTTGGGCGTTTGCAACACTGC
+simulatedRead-169/2
CT3>CCFF;FI<=?:BJ;9?;5*<FFH3Q74:A:L2
@simulatedRead-170/2
TTTCGTTGGAATACTTCAACAATTCCTTGACGTGTT
+simulatedRead-170/2
G<KRIGHDBAH099->949$?94D/7C??6:A=NE.
@simulatedRead-171/2
TTCTTGGTTTCGTTGGAATACTTCAACAATTCCTTG
+simulatedRead-171/2
IC9/9F?@:>;:=@8@4EG;3H>C:55%AC/@?2.D
@simulatedRead-172/2
AGCCAAGAAAGAAAAAGACTGCTAAAATCCGTGCAC
+simulatedRead-172/2
EB%FA1@M<9?5;@5D9WS8A3253:L?59D09/36
@simulatedRead-173/2
CTCTCAAGGCATCTCGCAAAAGCCAAGAAAGAAAAA
+simulatedRead-173/2
=E>KBKB9?@M5?@5>D=8D6.A23<2EFO@OD<.8
@simulatedRead-174/2
GGGCGTTTGCAACACTGCTCAAGCTCAAATCTCGGG
+simulatedRead-174/2
HECLGIF4I*6R8NAN,A?KFT@;-0;CG69<@B5H
@simulatedRead-175/2
TTGGCACTTGCTTGATCAAAACTTCAGAAGCAATGA
+simulatedRead-175/2
BAF60E=THLQ8;U0=J948+N(1D;D3=D1?I:<C
@simulatedRead-176/2
GTACTTCTTAGACAACTTCTTGATTAACTTCTTGTT
+simulatedRead-176/2
M=:A8,8EDBED2@=7@8?644MJ/98,6/@6?D0*
@simulatedRead-177/2
TGCCCTATCCCAGTAGAATGGAGTAGAGTTTCGTTA
+simulatedRead-177/2
;4KEEE?0*Q:ADCB;O9I9FU$J4:;G=24;-B?9
@simulatedRead-178/2
CTTGAAAGTAATTGAATGTTCATGTCTCTATAAAAA
+simulatedRead-178/2
<M<NE69A>>2+M5><27=>5;%GD-6<:A/73DE@
@simulatedRead-179/2
ACGTTGTTCTTTTTACCTTTATCCCATCGACAAAGC
+simulatedRead-179/2
KKKA4HEE+<E,?H=>8=P6D94G<9)?*0>?A8@3
@simulatedRead-181/2
AATGAAAGCGTTGTACTTCTTAGACAACTTCTTGGT
+simulatedRead-181/2
HCL?C>NK2$>@D0@:KL9:?/?LOL8A@3FG;*F1
@simulatedRead-182/2
AAATACATAAGTGAATAATATGAATATTAGAATATT
+simulatedRead-182/2
D>Da_CM?:9NP?8@MO>217?O7<>796=;HK#4I
@simulatedRead-184/2
AAGACTTAGCTCTGTCAACATCGAAAGCATCACCGC
+simulatedRead-184/2
:0>SICOCO59@;A9<B:6?CC=JCLD(D@4@O00E
@simulatedRead-185/2
ACTTACCAGCCTCGGACAATTGAGGACCCAATAGTC
+simulatedRead-185/2
E9QOIHK;<O846BN8;I609>;;5P8BDK$F'1:%
@simulatedRead-186/2
TGGACATTTTTGGACGACTGGTTGACTGTTAAATTG
+simulatedRead-186/2
<1NB@6BN4:)24<:1*G=4XLE56-7?EG)B65C6
@simulatedRead-187/2
CTTCAACAATTCCTTGACGTGTTCTCTGACTTGAGA
+simulatedRead-187/2
FPDH.IH6FB7BGLE4?EA3C<@&8GB??1="8581
@simulatedRead-188/2
AACTTGATGGTAGATCTGACATCAGTGACCTTACCG
+simulatedRead-188/2
B@;CGK0OBH?;:0IE?;@"B4GHD1;K=:965!2D
@simulatedRead-189/2
CTTGATCAAAACTTCAGAAGCAATGAAAGCGTTGTA
+simulatedRead-189/2
ILA5BR;B??>A1J7PJVCQ;:F>3?85:4)@.42<
@simulatedRead-190/2
ATCCGTGCACCCCGTAAAGTATGCCCTATCCCAGTA
+simulatedRead-190/2
@U?@QJ84J4(MH=GDH=@?=C8;11:6J'@K-;3H
@simulatedRead-191/2
ATGCAGTAGAGTTTTCGTAAGGATTTAATTACGTTG
+simulatedRead-191/2
BF4RNDK?DBGE?L6F@?G;N7W/G;BDEIAFD7C7
@simulatedRead-192/2
CAATGAAACATGTTCTAGATATGTACAAGACAGAGG
+simulatedRead-192/2
A783H5F=;ITP8<-H5D2R'5L<@I8/?1G;3<47
@simulatedRead-193/2
TCGTTAAAAATACATAAGTGAATAATATGAATATTA
+simulatedRead-193/2
J=?/U;@6E7EEPJ2396DDI186KC9?9=>5;?=B
@simulatedRead-194/2
CAACTTCTTCAAGTCATCGACGGACATAGCGTCAAC
+simulatedRead-194/2
?::5AGC9H6J=A3EPAB/=6:@NWB=CQ<4G319C
@simulatedRead-195/2
TTCAACTTCTTCAAGTCATCGACGGACATAGCGTCA
+simulatedRead-195/2
@7[DLS539;<B@=4?5;AC;?AL<.S@6;79FC/,
@simulatedRead-197/2
TAACTTCTTGTTCTTGTTCAACTTCTTCAAGTCATC
+simulatedRead-197/2
JA8BBM'F5>L=>@HG?+&H:/CB4E76@IE7>%1M
@simulatedRead-198/2
TGGGGTTGGGAACTTACCAGCCTCGGACAATTGAGG
+simulatedRead-198/2
L?>FKIC-J)/6>7:E17/@8B;EGAE4F=D=.=S:
@simulatedRead-199/2
GGACCCAATAGTCTTGGCACTTGCTTGATCAAAACT
+simulatedRead-199/2
F@ALGPILA1A2<F@9>EAN1;VGI<;F=09<GA@<
@simulatedRead-200/2
AATTGGAACTTGATGGTAGATCTGACATCAGTGACC
+simulatedRead-200/2
?8<9>1=;?4.=.6=<F*<:>HB?C;6K>47M0;4.
@simulatedRead-201/2
GTCAACATCGAAAGCATCACCGAAGATACAGATGGA
+simulatedRead-201/2
M>G*HM?3U;HLO97)HR+E0:B5M=63;=;@=9=C
@simulatedRead-203/2
AACATCTTGGGCGTTTGCAACACTGCTCAAGCTCAA
+simulatedRead-203/2
H?KMBB;-6G?1:+,436=E?MCBH<=B*3F9-;:8
@simulatedRead-204/2
ACCGACTTGTAGTTCGACGGTTTCCAAGAAGTTTCT
+simulatedRead-204/2
EF=?KMBB2K<:QF.#C;A<GDG@L>I*>AIH;9=&
@simulatedRead-205/2
CAAAGCTTACAAATAATCAGGATCCAGGATGTTTGC
+simulatedRead-205/2
;LIJ>>FS?!<=;?KTFIADROU=89BK0:FACD!@
@simulatedRead-207/2
AATACTTCAACAATTCCTTGACGTGTTCTCTGACTT
+simulatedRead-207/2
@XIDG:@>*D<6=8>2@U?18QN59.4JEB>/I2?,
@simulatedRead-209/2
AAACACAAGACCTTCTTCAATTGGAACTTGATGGTA
+simulatedRead-209/2
VEBBH8?3QE106>4QJ591,R4O@B4H>@/.<D3J
@simulatedRead-210/2
AAAATACATAAGTGAATAATATGAATATTAGAATAT
+simulatedRead-210/2
89O22<?3>1CGJ?KJ=>B;1:G;>'[0<?>FE@-9
@simulatedRead-211/2
AACATGTTCTAGATATGTACAAGACAGAGGTTTTGA
+simulatedRead-211/2
4LK1C>LQK49JG=9MC<85.:DRG6<EJK@L3+*;
@simulatedRead-212/2
CTTCTTCAATTGGAACTTGATGGTAGATCTGACATC
+simulatedRead-212/2
CJF=Q?==Q8-3E:@-3@81">776<38D9N?A;(3
@simulatedRead-214/2
GACGGTTTCCAAGAAGTTTCTCTTCTTGGTTTCGTT
+simulatedRead-214/2
P>.>??H8=@LHB=@2?JOA96B&31<-B<@ACQ<%
@simulatedRead-216/2
TTCTTCAATTGGAACTTGATGGTAGATCTGACATCA
+simulatedRead-216/2
ELMTH59B;=,6:FE;+7G=27<8B.,+L7>N8B@6
@simulatedRead-217/2
GTTAAAAATACATAAGTGAATAATATGAATATTAGA
+simulatedRead-217/2
M<;IM2?67DBEI5OLU=4L3K6?>L?RB:DC:>P%
@simulatedRead-218/2
GTCTTGGCACTTGCTTGATCAAAACTTCAGAAGCAA
+simulatedRead-218/2
QEQ@;L?:DA@4=48D;>0<<H=L@>4[5C<.5?>A
@simulatedRead-219/2
CTCTTTGAGGGTCATAGTTCTTCAAACCGACTTGTA
+simulatedRead-219/2
C9?VCO;BD0K65>F<2>M3@HC2<8J<-7K?K<<3
@simulatedRead-221/2
AATGGAGTAGAGTTTCGTTAAAAATACATAAGTGAA
+simulatedRead-221/2
.KA;C7:`FJV@2EJ5F8H2C?6,S:Q;R47593;?
@simulatedRead-223/2
TTCAAAGAACCAGAGAAACGCTTGTCTCTTTGAGGG
+simulatedRead-223/2
67LBHCCIE8EFM4K6>D2866;H?,L!DD<L0>@=
@simulatedRead-224/2
TTCTTTTTACCTTTATCCCATCGACAAAGCTTACAA
+simulatedRead-224/2
I8FEAS4DVF2E86C<DKK>.D6*8V;EC8<1/1>,
@simulatedRead-225/2
AGTGAATAATATGAATATTAGAATATTTATCCTTGA
+simulatedRead-225/2
UEL=HBCIJ6D>E>=FJDIPG5:BJ7<:3II'7LB.
@simulatedRead-226/2
AATCAGGATCCAGGATGTTTGCTTTTTTAGTAACAT
+simulatedRead-226/2
:9<J@6=;?.FD91;839<5I?<9F>01;92K/>D(
@simulatedRead-227/2
GAATGTTCATGTCTCTATAAAAAAACTAAAAAATAA
+simulatedRead-227/2
D5)K71>36C:FH6<:8#DDEE344$/8:A;G1-:@
@simulatedRead-228/2
ATAGTAACGTCGAATATCAATGAAACATGTTCTAGA
+simulatedRead-228/2
D9=HAK4:$7@7LLIFK=IB1LDE;QB?;H?8;H@=
@simulatedRead-230/2
AGAGTTTTCGTAAGGATTTAATTACGTTGTTCTTTT
+simulatedRead-230/2
0PL;49AA0-:=67BA>CE=BDA9C;;I<I247:3B
@simulatedRead-232/2
ATAATATGAATATTAGAATATTTATCCTTGAAAGTA
+simulatedRead-232/2
DB5.KK>I9IC??KL@52OH92O??D>95&?FC/2@
@simulatedRead-233/2
ATGTACAAGACAGAGGTTTTGAGTGAAAAAAAAATC
+simulatedRead-233/2
<;LA=CIS63?7<'CG>@<<B;DE21BH;7C70>:7
@simulatedRead-234/2
TTCTTGTTCTTGTTCAACTTCTTCAAGTCATCGACG
+simulatedRead-234/2
IB?C3C?AP?IE,N$>>!CAKG<Q47?2E-4@/.?-
@simulatedRead-236/2
ACAACTTCTTGATTAACTTCTTGTTCTTGTTCAACT
+simulatedRead-236/2
HJ4NJ8IM=AF.-=PT<.LH;K?F;=DI.F:F<<HG
@simulatedRead-237/2
ACCGTACAAGTCATCGTTGTGAGAAACTGGGGTTGG
+simulatedRead-237/2
H47MGIB58L>R77:@?;DD.@::86KC8SKE8;<B
@simulatedRead-238/2
ACTTCTTGATTAACTTCTTGTTCTTGTTCAACTTCT
+simulatedRead-238/2
M@A>O2;@=DM4F=N;1LP<L1J@(?C:>M975N00
@simulatedRead-239/2
ACTGCTAAAATCCGTGCACCCCGTAAAGTATGCCCT
+simulatedRead-239/2
>D62B>LGEC.X=94F82/(@JA<@9IL:67*3>+?
@simulatedRead-240/2
TAGAGTTTCGTTAAAAATACATAAGTGAATAATATG
+simulatedRead-240/2
AJ:D:9?9>B;659BE.B<1'>+AT;<68B&K/J3B
@simulatedRead-241/2
ATGGACATTTTTGGACGACTGGTTGACTGTTAAATT
+simulatedRead-241/2
RH369>B<AOI2<AG2EA;2??<1@MJ>FHI.AI>4
@simulatedRead-242/2
TTTTTACCTTTATCCCATCGACAAAGCTTACAAATA
+simulatedRead-242/2
1<UBBQIEIGB=606K9M7789+;<MKN<659E;.;
@simulatedRead-243/2
TCTCGGGCTGGCATAGCATGCATTTGGGTGGAACTA
+simulatedRead-243/2
HECIB958<KCD;7<6<@=IAMBO=GIC8D9"2D>1
@simulatedRead-244/2
TGGTCTTGGACAATTTGGCAACTTCAAAGAACCAGA
+simulatedRead-244/2
DKGV46GEB<=RQ@9C,;F??B@C=3.G7A<:+25<
@simulatedRead-245/2
AGTATGCCCTATCCCAGTAGAATGGAGTAGAGTTTC
+simulatedRead-245/2
13JHGC?FBEI4H6B>?)>N<@01",G@3%?1<D,:
@simulatedRead-247/2
GTCAACACCGCAAGACTTAGCTCTGTCAACATCGAA
+simulatedRead-247/2
G<E/K3IMO4<F9EB:@Q3=2A::B?B84W9=<9:;
@simulatedRead-249/2
CTTCTTAGACAACTTCTTGATTAACTTCTTGTTCTT
+simulatedRead-249/2
DCLQDCJ:FC>O7A<F@??>=DL;HC4G8@TDE@D;
@simulatedRead-250/2
GTTGGAATACTTCAACAATTCCTTGACGTGTTCTCT
+simulatedRead-250/2
D@3RO*QC>A79R/?BBAF<:7A?DGG980O;:@;+
@simulatedRead-251/2
CTTGATCAAAACTTCAGAAGCAATGAAAGCGTTGTA
+simulatedRead-251/2
ME8@7M<CDLM@93@@A;75;2@B@F6>T-:8F=N'
@simulatedRead-252/2
ATTTTTGGACGACTGGTTGACTGTTAAATTGAAATA
+simulatedRead-252/2
SF8<U+B9BCU;4:C?=)A@53C?J>D;966>?C92
@simulatedRead-253/2
TCAATGAAACATGTTCTAGATATGTACAAGACAGAG
+simulatedRead-253/2
:8)CIC0/F=B>FQO<1>?BD?EJ@@?=D?@<:52/
@simulatedRead-255/2
CTATCCCAGTAGAATGGAGTAGAGTTTCGTTAAAAA
+simulatedRead-255/2
<M@?9<H>KC5a=5O,I=)>G<D#;@AA4I/)>A?:
@simulatedRead-256/2
TGATGGTAGATCTGACATCAGTGACCTTACCGTACA
+simulatedRead-256/2
EGRD:GGCK<=A-1S46C8E8A?>H2?+49RCJ<6B
@simulatedRead-257/2
GAGTTTTCGTAAGGATTTAATTACGTTGTTCTTTTT
+simulatedRead-257/2
B+-O@O77AH8BD<:L?076=89JM:8B)2NG<+5;
@simulatedRead-258/2
TTCAAACCGACTTGTAGTTCGACGGTTTCCAAGAAG
+simulatedRead-258/2
?IKR=DM93N<G1>)?CI?LK-A5J8,:>50D<8:-
@simulatedRead-259/2
TTTTTACCTTTATCCCATCGACAAAGCTTACAAATA
+simulatedRead-259/2
=B@7N@LG52<G4S:a98=BB?F@=;B>63>A6?/L
@simulatedRead-260/2
GCCAAACACAAGACCTTCTTCAATTGGAACTTGATG
+simulatedRead-260/2
H9:JK.3I=ECEH:?B;2NB*?=HDE8BO%0E775;
@simulatedRead-261/2
AATTGAAATAGTAACGTCGAATATCAATGAAACATG
+simulatedRead-261/2
;B=7>PCJ6L?>J8-K=E8?A3>@D>O:<PD:7B25
@simulatedRead-262/2
AAGACAGAGGTTTTGAGTGAAAAAAAAATCTTCCTC
+simulatedRead-262/2
?A7HAK2B=9G>NJ@F;42>7C:?:C?=M+KKA5)2
@simulatedRead-263/2
AGTAGAATGGAGTAGAGTTTCGTTAAAAATACATAA
+simulatedRead-263/2
ME@ML9FK8>?G9?80=6I;NA4P=QACM?17<94)
@simulatedRead-264/2
GACTTGTAGTTCGACGGTTTCCAAGAAGTTTCTCTT
+simulatedRead-264/2
HK3RD+?JHI:/O7B<-A0?Q=-:A:/==1B?K:3=
@simulatedRead-266/2
CATCAGTGACCTTACCGTACAAGTCATCGTTGTGAG
+simulatedRead-266/2
B67?CM@RUL:B=#//<0;KI89/:D>?<@=;47=A
@simulatedRead-267/2
ACAAGTCATCGTTGTGAGAAACTGGGGTTGGGAACT
+simulatedRead-267/2
?>F:=+:B>=9._O*>>-:?;5<,;I13O2LC1?<=
@simulatedRead-268/2
AAATCCGTGCACCCCGTAAAGTATGCCCTATCCCAG
+simulatedRead-268/2
;5:G8C>EQ?F?H1C@5)5995G08B2;=<.*<C==
@simulatedRead-269/2
AATATTTATCCTTGAAAGTAATTGAATGTTCATGTC
+simulatedRead-269/2
OD>BL76B16D7=8>E03?+KJEFMB.:;9GJGE3H
@simulatedRead-270/2
ATATGAATATTAGAATATTTATCCTTGAACGTAATT
+simulatedRead-270/2
V;WIM=M?I>><A3JQE51E=2C/8;E3CI?/3:<1
@simulatedRead-271/2
ATGGAGTAGAGTTTCGTTAAAAATACATAAGTGAAT
+simulatedRead-271/2
?M:EF-;F687A>H7?3H9<D11LC@8EG3E?"=@A
@simulatedRead-272/2
CAAAAGCCAAGAAAGAAAAAGACTGCTAAAATCCAT
+simulatedRead-272/2
DA@7C7?LBB8ND=(20?6-H9;$.5=1?>2'68@5
@simulatedRead-273/2
TAGTTCGACGGTTTCCAAGAAGTTTCTCTTCTTGGT
+simulatedRead-273/2
Y@95C5//D2G?G=4<5<P95AC83@RS<.Q<NA>6
@simulatedRead-275/2
CATGTTTGGTCTTGGACAATTTGGCAACTTCAAAGA
+simulatedRead-275/2
HJX;++JD9RC5GADI@=7?J6IMD;=?551HTC<3
@simulatedRead-278/2
AGCCAAGAAAGAAAAAGACTGCTAAAATCCGTGCAC
+simulatedRead-278/2
JNA@QKM<G</H=01.+08GJ@3HB317=2IG<6<?
@simulatedRead-280/2
AAAATCTTCCTCTCAAGGCATCTCGCAAAAGCCAAG
+simulatedRead-280/2
?7Q=?8,9OG2E:3>9?@GAG+DMA?=?='F7H+@1
@simulatedRead-283/2
TCAACACCGCAAGACTTAGCTCTGTCAACATCGAAA
+simulatedRead-283/2
:0BDM.ULL8AI7M6F4/A64,B>:>8O6<6C!24V
@simulatedRead-284/2
AAGCCAAGAAAGAAAAAGACTGCTAAAATCCGTGCA
+simulatedRead-284/2
7A?P>A@<E;BLH5*HI#(J.96G@LBA>M:5L,=)
@simulatedRead-286/2
AGAAAAAGACTGCTAAAATCCGTGCACCCCGTAAAG
+simulatedRead-286/2
;5CP-QJTPB,<88ICC996BUH;B=7A;"H<;KA<
@simulatedRead-287/2
GAATGTTCATGTCTCTATAAAAAAACTAAAAAATAA
+simulatedRead-287/2
D/:FG<<=4CF.J8JC5I8D3E=5:RKACLA29%>7
@simulatedRead-288/2
CACCGAAGATACAGATGGACATGTTTGGTCTTGGAC
+simulatedRead-288/2
<DC1;G>NL4P5E@A@>C8J<@>/59>2I:6DA0='
@simulatedRead-289/2
GTTAAATTGAAATAGTAACGTCGAATATCAATGAAA
+simulatedRead-289/2
%VQ>ICG?8I:LL?<I9;2<9E?06D9;6J@06J*F
@simulatedRead-290/2
ATGGTAGATCTGACATCAGTGACCTTACCGTACAAG
+simulatedRead-290/2
L7=?A@:@,K7@/<D:>8HCaEHFE=CN9*A>.663
@simulatedRead-291/2
CTAGATATGTACAAGACAGAGGTTTTGAGTGAAAAA
+simulatedRead-291/2
VRHB9.7FOE:@>=>;EJ:;45DJ<FJC27I:<?A@
@simulatedRead-292/2
CATAAGTGAATAATATGAATATTAGAATATTTATCC
+simulatedRead-292/2
ILA>@CD8M8Z>W5ED22<61-?@>?4J;5;5@32:
@simulatedRead-293/2
ACGTTGTTCTTTTTACCTTTATCCCATCGACAAAGC
+simulatedRead-293/2
@CP@H<8AK>G8AHDB:O7A<6GD7DC>8:A=<;3@
@simulatedRead-294/2
CCAGGATGTTTGCTTTTTTAGTAACATCCTGGGCGT
+simulatedRead-294/2
A9?/9I=;KRI5I<GI>51C3G.7-EQ(1D?@26C"
@simulatedRead-295/2
GTATGCTTGGTCAGCCAAACACAAGACCTTCTTCAA
+simulatedRead-295/2
EFD<=NC;LA25T5ED-H:D.=@OD?3=EI4@G.;0
@simulatedRead-297/2
TCCCAGTAGAATGGAGTAGAGTTTCGTTAAAAATAC
+simulatedRead-297/2
,?E9=9:GGLG@3A;;CK8A6I,JI:;E2+DV=D?@
@simulatedRead-299/2
TTTCTCTTCTTGGTTTCGTTGGAATACTTCAACAAT
+simulatedRead-299/2
=5BI3G?EO2G0H:<-A=8F;??HGC=>?A<,<A25
@simulatedRead-300/2
GTTCAACTTCTTCAAGTCATCGACGGACATAGCGTC
+simulatedRead-300/2
A@8E<C?9D08ME7MC>>;*;)<327B@C:B2=B8I
@simulatedRead-301/2
ACACAAGACCTTCTTCAATTGGAACTTGATGGTAGA
+simulatedRead-301/2
NJE=BB8EA@QT6M=/6<?:@DFEQ32B2+*L66,;
@simulatedRead-302/2
TGAAACATGTTCTAGATATGTACAAGACAGAGGTTT
+simulatedRead-302/2
NGBKCHAG?16L:;@=@AAH9CBB8:4O06A<46@3
@simulatedRead-303/2
AAAAAGAATGCAGTAGAGTTTTCGTAAGGATTTAAT
+simulatedRead-303/2
CR8Y6-IG3Q:E04?@;<3=S46<M<:.08BD4193
@simulatedRead-304/2
CTGGTTGACTGTTAAATTGAAATAGTAACGTCGAAT
+simulatedRead-304/2
BB6*3JF5CDC@E>158<DCF8D6G.EE4F;'/?:E
@simulatedRead-305/2
CATGGACATTTTTGGACGACTGGTTGACTGTTAAAT
+simulatedRead-305/2
850PR</?D:X2?WKFCMX8H847-DB13378=66>
@simulatedRead-306/2
TGCATTTGGGTGGAACTAGCAGCGTCTTCCAGTATG
+simulatedRead-306/2
@J7@I;N::.JDFE?EB?4/UX?=D>8>8;K;I8C*
@simulatedRead-307/2
CTTCAATTGGAACTTGATGGTAGATCTGACATCAGT
+simulatedRead-307/2
9Q9?FDACN><.B4@72;6AZH2?G;:HNDA7E9H4
@simulatedRead-308/2
TGGACGACTGGTTGACTGTTAAATTGAAATAGTAAC
+simulatedRead-308/2
>IH9I;1F-9@:85ED,J0AH6@=B,M?668'FF12
@simulatedRead-309/2
CAATGAAACATGTTCTAGATATGTACAAGACAGAGG
+simulatedRead-309/2
37CR<2GD27:G56IFJHD,L7<<7O;7?2?/:<I5
@simulatedRead-310/2
CTTGGCACTTGCTTGATCAAAACTTCAGAAGCAATG
+simulatedRead-310/2
/L)6;-7KBEK;=18EAPALLB9<5:G84H@.*<CI
@simulatedRead-311/2
TTCTTGTTCAACTTCTTCAAGTCATCGACGGACATA
+simulatedRead-311/2
<MI3E>:?D@C3-;2D:*<=1BD:7>9NT>F0@8<4
@simulatedRead-312/2
TTTATCCCATCGACAAAGCTTACAAATAATCAGGAT
+simulatedRead-312/2
7=<MTE99GT5;?8I1A=D@?F1B9C3H0?5<Q.<=
@simulatedRead-313/2
CTCAAGGCATCTCGCAAAAGCCAAGAAAGAAAAAGA
+simulatedRead-313/2
8HP:LT>P+DMH/HAA(:D5B<63=:17PCC95@)C
@simulatedRead-314/2
CAAATAATCAGGATCCAGGATGTTTGCTTTTTTAGT
+simulatedRead-314/2
N@=IH7F9B:D;D=99:8/4CBX;0HC@S;/;>*90
@simulatedRead-316/2
TTGCTTTTTTAGTAACATCTTGGGCGTTTGCAACAC
+simulatedRead-316/2
8A;JBFCC;=:><BAI?-:KA;H4*.%;1<4:*J39
@simulatedRead-317/2
TTTTAGTAACATCTTGGGCGTTTGCAACACTGCTCA
+simulatedRead-317/2
?<1SH/@BAEL8<K:@9;HL8>ACQ,J1EA.8?5:7
@simulatedRead-318/2
ATGAAACATGTTCTAGATATGTACAAGACAGAGGTT
+simulatedRead-318/2
N);F6>CGC8:@,F*L=@;ECD:<3DJ;MR<8:0D4
@simulatedRead-319/2
AAGACTTAGCTCTGTCAACATCGAAAGCATCACCGC
+simulatedRead-319/2
EI:TD:F?KDD8:X88!<7CFMB;B<%E8856?6/3
@simulatedRead-320/2
GACTTGTAGTTCGACGGTTTCCAAGAAGTTTCTCTT
+simulatedRead-320/2
HAICN<4DCC5JD7,@G;E7=N?@3<22;B61:4>)
@simulatedRead-321/2
TGGTTTCGTTGGAATACTTCAACAATTCCTTGACGT
+simulatedRead-321/2
@57IOOL?;B7:5<.F?4=EH=@::-G>?>>?,=,2
@simulatedRead-322/2
AAGTGAATAATATGAATATTAGAATATTTATCCTTG
+simulatedRead-322/2
JG9O6C<AEUFIM513R04.D@C>DG11A;2;:826
@simulatedRead-323/2
GAGGACCCAATAGTCTTGGCACTTGCTTGATCAAAA
+simulatedRead-323/2
@4VI-GC@8)48H7;4A9<=A;@1=?LE@.AL,ZJ,
@simulatedRead-324/2
CGTCGAATATCAATGAAACATGTTCTAGATATGTAC
+simulatedRead-324/2
8T=MD@6L9=R6EEIA@.;4=,ANG6E1@B<=:&5@
@simulatedRead-325/2
TGAGAAACTGGGGTTGGGAACTTACCAGCCTCGGAC
+simulatedRead-325/2
=C:H'B;:7A2<HH;E//AD-HD8=;50C9>6:?GC
@simulatedRead-326/2
GATATGTACAAGACAGAGGTTTTGAGTGAAAAAAAA
+simulatedRead-326/2
<9E@:B6=:=D@58J8'@7B9I89E8F/G>?:08C9
@simulatedRead-327/2
TGCTTGATCAAAACTTCAGAAGCAATGAAAGCGTTG
+simulatedRead-327/2
?G8+5VB34<ILAG3CBFK94CH25!/<*16E,17;
@simulatedRead-328/2
GTAAGGATTTAATTACGTTGTTCTTTTTACCTTTAT
+simulatedRead-328/2
GF3GE7?E7JBGCHDC47@4B8L.C4F;:9Q/..O'
@simulatedRead-329/2
ATAATGCAGTAGAGTTTTCGCGATGATTTAATTACG
+simulatedRead-329/2
FK)+LF/CD08QN>DNC2K#:>J<0<?.9R!6@E=I
@simulatedRead-330/2
AGGATTTAATTACGTTGTTCTTTTTACCTTTATCCC
+simulatedRead-330/2
9;K56JM77BCRMD24B=;C-D6;D-=::I<1-<0!
@simulatedRead-332/2
TGAAAGTAATTGAATGTTCATGTCTCTATAAAAAAA
+simulatedRead-332/2
787>:C9H3.P;G>8D9C;KA=<P-8/E@H2A6@A<
@simulatedRead-333/2
GAAAGCGTTGTACTTCTTAGACAACTTCTTGATTAA
+simulatedRead-333/2
F6IAE3HS::SEC<(BFD+M<<6I94A4:=5*<3C=
@simulatedRead-334/2
TTTTTAGTAACATCTTGGGCGTTTGCAACACTGCTC
+simulatedRead-334/2
5S>89;4P@AEFI:B@@B$;=DJ=@4BEA:;<1A;B
@simulatedRead-335/2
TGGCACTTGCTTGATCAAAACTTCAGAAGCAATGAA
+simulatedRead-335/2
AC<UI875@LB<6E.E:9>BJZ.:ICBL:NBP,M*2
@simulatedRead-336/2
GTCTTCCAGTATGCTTGGTCAGTCAAACACAAGACC
+simulatedRead-336/2
J::?BOIB<@N>GF'H<<B0J:51;:>8E9397!D2
@simulatedRead-338/2
AAAATCCGTGCACCCCGTAAAGTATGCCCTATCCCA
+simulatedRead-338/2
=L639:DHF;M?3P82'ECL5@B=2:85L=*BK5FO
@simulatedRead-340/2
CGGTTTCCAAGAAGTTTCTCTTCTTGGTTTCGTTGG
+simulatedRead-340/2
5H=H?C926H7=I7>IJDEALF>DE,DKD1B9.5:7
@simulatedRead-341/2
AAGCCAAGAAAGAAAAAGACTGCTAAAATCCGTGCA
+simulatedRead-341/2
J@1O2I.==DK4-<534P@CHMMA>51K?.':2K=*
@simulatedRead-342/2
GTAAAGTATGCCCTATCCCAGTAGAATGGAGTAGAG
+simulatedRead-342/2
E1J<>8JB92>L8GQ7<A;D;BD;@?-/1.8E5VJK
@simulatedRead-343/2
TGAATGTTCATGTCTCTATAAAAAAACTAAAAAATA
+simulatedRead-343/2
C8C7<8@M.@HM@H<C64F*>8E@@@:3KLI>3!?>
@simulatedRead-344/2
AGAAACTGGGGTTGGGAACTTACCAGCCTCGGACAA
+simulatedRead-344/2
H-:IK5:OH>:;BMV@1/@69:>BKC?=I?<8>C5@
@simulatedRead-345/2
TTTGGGTGGAACTAGCAGCGTCTTCCAGTATGCTTG
+simulatedRead-345/2
:JAJ:CH88\E7NC6>J0?=7;6480EH3HH9==I6
@simulatedRead-347/2
GGCGTTTGCAACACTGCTCAAGCTCAAATCTCGGGC
+simulatedRead-347/2
HDD>AF>LJEAF37GB03-I?9G9B9<F=B5A80;=
@simulatedRead-348/2
CCAAGAAAGAAAAAGACTGCTAAAATCCGTGCACCC
+simulatedRead-348/2
7*.1E8Z68BFA>O'M938BBC9:;;FQB=FB0$ID
@simulatedRead-350/2
AGTAGAATGGAGTAGAGTTTCGTTAAAAATACATAA
+simulatedRead-350/2
MFGHB:4JQCBH:'H:4H=@H.F?L;5:9?:94*6.
@simulatedRead-353/2
GCAGATACAGATGGACATGTTTGGTCTTGGACAATT
+simulatedRead-353/2
FGC7N8A:9:DIB=AJ/27JE<82;B#<Q<?FA<.6
@simulatedRead-355/2
TTTACCTTTATCCCATCGACAAAGCTTACAAATAAT
+simulatedRead-355/2
GNQRCJ1U?2DRDD73A>QHD-DDG5EQ:B48<091
@simulatedRead-357/2
AAGCAATGAAAGCGTTGTACTTCTTAGACAACTTCT
+simulatedRead-357/2
5@RH9L<G4GK><;L?L>507.EE=7CHL>16B47I
@simulatedRead-358/2
AAAATACATAAGTGAATAATATGAATATTAGAATAT
+simulatedRead-358/2
H9EJ^AEMG?N1@O=&C3C:47P9B@EC8--=:6B$
@simulatedRead-360/2
GGAACTAGCAGCGTCTTCCAGTATGCTTGGTCAGTC
+simulatedRead-360/2
AC@9S@J1<8TBC/>:&<?@/2&8E4:4AD89FG4*
@simulatedRead-361/2
AAGTAATTGAATGTTCATGTCTCTATAAAAAAACTA
+simulatedRead-361/2
XJ@IGB3HN?EF;.;;8/BJD?7H?3E1<<@2:-2A
@simulatedRead-362/2
AAATCTTCCTCTCAAGGCATCTCGCAAAAGCCAAGA
+simulatedRead-362/2
:<=C>KFL47Q=:89B8?JN?6JG*FFC:N9/46=A
@simulatedRead-363/2
TATTAGAATATTTATCCTTGAAAGTAATTGAATGTT
+simulatedRead-363/2
:N62;B!PJ*28:;=+G46;-8C-A6EIKHG4=0F6
@simulatedRead-364/2
CGTTAAAAATACATAAGTGAATAATATGAATAGTAG
+simulatedRead-364/2
?FF<I)L@E<=:K-9>+H59GK7=@IH=<?=PI2.)
@simulatedRead-366/2
GTGAGAAACTGGGGTTGGGAACTTACCAGCCTCGGA
+simulatedRead-366/2
BEDC7;C>*?D/48=EODBK:;25FB-AK9C@>?@3
@simulatedRead-367/2
GTCATAGTTCTTCAAACCGACTTGTAGTTCGACGGT
+simulatedRead-367/2
R&?QDANDE=G9H8-D@F9;2C:<:H7E>@16C(26
@simulatedRead-368/2
CAGAAGCAATGAAAGCGTTGTACTTCTTAGACAACT
+simulatedRead-368/2
>A;NCACA@7;FBEO=KG14A:=B>IBO4<DB?3A7
@simulatedRead-369/2
GACCTTCTTCAATTGGAACTTGATGGTAGATCTGAC
+simulatedRead-369/2
:IL.3OH288!.9>BK?F8@9EC=II><C+')0;:E
@simulatedRead-370/2
TGAGGGTCATAGTTCTTCAAACCGACTTGTAGTTCG
+simulatedRead-370/2
Q<EEC3J>@2GA/HA::@E:685=CJ,?8C6=:F?B
@simulatedRead-372/2
AACACTGCTCAAGCTCAAATCTCGGGCTGGCATAGC
+simulatedRead-372/2
AC:7-P29A9S9?709<8H(->;.796;<=4<DN:$
@simulatedRead-373/2
ACTAAAAAAGAATGCAGTAGAGTTTTCGTAAGGATT
+simulatedRead-373/2
7*FCA5PEP65J<@4CJ:@?R?AGE>=AN@37(3*6
@simulatedRead-374/2
AAAAATAATGCAGTAGAGTTTTCGTAAGGATTTAAT
+simulatedRead-374/2
?KIA:KRP6@Q4?<:C56N;D8*QJ@H:B>3J=.2-
@simulatedRead-375/2
AACATCGAAAGCATCACCGCAGATACAGATGGACAT
+simulatedRead-375/2
DE@D>:H?,FEF3;SC.5EM4G?=F/4/3==E6J8.
@simulatedRead-376/2
GACGTGTTCTCTGACTTGAGAAGAAGTGATCTTGGA
+simulatedRead-376/2
P>3..CMB*S6;B?AEH=52B(@7KHDC;=7;A>5@
@simulatedRead-377/2
AAGCGTTGTACTTCTTAGACAACTTCTTGATTAACT
+simulatedRead-377/2
D6K5GKG2H36?G<V839#B)G;D3J">D?F=GC70
@simulatedRead-378/2
TCAAAACTTCAGAAGCAATGAAAGCGTTGTACTTCT
+simulatedRead-378/2
?A>=GAD=>MC5O:7EBBB95DC>>:B@@C@,G3DB
@simulatedRead-379/2
GAACTTGATGGTAGATCTGACATCAGTGACCTTACC
+simulatedRead-379/2
=T81H:32,576??K;B7GB=D=4?D:=B>2#=-:<
@simulatedRead-380/2
CTCTTTGAGGGTCATAGTTCTTCAAACCGACTTGTA
+simulatedRead-380/2
-E:CFOW5>)*1I36A/FF83IPL9DL;G8KP;.;3
@simulatedRead-381/2
CAAATCTCGGGCTGGCATAGCATGCATTTGGGTGGA
+simulatedRead-381/2
B+J3NAD6/>9!9Q-D@:<C>A=9@>9F5F6;:>A3
@simulatedRead-382/2
AGATACAGATGGACATGTTTGGTCTTGGACAATTTG
+simulatedRead-382/2
G;L/6QKH9HFM6?>K:47;@C82(7E/F&<8$;-7
@simulatedRead-383/2
TTGATGGTAGATCTGACATCAGTGACCTTACCGTAC
+simulatedRead-383/2
<8,=B=EQ?P550>/K:'A0=9;43@5HG9J96H/2
@simulatedRead-384/2
GTCTCTTTGAGGGTCATAGTTCTTCAAACCGACTTG
+simulatedRead-384/2
/CQ>T3G5>7DBH:FDEEGBA55A74?C:69;65.N
@simulatedRead-385/2
TGCTAGATATGTACAAGACAGAGGTTTTGAGTGAAA
+simulatedRead-385/2
::MFH>L0;E:@:F@7*3?LIB<811C3=K8?EA<#
@simulatedRead-386/2
ACCGCAAGACTTAGCTCTGTCAACATCGAAAGCATC
+simulatedRead-386/2
7@FGL8AD0@G"S>:I8EJ9B?92@G=R/4A9@P8,
@simulatedRead-387/2
CGACTGGTTGACTGTTAAATTGAAATAGTAACGTCG
+simulatedRead-387/2
C?:B<=?;;A2DHD=M;@P?G5<EC@:3<8F:*-KD
@simulatedRead-388/2
TCTCTTTGAGGGTCATAGTTCTTCAAACCGACTTGT
+simulatedRead-388/2
6UDU6QI@@O4<-?G06:FBL9E.:2@2DF,';B5%
@simulatedRead-389/2
TTGTTCAACTTCTTCAAGTCATCGACGGACATAGCG
+simulatedRead-389/2
6H:I7J?M;LAF1*93=*>C5V<B:<<7/79;OX<B
@simulatedRead-390/2
GTGTTCTCTGACTTGAGAAGAAGTGATCATGGACAT
+simulatedRead-390/2
8GF>L?>L<>LJ@=1AA4:GGK@?7BHC<SB;,5>0
@simulatedRead-391/2
TGAATAATATGAATATTAGAATATTTATCCTTGAAA
+simulatedRead-391/2
4;K3/J8PA;@<?H08J:DBNP4@G?G=+3>.S69/
@simulatedRead-392/2
ATACTTCAACAATTCCTTGACGTGTTCTCTGACTTG
+simulatedRead-392/2
5JAMGEH/9/U;A91-DJO5'O?J70;?9J3=IP1$
@simulatedRead-393/2
GACCTTCTTCAATTGGAACTTGATGGTAGATCTGAC
+simulatedRead-393/2
IPG=;,67<#5>!>[G/:;4=IGB?8993(,==4C'
@simulatedRead-395/2
GAATATTAGAATATTTATCCTTGAAAGTAATTGAAT
+simulatedRead-395/2
L8HH<5LDNJ=A<H4GEH@>I71L&AB6A<66Q;7;
@simulatedRead-397/2
ACCGCAGATACAGATGGACATGTTTGGTCTTGGACA
+simulatedRead-397/2
N=C:'<3:89L73W5LE7AW7E=EDMQE8-617;E,
@simulatedRead-398/2
AACGTCGAATATCAATGAAACATGTTCTAGATATGT
+simulatedRead-398/2
@;52AD8N>DC?3<D@@?=A6A:5O$0A$K?1D17(
@simulatedRead-399/2
TTGGAATACTTCAACAATTCCTTGACGTGTTCTCTG
+simulatedRead-399/2
NJDCECM>D<Q/'JD7NG;3N?06C<>:J?7C9)QE
@simulatedRead-400/2
CATGTTCTAGATATGTACAAGACAGAGGTTTTGAGT
+simulatedRead-400/2
B<GN8F:>S>;H@BKU.Q@CF90A=;>"ET;5/(=P
@simulatedRead-401/2
TCGAAAGCATCACCGAAGATACAGATGGACATGTTT
+simulatedRead-401/2
'IAEF5C=CF@<@,F=1GDE>=BI?@6D16A/6;21
@simulatedRead-402/2
TGAGTGAAAAAAAAATCTTCCTCTCAAGGCATCTCG
+simulatedRead-402/2
KH59F?:T<F<CS7)><B:=C473@DK<R=8>A@?@
@simulatedRead-404/2
TGTCAACATCGAAAGCATCACCGCAGATACAGATGG
+simulatedRead-404/2
GMB9FANF8OMA6AE;?A=D<<@:=BG=.<9J20:S
@simulatedRead-405/2
ACTGGGGTTGGGAACTTACCAGCCTCGGACAATTGA
+simulatedRead-405/2
E$=;:Y45AB7H5HFE-6E,:<>9M=GGD=459?D<
@simulatedRead-406/2
GCATCTCGCAAAAGCCAAGAAAGAAAAAGACTGCTA
+simulatedRead-406/2
EW;9P;>FX3C-7>RB;4?+:1CA3;E/8!/A+3==
@simulatedRead-407/2
CTTGATCAAAACTTCAGAAGCAATGAAAGCGTTGTA
+simulatedRead-407/2
N8LD/5>S6G-I=<5IEI050PC/=A?-'6LB8)AB
@simulatedRead-409/2
TGTTTGGTCTTGGACAATTTGGCAACTTCAAAGAAC
+simulatedRead-409/2
IE2?;2BGC6FB:1>AI9V9G8R<>EH1A1L=C3=;
@simulatedRead-410/2
AGAAGTTTCTCTTCTTGGTTTCGTTGGAATACTTCA
+simulatedRead-410/2
>C<AU480QA>E;?O83?RC6H=C6GO95442G<7R
@simulatedRead-413/2
AGGTTTTGAGTGAAAAAAAAATCTTCCTCTCAAGGC
+simulatedRead-413/2
4DCKJHCBBA5@J)?:QB;A?Q;<EV?(*;.;0,@?
@simulatedRead-414/2
AGTATGCCCTATCCCAGTAGAATGGAGTAGAGTTAC
+simulatedRead-414/2
EB?D7AISQCKT;@6<2=6;B:17471;L<C6F=.=
@simulatedRead-415/2
GACATGTTTGGTCTTGGACAATTTGGCAACTTCAAA
+simulatedRead-415/2
GP:QO4M8E??P6<BU6C:29>I697FFC?4AB=97
@simulatedRead-417/2
CCAGAGAAACGCTTGTCTCTTTGAGGGTCATAGTTC
+simulatedRead-417/2
DF?V3DBF22AJ8/<=Q;-5F=;CB)>8;,A=4-=5
@simulatedRead-419/2
TCCAGGATGTTTGCTTTTTTAGTAACATCTTGGGCG
+simulatedRead-419/2
=S3G8I,4B?GI48.G@9:C<=8AB851B-56<.1K
@simulatedRead-420/2
GATTAACTTCTTGTTCTTGTTCAACTTCTTCAAGTC
+simulatedRead-420/2
E8F?48_O37H7@<9IA>OR36@4C6A2<:BE><B?
@simulatedRead-421/2
CAAAGAACCAGAGAAACGCTTGTCTCTTTGAGGGTC
+simulatedRead-421/2
.M@GMDBCFJ.4U?67?J8I>72D98*=4>:4/84E
@simulatedRead-422/2
CGTTGTACTTCTTAGACAACTTCTTGATTAACTTCT
+simulatedRead-422/2
<@A=S538-N7A,EOA;D;2N?O<4A64B=96:H:,
@simulatedRead-423/2
ACTTCTTGATTAACTTCTTGTTCTTGTTCAACTTCT
+simulatedRead-423/2
K&8>9[PCG8HE>5>75ADGDMB0!LOEFA<>C9@=
@simulatedRead-425/2
AAACGCTTGTCTCTTTGAGGGTCATAGTTCTTCAAA
+simulatedRead-425/2
;H86>DA@>G74=H=4IB=NJ>H5VJK.A@2>/D+H
@simulatedRead-428/2
CGAAAGCATCACCGAAGATACAGATGGACATGTTTG
+simulatedRead-428/2
@@E(1D/1AGH436K5<70I9<@K<F:0G%:::9?#
@simulatedRead-429/2
TCTTGGCACTTGCTTGATCAAAACTTCAGAAGCAAT
+simulatedRead-429/2
ED94RBAEH<48HN:Q8D<3=6)DK-@:5G\(EH98
@simulatedRead-430/2
ATCCAGGATGTTTGCTTTTTTAGTAACATCTTGGGC
+simulatedRead-430/2
MKOE6DI:ICA>G6;,Q8;,41Z=:FQGK8*L<,?;
@simulatedRead-431/2
TTCAACTTCTTCAAGTCATCGACGGACATAGCGTCA
+simulatedRead-431/2
DLCU7RD;RH7CENE8N@G<A@-U@.E40C/9C>99
@simulatedRead-432/2
CTATAAAAAAACTAAAAAATAATGCAGTAGAGTTTT
+simulatedRead-432/2
N1?6.A4*+8<>AOB*;EGJ9./2.=::I5&.2?@6
@simulatedRead-433/2
GGTTTCCAAGAAGTTTCTCTTCTTGGTTTCGTTGGA
+simulatedRead-433/2
A\D/:WD=F=<<8DL6<:=<5L5KFA/:1<:!294R
@simulatedRead-434/2
GACGACTGGTTGACTGTTAAATTGAAATAGTAACGT
+simulatedRead-434/2
OL'AU6M9C=A=<H;5G4>:<SK@3L=9//GA;@)7
@simulatedRead-435/2
CTCTTCTTGGTTTCGTTGGAATACTTCAACAATTCC
+simulatedRead-435/2
9=DM=OS18KCL@ZGM;HNG2GC;;H<IG,H?K>@E
@simulatedRead-436/2
CGACAAAGCTTACAAATAATCAGGATCCAGGATGTT
+simulatedRead-436/2
ILE:0?CA=*L@>5GB9CDG2B=2:0C@1F=@4643
@simulatedRead-437/2
AGTAGAATGGAGTAGAGTTTCGTTAAAAATACATAA
+simulatedRead-437/2
:E82EGQ;K?;697BP:5IBCK5>D4IEL@EFIB2:
@simulatedRead-439/2
AAAATCTTCCTCTCAAGGCATCTCGCAAAAGCCAAG
+simulatedRead-439/2
;EJ@YD2@BF?Tc:=S;6;?FJ<5965<@:98@3:M
@simulatedRead-440/2
CTTGGACAATTTGGCAACTTCAAAGAACCAGAGAAA
+simulatedRead-440/2
?;?KD9C?L?=BK?:=SH5A306P:Q::E:':H?F1
@simulatedRead-441/2
CTTCTTAGACAACTTCTTGATTAACTTCTTGTTCTT
+simulatedRead-441/2
:D8SCEEBR2D3:AG;7022>?0CD4P597AK96=/
@simulatedRead-442/2
CAGGATGTTTGCTTTTTTAGTAACATCTTGGGCGTT
+simulatedRead-442/2
J:9/;MJ5@8>HF?O9?;B49<35<AJ?A?CI.@16
@simulatedRead-444/2
TAATCAGGATCCAGGATGTTTGCTTTTTTAGTAACA
+simulatedRead-444/2
=-DEFH8BN?DB?D>38BAD@F@:;<4B;805-C:J
@simulatedRead-446/2
TACCTTTATCCCATCGACAAAGCTTACAAATAATCA
+simulatedRead-446/2
E?*C6:=3/4LBC38J@7EC:475(D?9''*D9@N@
@simulatedRead-448/2
TATGAATATTAGAATATTTATCCTTGAAAGTAATTG
+simulatedRead-448/2
;B8;?E;BUI@7G@KS/=2?0G)A7B>=I:B7A@#W
@simulatedRead-449/2
TGTTCAACTTCTTCAAGTCATCGACGGACATAGCGT
+simulatedRead-449/2
9F[OO9<?N7>@1'?D>3;6I::CP4E3>9Q03<:D
@simulatedRead-450/2
CTGACATCAGTGACCTTACCGTACAAGTCATCGTTG
+simulatedRead-450/2
5LCADCMOA?HN><4=?.4GO,R5G=3F8<RA5(=F
@simulatedRead-454/2
CAACAATTCCTTGACGTGTTCTCTGACTTGAGAAGA
+simulatedRead-454/2
KI..QGFCGDJFADT9>B<SB?.#9D@B>9/;?.0:
@simulatedRead-455/2
CAGAGGTTTTGAGTGAAAAAAAAATCTTCCTCTCAA
+simulatedRead-455/2
AD=E8VC5H@=HJHBC@:@/CZLQ=AAI=FC1:K!<
@simulatedRead-456/2
ATGTTTGCTTTTTTAGTAACATCTTGGGCGTTTGCA
+simulatedRead-456/2
F><J>9G?<4J0;?9>?(C=MD6EO!;+>B6440'0
@simulatedRead-457/2
GCATGCATTTGGGTGGAACTAGCAGCGTCTTCCAGT
+simulatedRead-457/2
K68JB*IDC5C;@.2:4GFJ/EC9<@?SB18A41%5
@simulatedRead-458/2
TTCTCTGACTTGAGAAGAAGTGATCTTGGACATTTT
+simulatedRead-458/2
CE9EAL8B5GHH9@6;?3,+708?HM;+983=62+2
@simulatedRead-459/2
AAAAGCCAAGAAAGAAAAAGACTGCTAAAATCCGTG
+simulatedRead-459/2
7AO;SJCG@AE6MNC<DN&IC8<I6LPP19K+<57A
@simulatedRead-460/2
TCAAACCGACTTGTAGTTCGACGGTTTCCAAGAAGT
+simulatedRead-460/2
QGBIB7QA@-J;KH@9=IC??M-8DH42N-=81E?-
@simulatedRead-461/2
ATACAGATGGACATGTTTGGTCTTGGACAATTTGGC
+simulatedRead-461/2
M@BH2E86F?@8;I1;CCG,76C9@D?+;58AL?3A
@simulatedRead-462/2
CCGTGCACCCCGTAAAGTATGCCCTATCCCAGTAGA
+simulatedRead-462/2
LWFN2?4@3KAD--;83>EM=,>?GF@A52E;7-C-
@simulatedRead-463/2
GAAAGCATCACCGCAGATACAGATGGACATGTTTGG
+simulatedRead-463/2
LO?GE<?IAE?,<>:61LEM<<AEDMMF9=)+1:4D
@simulatedRead-464/2
CTCTTCTTGGTTTCGTTGGAATACTTCAACAATTCC
+simulatedRead-464/2
F7;PDB8L;G3AS7G:6;<B@::4@A,'I9C-5@<7
@simulatedRead-465/2
TTGAGGACCCAATAGTCTTCGCACTTGCTTGATCAA
+simulatedRead-465/2
AEHLCM5X.3DA.(A=<9AF999@GBI,6>4+4F>?
@simulatedRead-466/2
CTTTGAGGGTCATAGTTCTTCAAACCGACTTGTAGT
+simulatedRead-466/2
DDR:LGC871V@4OFX9<98F7-KE/5;@8(4J@<<
@simulatedRead-467/2
CAATTCCTTGACGTGTTCTCTGACTTGAGAAGAAGT
+simulatedRead-467/2
98CJHV>Q6?KIGF>E@06F@<C>==PS<7H@;2:=
@simulatedRead-468/2
GCTAAAATCCGTGCACCCCGTAAAGTATGCCCTATC
+simulatedRead-468/2
JB7>GFA;AAMJ8PCBQH47K?;E4=MMT<HC(FF2
@simulatedRead-469/2
GACAACTTCTTGATTAACTTCTTGTTCTTGTTCAAC
+simulatedRead-469/2
PH=MF91B:B9MO3>65AA0J?6JNC:5R?2%=:-<
@simulatedRead-471/2
TTGTACTTCTTAGACAACTTCTTGATTAACTTCTTG
+simulatedRead-471/2
9@TA@DA<@F7HAF9DOE68J/L?576C809<;7FG
@simulatedRead-472/2
CCATCGACAAAGCTTACAAATAATCAGGATCCAGGA
+simulatedRead-472/2
7E</J9LT>D4B:6KN-9T0;.;2F/BK?F@LA8=G
@simulatedRead-474/2
TAAAAAAACTAAAAAATAATGCAGTAGAGTTTTCGC
+simulatedRead-474/2
;>;2JIF5:<7123+;IL-@=G5J8J3:?;7?:>FA
@simulatedRead-475/2
AATAATGCAGTAGAGTTTTCGTAAGGATTTAATTAC
+simulatedRead-475/2
IAMQCI??FG844ABBFB=7N4:<G3H7K;<<=EED
@simulatedRead-476/2
AGCCTCGGACAATTGAGGACCCAATAGTCTTGGCAC
+simulatedRead-476/2
I?DFBAD97GC5;>=*.=AF>H>>=?@9PKGC)8/8
@simulatedRead-477/2
ACCGAAGATACAGATGGACATGTTTGGTCTTGGACA
+simulatedRead-477/2
@F+>5I:H4J1PKA;_EFE:;9GUEKIA35674A3*
@simulatedRead-478/2
TGTACTTCTTAGACAACTTCTTGATTAACTTCTTGT
+simulatedRead-478/2
D=AKFABQBB;<6BA:3<:PHE/32RHB8I6!9.CH
@simulatedRead-479/2
CATCGACGGACATAGCGTCAACACCGCAAGACTTAG
+simulatedRead-479/2
>>>E<:;2?4;=?HJT6*=:%QA?LB;C5=EJ.E#5
@simulatedRead-480/2
GCTTGGTCAGCCAAACACAAGACCTTCTTCAATTGG
+simulatedRead-480/2
9;;7:SJDAL6:4B<7.>6E?@HL>6W.AJC7<C!@
@simulatedRead-481/2
CGGACATAGCGTCAACACCGCAAGACTTAGCTCTGT
+simulatedRead-481/2
EUQ=8L:D:&<>CEGB>9A0)8263?98JJ39=>;;
@simulatedRead-482/2
AAAAAATCTTCCTCTCAAGGCATCTCGCAAAAGCCA
+simulatedRead-482/2
3C@K?I2E2B;?,K4O85K:KH>N?0<@K'0@3C=A
@simulatedRead-483/2
TACAAGACAGAGGTTTTGAGTGAAAAAAAAATCTTC
+simulatedRead-483/2
L/=*FP61SFK;,?ACMIK)@7.8=I6G;1=414G;
@simulatedRead-484/2
CTTGAGAAGAAGTGATCTTGGACATTTTTGGACGAC
+simulatedRead-484/2
LAI?77<:JBD4IBFIKQI3-?HJQ$O<B,B7AAKG
@simulatedRead-485/2
GACTGGTTGACTGTTAAATTGAAATAGTAACGTCGA
+simulatedRead-485/2
A<A3(J>)L7UB=?=ACC=U(6K<+;4=L<B=>8D9
@simulatedRead-486/2
GTTCAACTTCTTCAAGTCATCGACGGACATAGCGTC
+simulatedRead-486/2
87QLB0HGBCE6T?8K?7N:;=G@6CD.<HHKGKC3
@simulatedRead-487/2
ATAGTCTTGGCACTTGCTTGATCAAAACTTCAGAAG
+simulatedRead-487/2
AA<9G>>F2)===?DI97@9CD0OEDKC9DHD5C>7
@simulatedRead-488/2
CGGACATAGCGTCAACACCGCAAGACTTAGCTCTGT
+simulatedRead-488/2
=57JB?EBI'8I?I<=L@>B.a(3F>D*BM*F4>:C
@simulatedRead-490/2
AGACTGCTAAAATCCGTGCACCCCGTAAAGTATGCC
+simulatedRead-490/2
HN>I<2ZC7ACFC7GAEH1A7E:.;1<=<861<F1B
@simulatedRead-491/2
GACTAAAAAATAATGCAGTAGAGTTTTCGTAAGGAT
+simulatedRead-491/2
L6>L@N>JaMC79C>HC9H?DFCF;M39>;)<9.85
@simulatedRead-494/2
TGGTTGACTGTTAAATTGAAATAGTAACGTCGAATA
+simulatedRead-494/2
KG5@BLJR8L>C4>CT1AP<;<@!>8E7369@40CD
@simulatedRead-495/2
CAGGATGTTTGCTTTTTTAGTTACATCTTGGGCGTT
+simulatedRead-495/2
ANDOLHE9BO>,:D:A=GW=B5FD8KE337;&3H9H
@simulatedRead-498/2
TTCCTCTCAAGGCATCTCGCAAAAGCCAAGAAAGAA
+simulatedRead-498/2
?8G<JIC?C?HD<A;BJ?Q@E80)IMJER;9M6@94
@simulatedRead-499/2
CAACATCGAAAGCATCACCGAAGATACAGATGGACA
+simulatedRead-499/2
:F2KNDMKI??8OE?BMN@:JIE>R/:@HS;<E9D?
@simulatedRead-500/2
CAAACACAAGACCTTCTTCAATTGGAACTTGATGGT
+simulatedRead-500/2
QK6>9HB07BC?D0A/FIAE1;ED;K0BA868-;8%
@simulatedRead-501/2
TCAATTGGAACTTGATGGTAGATCTGACATCAGTGA
+simulatedRead-501/2
K;K57:P6ACGH=FC@6:@H43BAJ?E,=<&=1/.J
@simulatedRead-502/2
TACTTCTTAGACAACTTCTTGATTAACTTCTTGTTC
+simulatedRead-502/2
=ALA9G;8H>DC@1C<7LP<CHN>79BC1;@@@=<%
@simulatedRead-503/2
TCTCGCAAAAGCCAAGAAAGAAAAAGACTGCTAAAA
+simulatedRead-503/2
KFU5=DE9ON5A9596TC1GE?LDHICIP,:;@,0)
@simulatedRead-505/2
TTGCTTTTTTAGTAACATCTTGGGCGTTTGCAACAC
+simulatedRead-505/2
KK7AG98&M991@@@6;8MX:41H<D7FB6:6<:-8
@simulatedRead-506/2
GAATATTTATCCTTGAAAGTAATTGAATGTTCATGT
+simulatedRead-506/2
8GL3FIE;GH<=E@C2G:K?F22A97F;=;E@LC@5
@simulatedRead-507/2
AGCTTACAAATAATCAGGATCCAGGATGTTTGCTTT
+simulatedRead-507/2
J@K.CG8MKR9=H9RE.=)/I4DA2C=G=J2D@,=C
@simulatedRead-508/2
TAGTCTTGGCACTTGCTTGATCAAAACTTCAGAAGC
+simulatedRead-508/2
.@9KG7G05@>6FBI9C"I6K84@BA:AZ6FF?-49
@simulatedRead-509/2
GGTCATAGTTCTTCAAACCGACTTGTAGTTCGACGG
+simulatedRead-509/2
7[=EH.??:>FGD%C8>C=LC6CRA>>PD.A43C08
@simulatedRead-510/2
TTCTTGGTTTCGTTGGAATACTTCAACAATTCCTTG
+simulatedRead-510/2
:8GPTT>?,J>AJGHCEA3EIBK<G?E:)';<@/==
@simulatedRead-511/2
AGTTTTCGTAAGGATTTAATTACGTTGTTCTTTTTA
+simulatedRead-511/2
8SFC?(KO8J@6JE7:'P28=@;97GR@:7OC4&1*
@simulatedRead-512/2
GTTTGGTCTTGGACAATTTGGCAACTTCAAAGAACC
+simulatedRead-512/2
BE916PB3=I<2=>T;:0AHDU=1JB?A@D:98E>8
@simulatedRead-513/2
TACATAAGTGAATAATATGAATATTAGAATATTTAT
+simulatedRead-513/2
5F8E4FWJ:C;A5,>E7:4DKD29_7<A:3IFOB9-
@simulatedRead-514/2
CAGCCTCGGACAATTGAGGACCCAATAGTCTTGGCA
+simulatedRead-514/2
1J7FDAN>AALQ7SD<D>96?;R?<AX6,D!?,;8?
@simulatedRead-516/2
AGTTCGACGGTTTCCAAGAAGTTTCTCTTCTTGGTT
+simulatedRead-516/2
?LGFL:DKA@4?D#<K1MH3;P9JB47FJ8758?D5
@simulatedRead-517/2
ATTCCTTGACGTGTTCTCTGACTTGAGAAGAAGTGA
+simulatedRead-517/2
DEBPBHC5EKC/NNH21<SF929I9NDHB>H3,32H
@simulatedRead-518/2
TCAAGTCATCGACGGACATAGCGTCAACACCGCAAG
+simulatedRead-518/2
PAL;;HGFC?WH7C(P>QG64:G1K=FQ5@GG0F++
@simulatedRead-519/2
TGAAATAGTAACGTCGAATATCAATGAAACATGTTC
+simulatedRead-519/2
?:@6@LB44;O7<(5V/3JK<;A+3N375==:9<9B
@simulatedRead-521/2
TACAGATGGACATGTTTGGTCTTGGACAATTTGGCA
+simulatedRead-521/2
2SGHD@GC?3HC;DFK=F>6MBS;7CP'<2@17,7=
@simulatedRead-522/2
TCTTCAAACCGACTTGTAGTTCGACGGTTTCCAAGA
+simulatedRead-522/2
=5>Q?>GCN==<5DJQ5\=M5A4L8N6<9<A?FP-!
@simulatedRead-523/2
TATGAATATTAGAATATTTATCCTTGAAAGTAATTG
+simulatedRead-523/2
@CQG5MAB?D2.D9@HH@ND<N9@*=50<9DG7,5/
@simulatedRead-524/2
CAATTGGAACTTGATGGTAGATCTGACATCAGTGAC
+simulatedRead-524/2
9RH>/<=@FQ8JGGAEGEF4A>6B@C7N==:CF<C6
@simulatedRead-525/2
TCGCAAAAGCCAAGAAAGAAAAAGACTGCTAAAATC
+simulatedRead-525/2
IJ:L4H>@KE!DA>=<=*E@L+M<M;374CM2D&7>
@simulatedRead-527/2
CAAAGAACCAGAGAAACGCTTGTCTCTTTGAGGGTC
+simulatedRead-527/2
H'EL46KC8>H:F>5K=>M-:=98TH@9A%.'C8>0
@simulatedRead-528/2
AAAATACATAAGTGAATAATATGAATATTAGAATAT
+simulatedRead-528/2
8JFF89A><I>.1&KA;3=/L8SJ82?>5CG85H9I
@simulatedRead-529/2
TTTCGTTAAAAATACATAAGTGAATAATATGAATAT
+simulatedRead-529/2
2+@>H/N7F?L>RHC<;@=/4PPE4EN;A?I,.5.J
@simulatedRead-530/2
TTGCTTTTTTAGTAACATCTTGGGCGTTTGCAACAC
+simulatedRead-530/2
6I?C37I9EF:NFGB/6F=:@GM::<:IDFHD<9>@
@simulatedRead-531/2
ACTTCAAAGAACCAGAGAAACGCTTGTCTCTTTGAG
+simulatedRead-531/2
76@G?<I6GGBGR@(?4FD&=C3;G@6>@:;?</D9
@simulatedRead-532/2
AAATACATAAGTGAATAATATGAATATTAGAATATT
+simulatedRead-532/2
J7<;7L6M9EHDD)71)2B8E6HD1*1O:D98IL)E
@simulatedRead-533/2
GTAAGGATTTAATTACGTTGTTCTTTTTACCTTTAT
+simulatedRead-533/2
:AK56H;33-O:M<.B?959!9HMFEE(=87HM49?
@simulatedRead-534/2
TCCAGTATGCTTGGTCAGTCAAACACAAGACCTTCT
+simulatedRead-534/2
<F1:>D2AIARAD>M@9BIBG;3FEC?E0OD>*#66
@simulatedRead-535/2
ATACATAAGTGAATAATATGAATATTAGAATATTTA
+simulatedRead-535/2
FLAHKMAD>9=JHDF<8:5;>B;E;:<9FG5B:%/2
@simulatedRead-537/2
AATATTAGAATATTTATCCTTGAAAGTAATTGAATG
+simulatedRead-537/2
ND:QK,G=B6.7DEC<&BBC<CB8ALHNC6H'?=E>
@simulatedRead-538/2
TCGGGCTGGCATAGCATGCATTTGGGTGGAACTAGC
+simulatedRead-538/2
O?>HU=><?GTEAPB+4*%FG:=<:;?<#WO;586=
@simulatedRead-539/2
CGTGTTCTCTGACTTGAGAAGAAGTGATCTTGGACA
+simulatedRead-539/2
@62F5>LG;A?61V;W@C@KA/872;AO==V+/76P
@simulatedRead-540/2
GACAATTTGGCAACTTCAAAGAACCAGAGAAACGCT
+simulatedRead-540/2
BDJ5@K.A95@5IG8:?<=<A,8:C';E/R?43?M1
@simulatedRead-541/2
TATTTATCCTTGAAAGTAATTGAATGTTCATGTCTC
+simulatedRead-541/2
9<@;8K;;<K<9IG6HJR/DBQ83<E;94IG<B1/B
@simulatedRead-542/2
TCGGACAATTGAGGACCCAATAGTCTTGGCACTTGC
+simulatedRead-542/2
;9:8CW?DCEVJ5ADO9C1-9:H8:E1OL84<:'6H
@simulatedRead-543/2
ACTTCAGAAGCAATGAAAGCGTTGTACTTCTTAGAC
+simulatedRead-543/2
BGO8AA:?M3D8=65A;?T;@5:<H;B6B-@-:8+2
@simulatedRead-544/2
TGGTCTTGGACAATTTGGCAACTTCAAAGAACCAGA
+simulatedRead-544/2
G@<K4:GJ-G1C8BS9<A6A5?:6DGLC;&;I63;5
@simulatedRead-545/2
AATGAAACATGTTCTAGATATGTACAAGACAGAGGT
+simulatedRead-545/2
>WHR.L79<?D>(+E:99<<!2BN;>K>7:IDGK*=
@simulatedRead-546/2
TTTGGTCTTGGACAATTTGGCAAATTCAAAGAACCA
+simulatedRead-546/2
OEIFNG[3IKAO<>E7>=A774G;;?2@A3)G;7D:
@simulatedRead-547/2
AGAACCAGAGAAACGCTTGTCTCTTTGAGGGTCATA
+simulatedRead-547/2
HGF61LHNKOEB?73/:.4BC>ADH@I6FDXH1<?3
@simulatedRead-548/2
TATGCCCTATCCCAGTAGAATGGAGTAGAGTTTCGT
+simulatedRead-548/2
)3@!Q6N4BIKB?2S<5I+FA96D94D>+J9GK2?0
@simulatedRead-549/2
AATGAAAGCGTTGTACTTCTTAGACAACTTCTTGAT
+simulatedRead-549/2
=K8D<?@:?5;HECG;=/.C>P;A:NB2:E21I?F=
@simulatedRead-550/2
CGTTGTTCTTTTTACCTTTATCCCATCGACAAAGCT
+simulatedRead-550/2
.EHL259MG?8FFLHD548DCD5CO*@K7G(;C;6-
@simulatedRead-551/2
GCTCAAATCTCGGGCTGGCATAGCATGCATTTGGGT
+simulatedRead-551/2
9<AB><E:H4TB8,@/J=30627NBT@O=4>E;/.:
@simulatedRead-552/2
CTTGTTCAACTTCTTCAAGTCATCGACGGACATAGC
+simulatedRead-552/2
4@@:;0I84;@39JI69J837??4EHNA@;4G)A77
@simulatedRead-555/2
CAGAGGTTTTGAGTGAAAAAAAAATCTTCCTCTCAA
+simulatedRead-555/2
AG@<>A46GNEA7>B581G6W1!,AKJEB9:6=7+4
@simulatedRead-556/2
TTAGAATATTTATCCTTGAAAGTAATTGAATGTTCA
+simulatedRead-556/2
CHB@>?H9:@676QA)B-@9;ADFQG2<FB.7.:8!
@simulatedRead-559/2
ATATGAATATTAGAATATTTATCCTTGATAGTAATT
+simulatedRead-559/2
1CJII:QD9;6D><PC:LG@E@LCMIB<M85FL=9H
@simulatedRead-561/2
TCTGTCAACATCGAAAGCATCACCGAAGATACAGAT
+simulatedRead-561/2
9@3M?IO1;2+B<I;;JF-<J232;5@1=2.?<CAI
@simulatedRead-562/2
TCCAAGAAGTTTCTCTTCTTGGTTTCGTTGGAATAC
+simulatedRead-562/2
KMIE@<9MKQ7EN2;E8&4>+C/B054M;GDIF9=?
@simulatedRead-563/2
AAAAAATCTTCCTCTCAAGGCATCTCGCAAAAGCCA
+simulatedRead-563/2
7K9FKC8:A>@BEF>7>;@7OG=>6B6(;?+76A;>
@simulatedRead-564/2
AAGTTTCTCTTCTTGGTTTCGTTGGAATACTTCAAC
+simulatedRead-564/2
'G4=@AGD549@9220C470>>@1I:5<BDPBE3F@
@simulatedRead-565/2
CTGGTTGACTGTTAAATTGAAATAGTAACGTCGAAT
+simulatedRead-565/2
<LJ5BJFLM;=F<IL/E@3:DS0?150H=C!758EE
@simulatedRead-567/2
CACTTGCTTGATCAAAACTTCAGAAGCAATGAAAGC
+simulatedRead-567/2
*MBC=E48C%<:2>C=5SDQF>8IN<,0LB<EAIC1
@simulatedRead-568/2
CGACTGGTTGACTGTTAAATTGAAATAGTAACGTCG
+simulatedRead-568/2
C@>9>7;5?35EB903?CKG8=/7?;K5?ACC1?*O
@simulatedRead-569/2
GTGAGAAACTGGGGTTGGGAACTTACCAGCCTCGGA
+simulatedRead-569/2
1DK59O=IPC?@KA@D)=@4:A(@8+HD@=FQK;@:
@simulatedRead-570/2
AGATCTGACATCAGTGACCTTACCGTACAAGTCATC
+simulatedRead-570/2
=>ED?=<9;;86H3367H5627<?494:BG*374TK
@simulatedRead-571/2
GTGAGAAACTGGGGTTGGGAACTTACCAGCCTCGGA
+simulatedRead-571/2
4O.<>>GG61@C3,1BA@>9>@M8LE7OB95:6>==
@simulatedRead-572/2
CTTGGACATTTTTGGACGACTGGTTGACTGTTAAAT
+simulatedRead-572/2
B^@JAD36L97HI<=B@8CF-?L2D.A=;7R+JP3G
@simulatedRead-573/2
GCTAAAATCCGTGCACCCCGTAAAGTATGCCCTATC
+simulatedRead-573/2
K5CG=FPGDD,;1;BF>928JD*5474>/U;:@<77
@simulatedRead-575/2
CCGTAAAGTATGCCCTATCCCAGTAGAATGGAGTAG
+simulatedRead-575/2
LJC?<R?M173?:>88IDA;<;3<5K@;27C:>C@G
@simulatedRead-576/2
CTTCAACAATTCCTTGACGTGTTCTCTGACTTGAGA
+simulatedRead-576/2
L_,JE<5.GHCP6O@E?6N<A0@D4H5!JM73AI:>
@simulatedRead-577/2
CGTTTGCAACACTGCTCAAGCTCAAATCTCGGGCTG
+simulatedRead-577/2
=CHL(;!88G>>;CFQ:B623;BH;<IK0H*8AC97
@simulatedRead-578/2
AGAGGTTTTGAGTGAAAAAAAAATCTTCCTCTCAAG
+simulatedRead-578/2
9O4@8=;?83?>65APM540I6EF!;B6AB/8@N3;
@simulatedRead-579/2
TTCCAGTATGCTTGGTCAGCCAAACACAAGACCTTC
+simulatedRead-579/2
K8DAA@L7GAI-:KE'C?G=?RB9;G9E9>63?;;)
@simulatedRead-580/2
AAACACAAGACCTTCTTCAATTGGAACTTGATGGTA
+simulatedRead-580/2
>C;5D8KLBFBTGE7I<?DI(G0/5S;@/:D077/:
@simulatedRead-581/2
TAACATCTTGGGCGTTTGCAACACTGCTCAAGCTCA
+simulatedRead-581/2
H6=I6<=3<5I<.<I<L0>>D+1C<A,G;7>H18?6
@simulatedRead-582/2
CTGGCATAGCATGCATTTGGGTGGAACTAGCAGCGT
+simulatedRead-582/2
?@>_L*G5C=L9D7GQ8D=J,E-NM26:4F<@4@0H
@simulatedRead-583/2
GAACTAGCAGCGTCTTCCAGTATGCTTGGTCAGTCA
+simulatedRead-583/2
JMF6JGC>E>56168MH:H!G.9=Q>D>312@8-5,
@simulatedRead-584/2
ACCGCAAGACTTAGCTCTGTCAACATCGAAAGCATC
+simulatedRead-584/2
I1DCC=>2H9>-=J9F<<F5<578*H7AM/E'?1;2
@simulatedRead-585/2
CTATAAAAAAACTAAAAAATAATGCAGTAGAGTTTT
+simulatedRead-585/2
;I@D*CBA1?D9F9IAM69D;H<<EM7K2<1B;1?;
@simulatedRead-587/2
TCGGACAATTGAGGACCCAATAGTCTTGGCACTTGC
+simulatedRead-587/2
=RC=L?M-BL%45<9,@?51F=NG5:D?=F1B,3)-
@simulatedRead-588/2
TCTTGTTCAACTTCTTCAAGTCATCGACGGACATAG
+simulatedRead-588/2
9GQ5MB<9;CFDJ:95C5>49B85PIPAC2@>CD;*
@simulatedRead-590/2
CTTGTTCTTGTTCAACTTCTTCAAGTCATCGACGGA
+simulatedRead-590/2
375@D=.J7F7A:J-B*C*:3?H<F74;5K1CBA8E
@simulatedRead-591/2
TGATCAAAACTTCAGAAGCAATGAAAGCGTTGTACT
+simulatedRead-591/2
BE;'63B=C88H:E=C:J5<.A*5%==@BH837N62
@simulatedRead-592/2
AATGCAGTAGAGTTTTCGTAAGGATTTAATTACGTT
+simulatedRead-592/2
AKFPR@L@K2>HECC3=,@>>.?D>C@B=;48N2FA
@simulatedRead-594/2
AAATCTCGGGCTGGCATAGCATGCATTTGGGTGGAA
+simulatedRead-594/2
-27I<=9BADJH?0;4L2/EDE@U2A,<5A<,==.2
@simulatedRead-595/2
AAAATAATGCAGTAGAGTTTTCGTAAGGATTTAATT
+simulatedRead-595/2
I:3Q@FHC8343?NHH1CCK'6CMB94?B9D02?4=
@simulatedRead-596/2
AGTAACGTCGAATATCAATGAAACATGTTCTAGATA
+simulatedRead-596/2
,8*9MRCE8@EB7?MH0B@8AFP<N)9@G6B;.I6=
@simulatedRead-597/2
GATGGACATGTTTGGTCTTGGACAATTTGGCAACTT
+simulatedRead-597/2
Q25D60CG>:FKAAJU.I;1D7>N?@3BFN<L0<!'
@simulatedRead-598/2
ACTTAGCTCTGTCAACATCGAAAGCATCACCGAAGA
+simulatedRead-598/2
@K7L:I7I;F5=K77NDA<DG3@>:=L0A!5L?I:=
@simulatedRead-599/2
AAGTCATCGTTGTGAGAAACTGGGGTTGGGAACTTA
+simulatedRead-599/2
/BAC;RO,F78C?=4O?:=/F8/@17DN9M72748D
@simulatedRead-603/2
AAAGCTTACAAATAATCAGGATCCAGGATGTTTGCT
+simulatedRead-603/2
;DEB3KJH>SH9<EO>;BIK574HDA?FEJF+4<78
@simulatedRead-605/2
ACATGTTTGGTCTTGGACAATTTGGCAACTTCAAAG
+simulatedRead-605/2
DM9>KQNCZ9MD:<J4FAH;2I614CLD7:9+:,+/
@simulatedRead-606/2
TCATCGACGGACATAGCGTCAACACCGCAAGACTTA
+simulatedRead-606/2
8OC51MD?N6AL@E2A:2/5DP:=MLCE=56=<=>>
@simulatedRead-607/2
CCAGGATGTTTGCTTTTTTAGTAACATCTTGGGCGT
+simulatedRead-607/2
IR)-BD?CAL:2>2.<>B3C;AI2QMB1@45I7P48
@simulatedRead-608/2
ATCTTGGGCGTTTGCAACACTGCTCAAGCTCAAATC
+simulatedRead-608/2
BEJ=aIE28AB=B=@EF1.46;O?C:<)E:=AV805
@simulatedRead-609/2
TGAAATAGTAACGTCGAATATCAATGAAACATGTTC
+simulatedRead-609/2
H54?92#68EL00E32GCDJMA0==K4@/@3@6;9O
@simulatedRead-610/2
TTGAGAAGAAGTGATCTTGGACATTTTTGGACGACT
+simulatedRead-610/2
AB1?I5HRB2AKM?=!KS<FFJ39==I7>89*0B:8
@simulatedRead-611/2
TCCCATCGACAAAGCTTACAAATAATCAGGATCCAG
+simulatedRead-611/2
S.=EH5OIRL<F55C4:R3C2=C$E898=>:-B@/)
@simulatedRead-612/2
GATCCAGGATGTTTGCTTTTTTAGTAACATCTTGGG
+simulatedRead-612/2
Q>FZ0LE;-85NKD@F=<?BA@56BANS26K;C552
@simulatedRead-613/2
TCCAAGAAGTTTCTCTTCTTGGTTTCGTTGGAATAC
+simulatedRead-613/2
SNFIMOL9O5HLDO>B>?6C8>6C:=E7-=E2@/1F
@simulatedRead-614/2
GTTTCGTTAAAAATACATAAGTGAATAATATGAATA
+simulatedRead-614/2
IC3:;JBLEMDR5FB<?5AD4=E\91=>9AO/<D>*
@simulatedRead-617/2
TTCTTGTTCAACTTCTTCAAGTCATCGACGGACATA
+simulatedRead-617/2
JENO?6BA?1L.:BAP5*=-8N<C7G:L?GDAA9F'
@simulatedRead-618/2
TCTAGATATGTACAAGACAGAGGTTTTGAGTGAAAA
+simulatedRead-618/2
=?7A>K:16<.59GL9LIC.N5:;E2>A8A<$3=<A
@simulatedRead-619/2
TTGTTCTTTTTACCTTTATCCCATCGACAAAGCTTA
+simulatedRead-619/2
<4$FG1GJ617BB?*B:8,CR4P>4>C7'H.%K69A
@simulatedRead-620/2
AAGCCAAGAAAGAAAAAGACTGCTAAAATCCGTGCA
+simulatedRead-620/2
:I<.EAD0O>LE7F<4BH=:P:A>9<=D3>D72#3=
@simulatedRead-622/2
CAAATAATCAGGATCCAGGATGTTTGCTTTTTTAGT
+simulatedRead-622/2
VJ:5L296A9;,;M>9AEO=8F>CE6-@?6Q!6G97
@simulatedRead-623/2
GCTTGATCAAAACTTCAGAAGCAATGAAAGCGTTGT
+simulatedRead-623/2
?>RBKF=F07FA;F>98=@:>C0H$DDAL*2J;1)(
@simulatedRead-625/2
TGGACATTTTTGGACGACTGGTTGACTGTTAAATTG
+simulatedRead-625/2
8@!G)Q1@FKB8F6D5N==?C5AL>;92C(1M55CF
@simulatedRead-626/2
GGGCTGGCATAGCATGCATTTGGGTGGAACTAGCAG
+simulatedRead-626/2
EO@58BGA;09:F<CD;;7B2:O>-CO@A24,D@3=
@simulatedRead-627/2
CTTCAGAAGCAATGAAAGCGTTGTACTTCTTAGACA
+simulatedRead-627/2
7CJC8+IBIN:67=:9B1B@?.>D7BB+BF65>:30
@simulatedRead-628/2
ACTTCTTAGACAACTTCTTGATTAACTTCTTGTTCT
+simulatedRead-628/2
K0M5@>AF;;=:;CF>3I9U*1F9MA>5K0,C9638
@simulatedRead-629/2
TCATAGTTCTTCAAACCGACTTGTAGTTCGACGGTT
+simulatedRead-629/2
Q;E1L=G7@?8D@F?4456]739ADBO/FR=@5<6G
@simulatedRead-630/2
CTTTGAGGGTCATAGTTCTTCAAACCGACTTGTAGT
+simulatedRead-630/2
/7E@B4S9@<-;DMC7E<OV<79:=CSLKJA65A17
@simulatedRead-631/2
CCAAGAAGTTTCTCTTCTTGGTTTCGTTGGAATACT
+simulatedRead-631/2
66D6G=<QC00CAGCE9BH:T2:;96FDA7B6GA*,
@simulatedRead-632/2
ATCAGTGACCTTACCGTACAAGTCATCGTTGTGAGA
+simulatedRead-632/2
6?8J<DDF@<G;E,WCG9BC4G;@F>4G27;;@;5(
@simulatedRead-633/2
GGTTGACTGTTAAATTGAAATAGTAACGTCGAATAT
+simulatedRead-633/2
OA9D>4<FS9>I?>7YWH/C*6;IE@AB@HJC/:88
@simulatedRead-634/2
GAAGCAATGAAAGCGTTGTACTTCTTAGACAACTTC
+simulatedRead-634/2
=<,EMLE-D-%=I@@B=2IBB22\H6EBF??>;4?C
@simulatedRead-635/2
ACCCAATAGTCTTGGCACTTGCTTGATCAAAACTTC
+simulatedRead-635/2
CC=CCH7=4T?BA<H<<>D;>CH=O@;G<?08<::#
@simulatedRead-636/2
AGCCAAGAAAGAAAAAGACTGCTAAAATCCGTGCAC
+simulatedRead-636/2
4LC8>+=1=N9FB4FMEE428J,T?I3G7G:1/713
@simulatedRead-638/2
GTTAAATTGAAATAGTAACGTCGAATATCAATGAAA
+simulatedRead-638/2
.-B.AG6<HE;C-E138DB<@ME<MQ?2<0><,EF1
@simulatedRead-639/2
CTCGGACAATTGAGGACCCAATAGTCTTGGCACTTG
+simulatedRead-639/2
=M>5C338=;LE<L.L)=AAFC7H7?.?ADP:3N<:
@simulatedRead-640/2
GGCATAGCATGCATTTGGGTGGAACTAGCAGCGTCT
+simulatedRead-640/2
G+@:EFJ@FBHB9J;?=GA=D65E:BF?,JD-6:?$
@simulatedRead-641/2
GTGACCTTACCGTACAAGTCATCGTTGTGAGAAACT
+simulatedRead-641/2
D?X;GCG6AN-@B;G?A,>7JBC5GP86D=3BFE.?
@simulatedRead-642/2
ACAAATAATCAGGATCCAGGATGTTTGCTTTTTTAG
+simulatedRead-642/2
H556P@?H3MLD=B02?HNGFPPK24O@=CJ>C:G<
@simulatedRead-643/2
CGTTGTGAGAAACTGGGGTTGGGAACTTACCAGCCT
+simulatedRead-643/2
?4;9>HC?D2?BCKS9FL<:J:7E-EID'M16>4.:
@simulatedRead-644/2
GCTCAAATCTCGGGCTGGCATAGCATGCATTTGGGT
+simulatedRead-644/2
L:L58:7PE<=O>2BCHG=;:B556:E91SHH.B34
@simulatedRead-646/2
AAATAGTAACGTCGAATATCAATGAAACATGTTCTA
+simulatedRead-646/2
8F5J9JG7I;DNG?>:0<*+G=NGA?64SF4*:@=F
@simulatedRead-647/2
AATAGTAACGTCGAATATCAATGAAACATGTTCTAG
+simulatedRead-647/2
MNB28<53E91G;#NK?H<9AI34JE>>A+LKM3CC
@simulatedRead-648/2
TTGGCAACTTCAAAGAACCAGAGAAACGCTTGTCTC
+simulatedRead-648/2
8FITCQUD8=F8C@:H,X1724)9F:763>EA*J*S
@simulatedRead-649/2
TATGCCCTATCCCAGTAGAATGGAGTAGAGTTTCGT
+simulatedRead-649/2
YL<820G<IB@?U2C1?6=D:IC;F16K4=@?';=>
@simulatedRead-650/2
AAGACTGCTAAAATCCGTGCACCCCGTAAAGTATGC
+simulatedRead-650/2
H?<+O:GB>6QG2>ERB699G5.LA8677NGC8;99
@simulatedRead-651/2
TGTCTCTTTGAGGGTCATAGTTCTTCAAACCGACTT
+simulatedRead-651/2
B02?;TA4OICLD@4E@?/0?@/GD2G.+BD>*5C)
@simulatedRead-652/2
TTTGCTTTTTTAGTAACATCTTGGGCGTTTGCAACA
+simulatedRead-652/2
DNYJIC=5318>=>GB7QEH:96<85#Q4B2'BMO<
@simulatedRead-653/2
GCACCCCGTAAAGTATGCCCTATCCCAGTAGAATGG
+simulatedRead-653/2
0KC29:HD54@;8C=P:J;:B7=?E:,@GE0=:094
@simulatedRead-654/2
AAGTGATCTTGGACATTTTTGGACGACTGGTTGACT
+simulatedRead-654/2
TH3;H?AOK3PD3'JF8@I6DF;HE60D1:IA=.:N
@simulatedRead-655/2
ACAACTTCTTGATTAACTTCTTGTTCTTGTTCAACT
+simulatedRead-655/2
NFQCG[O=E?;M:S88A4Q75H2-6A-:.:;6=899
@simulatedRead-657/2
CTTACAAATAATCAGGATCCAGGATGTTTGCTTTTT
+simulatedRead-657/2
@D#ED28?CBA9;UQN>FP9E?9I029I)5/0PC1:
@simulatedRead-658/2
AATGAAAGCGTTGTACTTCTTAGACAACTTCTTGAT
+simulatedRead-658/2
:F4EJJBT<E6K7B.2D4=35A<9A7@2&D7C<<=D
@simulatedRead-659/2
CTTTGAGGGTCATAGTTCTTCAAACCGACTTGTAGT
+simulatedRead-659/2
:D<A8+:SJGSP@5@9F7:H4EBCI4C=/C@I?5OG
@simulatedRead-660/2
AAGTAATTGAATGTTCATGTCTCTATAAAAAAACTA
+simulatedRead-660/2
?@IE8:=$9Q6L1CA=C453=63:3K5!9DJH==O'
@simulatedRead-662/2
TGCTAAAATCCGTGCACCCCGTAAAGTATGCCCTAT
+simulatedRead-662/2
IG@K>903FE>FCC4FF32A9/J><>9.>C5:-+>6
@simulatedRead-663/2
GCGTCTTCCAGTATGCTTGGTCAGCCAAACACAAGA
+simulatedRead-663/2
EH;E9M4;*GHF0L!MD2EA8D47/2?B>GG071@)
@simulatedRead-664/2
TCTTAGACAACTTCTTGATTAACTTCTTGTTCTTGT
+simulatedRead-664/2
II56>H?<;/GY61EK*?@,ER<5F?BE36A/BA1A
@simulatedRead-665/2
TTATCCTTGAAAGTAATTGAATGTTCATGTCTCTAT
+simulatedRead-665/2
>K4;BE:FA7/>B3ME;50;9D<;350PE6;3,89@
@simulatedRead-666/2
AGGTTTTGAGTGAAAAAAAAATCTTCCTCTCAAGGC
+simulatedRead-666/2
:.I:8FLE5S>>@A>G65Q5C68KVQ55A@60C>@D
@simulatedRead-667/2
TGTTCTTGTTCAACTTCTTCAAGTCATCGACGGACA
+simulatedRead-667/2
A=G;>J?>J<C;>8=1ATIABIB?9C7>8:>N6659
@simulatedRead-668/2
AATATTAGAATATTTATCCTTGAAAGTAATTGAATG
+simulatedRead-668/2
I.H@/MA?CHWFCDCGA-BC?.16;DDAFB:54?4,
@simulatedRead-669/2
GAGGGTCATAGTTCTTCAAACCGACTTGTAGTTCGA
+simulatedRead-669/2
=O?;=/9ARAP36@LC5A80E-NAIGCB<2:GA/=?
@simulatedRead-670/2
TAGCAGCGTCTTCCAGTATGCTTGGTCAGTCAAACA
+simulatedRead-670/2
P<GH@98579@>>?B0?4=IME3B:8:=M/C?5;6+
@simulatedRead-671/2
GGGTTGGGAACTTACCAGCCTCGGACAATTGAGGAC
+simulatedRead-671/2
??8NIA4?IIA>HN?A06B8LE6A2'<3)E6LS8I>
@simulatedRead-672/2
GGTCTTGGACAATTTGGCAACTTCAAAGAACCAGAG
+simulatedRead-672/2
<3B=D@K)>;:1F:BA?)?2MGO.L76HLF0BF7@)
@simulatedRead-675/2
GACGGACATAGCGTCAACACCGCAAGACTTAGCTCT
+simulatedRead-675/2
J4;E=FH>HK9.D<GH8S470J=9=DAS,;386;>2
@simulatedRead-676/2
TTTTCGTAAGGATTTAATTACGTTGTTCTTTTTACC
+simulatedRead-676/2
EH<BWN<*A:H9J)MLA@<3:5>S>7EHGA704152
@simulatedRead-677/2
GTCTTGGACAATTTGGCAACTTCAAAGAACCAGAGA
+simulatedRead-677/2
B9>0L?@:9A?7J;(=19I1)(+K:P*G:<C.?538
@simulatedRead-678/2
ACTTCTTGATTAACTTCTTGTTCTTGTTCAACTTCT
+simulatedRead-678/2
OJH;AF=C@AGAC1JUH;?9@@?;K<+0O9>@:E?Q
@simulatedRead-681/2
TCAGAAGCAATGAAAGCGTTGTACTTCTTAGACAAC
+simulatedRead-681/2
?F@HNBACDX?QO>I?<(0<@A9:?A0?<F:G=,<6
@simulatedRead-682/2
AAAGCATCACCGCAGATACAGATGGACATGTTTGGT
+simulatedRead-682/2
6V@D>8AA97=F>7FC:@/,TSM3)E1<4B?$WBA6
@simulatedRead-683/2
TCACCGCAGATACAGATGGACATGTTTGGTCTTGGA
+simulatedRead-683/2
CDD=2<49FA>9I9_;3F5;*86>9K>ENBC9J>I$
@simulatedRead-684/2
CTTACCAGCCTCGGACAATTGAGGACCCAATAGTCT
+simulatedRead-684/2
7JSF43=@7<3PJ4C5AB<673:GB=@=CH88HD9D
@simulatedRead-686/2
GACTGTTAAATTGAAATAGTAACGTCGAATATCAAT
+simulatedRead-686/2
5OA8GE;B?SMB:@;7?I@7CJ@8@JLLDN.<5@:?
@simulatedRead-687/2
GCGTTTGCAACACTGCTCAAGCTCAAATCTCGGGCT
+simulatedRead-687/2
HAKL7U<AOM8?1B70G91ETM)J5E5@14B2E115
@simulatedRead-688/2
GCGTCAACACCGCAAGACTTAGCTCTGTCAACATCG
+simulatedRead-688/2
?4@=PJ@?LNHPEGFJDI>@.==>6>@JDF(G790@
@simulatedRead-689/2
TACGTTGTTCTTTTTACCTTTATCCCATCGACAAAG
+simulatedRead-689/2
LHL@<J.R1SL9N9<,<A8F6A91E:+?=8D6F5C0
@simulatedRead-690/2
TTGGACGACTGGTTGACTGTTAAATTGAAATAGTAA
+simulatedRead-690/2
YFA=KF:5H?QD?WEA:2B7DCO<8=>4<?G*MGD<
@simulatedRead-694/2
TTCAGAAGCAATGAAAGCGTTGTACTTCTTAGACAA
+simulatedRead-694/2
CPE2;G>GHAPFBJ9+?VD?25=K@I=8NA:>0I6;
@simulatedRead-695/2
CAAAACTTCAGAAGCAATGAAAGCGTTGTACTTCTT
+simulatedRead-695/2
I>7BT9;A8HE18=9B/CODPCPK@L67=RX4=44F
@simulatedRead-696/2
CTATAAAAAGACTAAAAAAGAATGCAGTAGAGTTTT
+simulatedRead-696/2
B@GHM2@6AI9C76B?7:332:HN*JJ=A37DJ-CD
@simulatedRead-697/2
TTGAGTGAAAAAAAAATCTTCCTCTCAAGGCATCTC
+simulatedRead-697/2
FAM8E<E;B<D,;D,/5>.BA1;A;E9/D9@&6;BE
@simulatedRead-698/2
AACCAGAGAAACGCTTGTCTCTTTGAGGGTCATAGT
+simulatedRead-698/2
S8:E5,H;@5G8I;B7>G?MA8:5B>HE8=@;@G70
@simulatedRead-699/2
ACAGATGGACATGTTTGGTCTTGGACAATTTGGCAA
+simulatedRead-699/2
A+D:8<KMG>E?@EK5,B;@AB>TA6=6F5?FC5@5
@simulatedRead-700/2
TAGCATGCATTTGGGTGGAACTAGCAGCGTCTTCCA
+simulatedRead-700/2
CM;.8I7D=3<L@>J:GB>79MB30M4@@?>D<:03
@simulatedRead-701/2
TGAATATTAGAATATTTATCCTTGAAAGTAATTGAA
+simulatedRead-701/2
CM?GMB8M;ALL6B>D,DL/-=74GF<=?55!K?4E
@simulatedRead-702/2
AAACTGGGGTTGGGAACTTACCAGCCTCGGACAATT
+simulatedRead-702/2
KFCA;1CD?89F6'?4JMC5ABD?>9;97E9=C7'3
@simulatedRead-703/2
AACGCTTGTCTCTTTGAGGGTGATAGTTATTCAAAC
+simulatedRead-703/2
:MO:T@0B@:>FIS<!3>?2LB<C?4288=3O9;7<
@simulatedRead-704/2
TTCAATTGGAACTTGATGGTAGATCTGACATCAGTG
+simulatedRead-704/2
>@DH*D9<>LB2:D3F:>.HD:7?A8@DF9<DD1?!
@simulatedRead-706/2
CAAAAGCCAAGAAAGAAAAAGACTGCTAAAATCCGT
+simulatedRead-706/2
9AAFC@QJ99I10:=:<DA8.<BBCD0ACEA3JF:!
@simulatedRead-710/2
GTTTTGAGTGAAAAAAAAATCTTCCTCTCAAGGCAT
+simulatedRead-710/2
M>NS<L9H5G@9;GI?;FF>:A?.=<HA=?=,2B@$
@simulatedRead-711/2
CATGTTTGGTCTTGGACAATTTGGCAACTTCAAAGA
+simulatedRead-711/2
04?[PL;CGAD@@8<J65I.=:A=A8+'I72);6:>
@simulatedRead-712/2
CTTCTTCAAGTCATCGACGGACATAGCGTCAACACC
+simulatedRead-712/2
AGADE=?T8GD<H>==/I8:-/=4AM4>A?:>C3!M
@simulatedRead-713/2
AGAGTTTTCGTAAGGATTTAATTACGTTGTTCTTTT
+simulatedRead-713/2
N8GA2L2I2-H;<:HCJ8AO@74AG5E3-L=97;9H
@simulatedRead-714/2
TCAAGTCATCGACGGACATAGCGTCAACACCGCAAG
+simulatedRead-714/2
@9=Q\BJD<5A<JGFI960K=:/?>:8J7943I1II
@simulatedRead-715/2
AAAGAACCAGAGAAACGCTTGTCTCTTTGAGGGTCA
+simulatedRead-715/2
=FIKIK;HE9A2@->HJ1AG=?3?BI=IR:529::<
@simulatedRead-716/2
TACCAGCCTCGGACAATTGAGGACCCAATAGTCTTG
+simulatedRead-716/2
DBFA:?;MH95S/N0FADL1P@8A=6OEGH347-=4
@simulatedRead-717/2
GTACAAGTCATCGTTGTGAGAAACTGGGGTTGGGAA
+simulatedRead-717/2
E9P>H1C=J3>7=CP<DN<=JK>;@)%P)EA7>8;8
@simulatedRead-718/2
GATCTGACATCAGTGACCTTACCGTACAAGTCATCG
+simulatedRead-718/2
HKD@.@<28>ISL:F7=6&/?SG5C78M257<B8?=
@simulatedRead-719/2
TCGCAAAAGCCAAGAAAGAAAAAGACTGCTAAAATC
+simulatedRead-719/2
1EAFC<BAE=8VRK,:.J8D?;:A4/.2;FAIC1=.
@simulatedRead-721/2
TCAAGCTCAAATCTCGGGCTGGCATAGCATGCATTT
+simulatedRead-721/2
7EB@A@:5A6E97A0;F02ADQ8-E+T:1'-;K>12
@simulatedRead-722/2
GTATGCCCTATCCCAGTAGAATGGAGTAGAGTTTCG
+simulatedRead-722/2
K5<GCJL92DA?@G"*JC;E969<L>@5B64>5%I<
@simulatedRead-723/2
AAGGATTTAATTACGTTGTTCTTTTTACCTTTATCC
+simulatedRead-723/2
6IJB7BF=>0?6;*3>78>9=IAJ4J/,H<<B_62:
@simulatedRead-724/2
AAAGAACCAGAGAAACGCTTGTCTCTTTGAGGGTCA
+simulatedRead-724/2
5=T@?BF:M!J<1@4Y-M<7F:KO,*Q<88JD<I(-
@simulatedRead-725/2
GGGTTGGGAACTTACCAGCCTCGGACAATTGAGGAC
+simulatedRead-725/2
@DC?XKUD?93BH;R548F3<7A5C7DFH<<6-:D)
@simulatedRead-726/2
CAAGGCATCTCGCAAAAGCCAAGAAAGAAAAAGACT
+simulatedRead-726/2
5=EBDBG???H48A4@K;?0?6G=I!<1L/<;-JI9
@simulatedRead-727/2
TTAGCTCTGTCAACATCGAAAGCATCACCGAAGATA
+simulatedRead-727/2
G<G;LA?AN9G;80aB'9G,=4@4<:749=B?2E5>
@simulatedRead-728/2
TTCAATTGGAACTTGATGGTAGATCTGACATCAGTG
+simulatedRead-728/2
K3IY:<3B4C<?9NA6>@>=:54D.<)49A:5=8BC
@simulatedRead-729/2
ACACTGCTCAAGCTCAAATCTCGGGCTGGCATAGCA
+simulatedRead-729/2
&:-GJ?>@63B;#.52F86O>@AAG8=.DABS?12+
@simulatedRead-731/2
GACCTTCTTCAATTGGAACTTGATGGTAGATCTGAC
+simulatedRead-731/2
<TF=GH9:=5DQBAKB9ET)<AB29K0G/P<3A>A9
@simulatedRead-732/2
ACAAGACCTTCTTCAATTGGAACTTGATGGTAGATC
+simulatedRead-732/2
QJBC/P4;NO<OC7B6;F472J?<BF?07?<>7;%3
@simulatedRead-734/2
CAGAGAAACGCTTGTCTCTTTGAGGGTCATAGTTCT
+simulatedRead-734/2
A?V;7=3;;A;DO7D=CKC>:I?JE@>EI;4?QF6B
@simulatedRead-735/2
AACTTCTTCAAGTCATCGACGGACATAGCGTCAACA
+simulatedRead-735/2
IDI9=@JLLBDS@4@H9HR5EED))FG:;;?*B968
@simulatedRead-736/2
TCTTGGCACTTGCTTGATCAAAACTTCAGAAGCAAT
+simulatedRead-736/2
BAEBI:24DGFDM=0M;19A-H9::2;IBO96;1!H
@simulatedRead-738/2
CAACATCGAAAGCATCACCGCAGATACAGATGGACA
+simulatedRead-738/2
C97B;EI4<NQC=?64@/5S48@A:I-@DG9=,6?=
@simulatedRead-740/2
CTTCTTGATTAACTTCTTGTTCTTGTTCAACTTCTT
+simulatedRead-740/2
B3QB=EZD:$@>F=3H?:-=>52F7O<?64<@K@?@
@simulatedRead-741/2
ATGCAGTAGAGTTTTCGTAAGGATTTAATTACGTTG
+simulatedRead-741/2
3=322KJ5=K0/@D3<B?4SHV<>D*J1J@;,IAMA
@simulatedRead-742/2
AAGCAATGAAAGCGTTGTACTTCTTAGACAACTTCT
+simulatedRead-742/2
IKJ0VH/@V8L*-/B;6C>63PI?0C<@@35H*764
@simulatedRead-743/2
TAGTTCTTCAAACCGACTTGTAGTTCGACGGTTTCC
+simulatedRead-743/2
KFECA>PC2NI:C<:9F;*1:</:HBDC7I;RBI;<
@simulatedRead-744/2
AAACGCTTGTCTCTTTGAGGGTCATAGTTCTTCAAA
+simulatedRead-744/2
:4:GD=?,1GAF=>J/D*6N9=7-9H:4+8C4.UB@
@simulatedRead-746/2
AGTGATCTTGGACATTTTTGGACGACTGGTTGACTG
+simulatedRead-746/2
BLTD/)I'6:4CFLG240GC8M73J;A9.=0;=9C<
@simulatedRead-747/2
TTTTTTAGTAACATCTTGGGCGTTTGCAACACTGCT
+simulatedRead-747/2
98IPEM;E8'F==8H>E9E44H.7B94?;C3K:>C4
@simulatedRead-748/2
AATATCAATGAAACATGTTCTAGATATGTACAAGAC
+simulatedRead-748/2
EBAC@;D!QDG:SK:B<5AED@H,=7>I@A426;49
@simulatedRead-749/2
ATATTTATCCTTGAAAGTAATTGAATGTTCATGTCT
+simulatedRead-749/2
:GO6;MGJE+E<CB???G17,D=4:;>A<1<?7?P<
@simulatedRead-750/2
CGACGGACATAGCGTCAACACCGCAAGACTTAGCTC
+simulatedRead-750/2
BL@A.2>M7_<IPPC82<GQ9@=B5@A4;L>I@8?0
@simulatedRead-751/2
ACCCCGTAAAGTATGCCCTATCCCAGTAGAATGGAG
+simulatedRead-751/2
5@?0H8P<1F=D6E?4I<;G<@8X<$56BJ=46F-@
@simulatedRead-752/2
ATATTAGAATATTTATCCTTGAAAGTAATTGAATGT
+simulatedRead-752/2
AIJ-T%D;91@3=>JC4=>.7=@@:R:46E+B17!D
@simulatedRead-754/2
CCTCGGACAATTGAGGACCCAATAGTCTTGGCACTT
+simulatedRead-754/2
KLIFC4IT<G<@8CI<<9;6=;65-;7F@<57F42K
@simulatedRead-755/2
AGTGAATAATATGAATATTAGAATATTTATCCTTGA
+simulatedRead-755/2
5H:JE?=4A9D@>GLB<8AS;>7I5BAA87BN-Q2+
@simulatedRead-756/2
TCAAAACTTCAGAAGCAATGAAAGCGTTGTACTTCT
+simulatedRead-756/2
DEB994<7@336EI7:?CG7HC:,;7H4B?@A:80#
@simulatedRead-757/2
AGTTTTCGTAAGGATTTAATTACGTTGTTCTTTTTA
+simulatedRead-757/2
BHG@<X6F=2<:F3G;P@9=3@=FB2BCMFA9?<94
@simulatedRead-758/2
ACCTTACCGTACAAGTCATCGTTGTGAGAAACTGGG
+simulatedRead-758/2
*38NF@E>ODQK<:;<HAD2C?O:F4?8.E/>LA9,
@simulatedRead-760/2
GCTCAAATCTCGGGCTGGCATAGCATGCATTTGGGT
+simulatedRead-760/2
KF>>?9;@2QJ<>2BBPB6;0A=E>97HNC1<9;NG
@simulatedRead-761/2
TGTTCTCTGACTTGAGAAGAAGTGATCTTGGACATT
+simulatedRead-761/2
L<JCGCA;<,3B;A=?71;8>D4BI?8BUTAG9:;<
@simulatedRead-762/2
TTTTAGTAACATCTTGGGCGTTTGCAACACTGCTCA
+simulatedRead-762/2
TFG<MC2@4AE;G>36>D55C3FDEN8!4E7/IA5+
@simulatedRead-763/2
TGAAAGCGTTGTACTTCTTAGACAACTTCTTGATTA
+simulatedRead-763/2
BCBG9GJ-89:;.:?<4DG6E>L@(>99E3*;J>2+
@simulatedRead-764/2
TGAAAGTAATTGAATGTTCATGTCTCTATAAAAAAA
+simulatedRead-764/2
.A4B@F>=G829E<S1AC9>:GM<-)S<C0=,;5FD
@simulatedRead-765/2
TATTAGAATATTTATCCTTGAAAGTAATTGAATGTT
+simulatedRead-765/2
3J>K?8:5?U9I=<@G,CG82'<@G3B1J7=2F'3+
@simulatedRead-766/2
TCTCGGGCTGGCATAGCATGCATTTGGGTGGAACTA
+simulatedRead-766/2
-J8<E<'EB?J?J?7G7=:,4#J803>354&I8GA!
@simulatedRead-767/2
GCGTTTGCAACACTGCTCAAGCTCAAATCTCGGGCT
+simulatedRead-767/2
AF9A9N58F7,<0J32A;G>,DDD54C-5=:.1>3J
@simulatedRead-768/2
CCAGGATGTTTGCTTTTTTAGTAACATCTTGGGCGT
+simulatedRead-768/2
LDJRE;:5C18B@C4:X(GO=C4@:8*@C3B?B884
@simulatedRead-769/2
GTGAAAAAAAAATCTTCCTCTCAAGGCATCTCGCAA
+simulatedRead-769/2
RJII@SB3BGDH?I47J8<90;62/M/4B-<1DG,6
@simulatedRead-770/2
GATCTGACATCAGTGACCTTACCGTACAAGTCATCG
+simulatedRead-770/2
H?G<IMD8-L>>J48B@L7?LC259@=:F,5;2=-2
@simulatedRead-771/2
TTCTTGATTAACTTCTTGTTCTTGTTCAACTTCTTC
+simulatedRead-771/2
IN:L;.89B20J<@<B<H?;)?6I6?/7289@1*F?
@simulatedRead-772/2
CAGTAGAATGGAGTAGAGTTTCGTTAAAAATACATA
+simulatedRead-772/2
;[D>78H)18Q/=JB7P5LAQ>OJ>97N./2A8=:.
@simulatedRead-773/2
ACTGTTAAATTGAAATAGTAACGTCGAATATCAATG
+simulatedRead-773/2
8>?5@@DV@>3H:>CVB`;+>.9FE@A7!?W096@1
@simulatedRead-774/2
AAAGCATCACCGCAGATACAGATGGACATGTTTGGT
+simulatedRead-774/2
@2>E8PR7=A<DHHD5?@<D?@><D:+;10,FEJ-"
@simulatedRead-775/2
TGGCAACTTCAAAGAACCAGAGAAACGCTTGTCTCT
+simulatedRead-775/2
@DJME>A=IWN5CCEBDH:@>C:@I=?A6>82;%@=
@simulatedRead-776/2
TAACTTCTTGTTCTTGTTCAACTTCTTCAAGTCATC
+simulatedRead-776/2
M0;7958>>KGM671@);I@(I?;>GEP99G>,9*K
@simulatedRead-777/2
GAAGTGATCTTGGACATTTTTGGACGACTGGTTGAC
+simulatedRead-777/2
BKC=2=CBI>9C>7@5.@0ENCL=<;%OFA?<L+'>
@simulatedRead-779/2
GTGAGAAACTGGGGTTGGGAACTTACCAGCCTCGGA
+simulatedRead-779/2
3A<REC?>7?MD/BAOBF22A>D>:EM0!>1+=:@?
@simulatedRead-780/2
AAACACAAGACCTTCTTCAATTGGAACTTGATGGTA
+simulatedRead-780/2
ACD3ANKL<ER>CG::G>1?JH86BF?/9@H>+;>2
@simulatedRead-781/2
TCAGTGACCTTACCGTACAAGTCATCGTTGTGAGAA
+simulatedRead-781/2
NJC9>9:EA>>B@;L<%31AA=<5L5>->@4<.9E;
@simulatedRead-783/2
ATGCTTGGTCAGCCAAACACAAGACCTTCTTCAATT
+simulatedRead-783/2
G<=><CB6GJGICA>A8F1<L>G3+SRB4;/E'6C!
@simulatedRead-784/2
TCTCGCAAAAGCCAAGAAAGAAAAAGACTGCTAAAA
+simulatedRead-784/2
AMB<4C6<GI0B?9D,?3L9>.5>G38C8D%AD<&G
@simulatedRead-785/2
GATGGACATGTTTGGTCTTGGACAATTTGGCAACTT
+simulatedRead-785/2
IK057EK0JJ@;8C8C2'<6GB8C=2\49D46C*I.
@simulatedRead-786/2
CTCTGACTTGAGAAGAAGTGATCTTGGACATTTTTG
+simulatedRead-786/2
JH?HJ0FFOCEM0@;;JJ0I<BJ<4E8HAR:?A$=A
@simulatedRead-787/2
TTCGTAATGATTTAATTACGTTGTTCTTTTTACCTT
+simulatedRead-787/2
O?3D6UOOE?;KO#7ODF=9BG?A1E3BM6<0>9:8
@simulatedRead-788/2
ATCTCGGGCTGGCATAGCATGCATTTGGGTGGAACT
+simulatedRead-788/2
@C-E:K>N3<PF275R=AHAHB-CI55:B0N&1K!@
@simulatedRead-789/2
GAAACTGGGGTTGGGAACTTACCAGCCTCGGACAAT
+simulatedRead-789/2
5<F>E1LEB2KR6B>58@AQ2D=KG;7795>E;!@=
@simulatedRead-790/2
TCTTGGCACTTGCTTGATCAAAACTTCAGAAGCAAT
+simulatedRead-790/2
LCH>SDB:EK0@F2=16#:AEH20G=D-42FBF0/7
@simulatedRead-791/2
ACATCAGTGACCTTACCGTACAAGTCATCGTTGTGA
+simulatedRead-791/2
F8W<7>GWKK@91I9OH:3H72DJKFB*LJ261,5@
@simulatedRead-792/2
TGCTTGATCAAAACTTCAGAAGCAATGAAAGCGTTG
+simulatedRead-792/2
-CQHP9B.?<&>39A8O@B7:AE=7T-6E:9776<3
@simulatedRead-793/2
CTGACTTGAGAAGAAGTGATCATGGACATTTTTGGA
+simulatedRead-793/2
J;[A9VM;C5?OE@38KM7KGKC@9E+7;7&BE(,&
@simulatedRead-794/2
TGGTCTTGGACAATTTGGCAACTTCAAAGAACCAGA
+simulatedRead-794/2
G69@?>F46@JA>.?9R@BCGI<5>FIAI7>>7DE%
@simulatedRead-796/2
GAAGTTTCTCTTCTTGGTTTCGTTGGAATACTTCAA
+simulatedRead-796/2
B=;>D;2MBC>26SB7H:7*%G6<;FF#:DF5/A$2
@simulatedRead-797/2
ATAAAAAGACTGCTAAAATCCGTGCACCCCGTAAAG
+simulatedRead-797/2
W1G56FJ1<<IPH1><@DPEIQ/@D:7D1E;<:4A7
@simulatedRead-798/2
ATCGTTGTGAGAAACTGGGGTTGGGAACTTACCAGC
+simulatedRead-798/2
AE@88M?><5OL&&90CJNLDKHCE0.DR137F@>J
@simulatedRead-799/2
CAAACCGACTTGTAGTTCGACGGTTTCCAAGAAGTT
+simulatedRead-799/2
NG7>D;F5G=BCHB?I&-9L;94IA?A6=43;5+'=
@simulatedRead-800/2
TTTGGCAACTTCAAAGAACCAGAGAAACGCTTGTCT
+simulatedRead-800/2
@DDG?@<@:^<63C%I=E!65K8MIG812=E38;:7
@simulatedRead-801/2
AGGTTTTGAGTGAAAAAAAAATCTTCCTCTCAAGGC
+simulatedRead-801/2
UC7HDKBH=A0GL?'=A5@F14>@>9B;@8A>5*=7
@simulatedRead-802/2
GCTTGTCTCTTTGAGGGTCATAGTTCTTCAAACCGA
+simulatedRead-802/2
;@:4DUWJN:M^;C>>>CI5AJL5;:)7*@947=;I
@simulatedRead-803/2
TCAACATCGAAAGCATCACCGCAGATACAGATGGAC
+simulatedRead-803/2
EAWWO,6R2<71P5AG?9A8C8;P31[BL<;:?JI8
@simulatedRead-805/2
TCTTGGACAATTTGGCAACTTCAAAGAACCAGAGAA
+simulatedRead-805/2
A<<QQ2?=?AF@LA?J:JX.-A8?:8;A5L;::5HD
@simulatedRead-806/2
TTCTTCAATTGGAACTTGATGGTAGATCTGACATCA
+simulatedRead-806/2
;ACE;>7?B27<CFD8CH,>N53B7E=5;>EH7IB?
@simulatedRead-807/2
TGACATCAGTGACCTTACCGTACAAGTCATCGTTGT
+simulatedRead-807/2
7S7TQ:W/=Q9FV?-B39K>N<:A7<3O,H<<F*2:
@simulatedRead-808/2
CAAAGAACCAGAGAAACGCTTGTCTCTTTGAGGGTC
+simulatedRead-808/2
V;E>N@I;4T<7J5<;A@A8=ODGJ96EC%)D3*6?
@simulatedRead-810/2
ACCGAAGATACAGATGGACATGTTTGGTCTTGGACA
+simulatedRead-810/2
=G=ABHEV4==;A;7@379;<:J=B;C4FB>5:/BA
@simulatedRead-812/2
TCGTTAAAAACACATAAGTGAATAATATGAATATTA
+simulatedRead-812/2
IJVC65;@IGJ-7N'?CRCP<;B5K67B;?<D7C7B
@simulatedRead-813/2
ATGTTTGGTCTTGGACAATTTGGCAACTTCAAAGAA
+simulatedRead-813/2
<=:>>AGA@9@F;7A:>NMCDC/A9.3K2>LK2-L;
@simulatedRead-814/2
TTCTTGTTCTTGTTCAACTTCTTCAAGTCATCGACG
+simulatedRead-814/2
A?>O3H5.:>J=QO>5@-F@EJ:/P*:303=5@858
@simulatedRead-815/2
TCATCGACGGACATAGCGTCAACACCGCAAGACTTA
+simulatedRead-815/2
H=/HGM3H=-3VE?NB>?L<7HFIF*DKAD@+F68<
@simulatedRead-816/2
AGTTTCTCTTCTTGGTTTCGTTGGAATACTTCAACA
+simulatedRead-816/2
H1HI:G3EF8946C>CL,.4>C:778AK?G3?.3*>
@simulatedRead-817/2
TATCAATGAAACATGTTCTAGATATGTACAAGACAG
+simulatedRead-817/2
5KAADI=<@H59ED:=NH=?J4J>>AEBC;<<X@B>
@simulatedRead-818/2
TACTTCAACAATTCCTTGACGTGTTCTCTGACTTGA
+simulatedRead-818/2
0F/C>@B8DN>9-B=AN63<<JI?G)5958G<HKB;
@simulatedRead-820/2
CGTACAAGTCATCGTTGTGAGAAACTGGGGTTGGGA
+simulatedRead-820/2
FF@EC<?ABCHFBS;I7O2<9HM)=>@?200'+3P<
@simulatedRead-821/2
TAAGTGAATAATATGAATATTAGAATATTTATCCTT
+simulatedRead-821/2
=8?EK:E;==673=2=GH2<;<BCA>AMB59;?E/?
@simulatedRead-822/2
ATCAATGAAACATGTTCTAGATATGTACAAGACAGA
+simulatedRead-822/2
E9P=ZE;H?E><RGSBISC;48P3<>>:@ML6-,<7
@simulatedRead-823/2
AGTAGAATGGAGTAGAGTTTCGTTAAAAATACATAA
+simulatedRead-823/2
U8=B=?F@A6;I/>79G<J29HCL>65B.J3;@7=*
@simulatedRead-824/2
CGGTTTCCAAGAAGTTTCTCTTCTTGGTTTCGTTGG
+simulatedRead-824/2
=G<.G8APK=/M:=>5M<B>B,=7OG(9ACCET85D
@simulatedRead-825/2
TCCCATCGACAAAGCTTACAAATAATCAGGATCCAG
+simulatedRead-825/2
LD1<NMF9I3;H7N7IHGHM7@KP@J0FF=IB;9@K
@simulatedRead-826/2
TACATAAGTGAATAATATGAATATTAGAATATTTAT
+simulatedRead-826/2
AD-C?BN;AVQHE?:EG7B@6B3C:6;5>7:U,EI8
@simulatedRead-827/2
AGTTTCGTTAAAAATACATAAGTGAATAATATGAAT
+simulatedRead-827/2
>@9H&5,5PJS;C:G6@3=<57B2D:/A2B57F>9/
@simulatedRead-828/2
TGTTAAATTGAAATAGTAACGTCGAATATCAATGAA
+simulatedRead-828/2
8BDJ@C7?K=5B>7=D5998NDAG3>-.T/L,/T/;
@simulatedRead-829/2
ACCTTCTTCAATTGGAACTTGATGGTAGATCTGACA
+simulatedRead-829/2
7KD[60GE]49F?/3BCQ7AJ<;CM@="93B;GP?C
@simulatedRead-830/2
GGAATACTTCAACAATTCCTTGACGTGTTCTCTGAC
+simulatedRead-830/2
@CNA=P5?S69359:EE-9+76/E>7N=E:27=%!B
@simulatedRead-832/2
GTCAGCCAAACACAAGACCTTCTTCAATTGGAACTT
+simulatedRead-832/2
=E9/AWP:8:OC44!@A=0>DE?IDB<9FD8G,)FH
@simulatedRead-833/2
TCAGTGACCTTACCGTACAAGTCATCGTTGTGAGAA
+simulatedRead-833/2
FA<L@E@N4*H9HF9?+)ABCCJG?I6>L17,7OK8
@simulatedRead-834/2
ATCGTTGTACTTCTTAGACAACTTCTTGATTAACTT
+simulatedRead-834/2
<7SL@/J34;X9D>741:GK:+;9GA/4>A7B>C9?
@simulatedRead-835/2
TATAAAAAGACTAAAAAAGAATGCAGTAGAGTTTTC
+simulatedRead-835/2
LCCFW@RH95?:B9H<;F6>F5<HCD5AF3+?:;/=
@simulatedRead-836/2
AAAGACTAAAAAAGAATGCAGTAGAGTTTTCGTAAG
+simulatedRead-836/2
<RCa595?DLJAJ54D2H5CAL.IJ5+Q7F>I,=>*
@simulatedRead-837/2
ATGAATATTAGAATATTTATCCTTGAAAGTAATTGA
+simulatedRead-837/2
;KQF5N9K7AD:B0<O4GK:H=A3$>FA=B4::8EI
@simulatedRead-839/2
ACAAATAATCAGGATCCAGGATGTTTGCTTTTTTAG
+simulatedRead-839/2
?JNO65E>D2-H:C:;.J8F=3<<D74'4A1:@N?6
@simulatedRead-841/2
CAAATCTCGGGCTGGCATAGCATGCATTTGGGTGGA
+simulatedRead-841/2
HU>?5CO?QM5<$>;>CIBB;;:E=87L5FJ7:;77
@simulatedRead-842/2
GGACAATTTGGCAACTTCAAAGAACCAGAGAAACGC
+simulatedRead-842/2
I;FRHMF@9%N/B*7:A->,9A@B>?SA54;SG7?E
@simulatedRead-843/2
TGATCATGGACATTTTTGGACGACTGGTTGACTGTT
+simulatedRead-843/2
K:PG@J9AK.4G;FPH>/4B??:3;R@A2%>2>0&>
@simulatedRead-844/2
TTTTGAGTGAAAAAAAAATCTTCCTCTCAAGGCATC
+simulatedRead-844/2
O?@::>HHIPI>=6EJ7HH800C%8H@09,:E18?.
@simulatedRead-845/2
CATAGTTCTTCAAACCGACTTGTAGTTCGACGGTTT
+simulatedRead-845/2
>GB>CJG>4ECCP>D;D*\5A?P=;.==6GDF=C7<
@simulatedRead-846/2
TTACCGTACAAGTCATCGTTGTGAGAAACTGGGGTT
+simulatedRead-846/2
:C.Y1CR>6F4A:?7DX58FVJ+JBA214@-2349D
@simulatedRead-849/2
CTTGTAGTTCGACGGTTTCCAAGAAGTTTCTCTTCT
+simulatedRead-849/2
4VI:5GFOB>BTD=J=9:98B/>@BR8@A;AC965:
@simulatedRead-850/2
GAGAAGAAGTGATCATGGACATTTTTGGACGACTGG
+simulatedRead-850/2
JP4?7K=9<FO0QJ62E?+5<C>>18AK>=9481J0
