# Supplementary material for: Sniper: improved SNP discovery by multiply mapping deep sequenced reads
Source: Genome Biol. 2011 Jun 20;12(6):R55. doi: 10.1186/gb-2011-12-6-r55 (PMC3218843; doi:10.1186/gb-2011-12-6-r55)
Supplement: Additional file 17 — Python software implementation of Sniper (version 1.5.8). [file gb-2011-12-6-r55-S17.ZIP › sniper_pkg/setup.py]

from distutils.core import setup, Extension

module1 = Extension('snipercore',
	sources = ['snipercore.c'])

setup (name = 'snipercore',
	version = '1.0',
	author = 'Daniel F. Simola',
	author_email = 'simola@mail.med.upenn.edu',
	description = 'Implements likelihood computation for Sniper',
	ext_modules = [module1])
