# Supplementary material for: Sniper: improved SNP discovery by multiply mapping deep sequenced reads
Source: Genome Biol. 2011 Jun 20;12(6):R55. doi: 10.1186/gb-2011-12-6-r55 (PMC3218843; doi:10.1186/gb-2011-12-6-r55)
Supplement: Additional file 17 — Python software implementation of Sniper (version 1.5.8). [file gb-2011-12-6-r55-S17.ZIP › sniper_pkg/True_SNP_sites.txt]

REFERENCE	182	T	TC
REFERENCE	183	A	AG
REFERENCE	212	C	TT
REFERENCE	320	C	AA
REFERENCE	457	G	CC
REFERENCE	507	A	AT
REFERENCE	702	T	TG
REFERENCE	859	T	GG
REFERENCE	887	A	GG
REFERENCE	995	G	GA
REFERENCE	1180	A	CC
REFERENCE	1202	A	AC
